# Supplementary material for: Comprehensive analysis of epigenetic and epitranscriptomic genes’ expression in human NAFLD
Source: J Physiol Biochem. 2023 Aug 25;79(4):901–24. doi: 10.1007/s13105-023-00976-y (PMC10636027; doi:10.1007/s13105-023-00976-y)
Supplement: Supplementary file 2 — (XLSX 416 kb) [file 13105_2023_976_MOESM2_ESM.xlsx]

## Sheet: Suppl 1
Gene symbol	Family	Full name	Class	Target	Reference	Detection in liver
DNMT1	DNMTs	DNA methyltransferases	Writer	dhC	Nucleic Acids Res. 2011 Oct;39(19):8355-65	Detected
DNMT3A	DNMTs	DNA methyltransferases	Writer	dhC	J Biol Chem. 2002 Oct 11;277(41):38746-54	Detected
DNMT3B	DNMTs	DNA methyltransferases	Writer	dhC	Hum Mol Genet. 2006 May 1;15(9):1375-85	Detected
TET1	TETs	Tet methylcytosine dioxygenases	Eraser	mC	Cell. 2011 Apr 29;145(3):423-34	Detected
TET2	TETs	Tet methylcytosine dioxygenases	Eraser	mC	Cell. 2013 Dec 19;155(7):1545-55.	Detected
TET3	TETs	Tet methylcytosine dioxygenases	Eraser	mC	Structure. 2018 Jan 2;26(1):85-95.e3.	Detected
BAZ2A	MBPs	Methylated CpG binding proteins	Reader	H4K16ac, DNA motif	EMBO J. 2001 Sep 3;20(17):4892-900.	Detected
BAZ2B	MBPs	Methylated CpG binding proteins	Reader	H1.4ac, H2Aac, H2Bac, H3ac, H4Kac	Cell. 2012 Mar 30;149(1):214-31.	Detected
CHTOP	MBPs	Methylated CpG binding proteins	Reader	Binds 5hmC to call PRMT1	Cell Rep. 2014 Oct 9;9(1):48-60	Detected
CXXC4	MBPs	Methylated CpG binding proteins	Reader	Unmethylated D to recruit TETs	Nature. 2013 May 2;497(7447):122-6	Detected
CXXC5	MBPs	Methylated CpG binding proteins	Reader	Unmethylated D to recruit TETs	Nature. 2013 May 2;497(7447):122-6	Detected
DMAP1	MBPs	Methylated CpG binding proteins	Reader	H3K9me	J Biol Chem. 2004 Mar 5;279(10):9539-46	Detected
MBD1	MBPs	Methylated CpG binding proteins	Reader	mCG, DNA motif	Cell Rep. 2014 Oct 9;9(1):48-60.	Detected
MBD2	MBPs	Methylated CpG binding proteins	Reader	mCG, DNA motif	Cell. 2010 Oct 29;143(3):470-84	Detected
MBD3	MBPs	Methylated CpG binding proteins	Reader	To specify	J Biol Chem. 2014 Jan 17;289(3):1294-302.	Detected
MBD4	MBPs	Methylated CpG binding proteins	Reader	G:T, G:U	Proc Natl Acad Sci U S A. 2003 Dec 9;100(25):15071-6.	Detected
MBD5	MBPs	Methylated CpG binding proteins	Reader	To specify	PLoS One. 2010 Aug 6;5(8):e11982.	Detected
MBD6	MBPs	Methylated CpG binding proteins	Reader	To specify	PLoS One. 2010 Aug 6;5(8):e11982	Detected
MECP2	MBPs	Methylated CpG binding proteins	Reader	mCG, DNA motif	Nucleic Acids Res. 2000 May 15;28(10):2201-6.	Detected
UHRF1	MBPs	Methylated CpG binding proteins	Reader	H3K9me3, H3R2, H3, mCG	Oncogene. 2004 Oct 7;23(46):7601-10	Detected
ZBTB33	MBPs	Methylated CpG binding proteins	Reader	CG, mCG, DNA motif	Mol Cell Biol. 2006 Jan;26(1):169-81.	Detected
ZBTB38	MBPs	Methylated CpG binding proteins	Reader	To specify	Mol Cell Biol. 2006 Jan;26(1):169-81	Detected
ZBTB4	MBPs	Methylated CpG binding proteins	Reader	To specify	Mol Cell Biol. 2006 Jan;26(1):169-81.	Detected
ZFP57	MBPs	Methylated CpG binding proteins	Reader	mC, DNA motif	Genes Dev. 2019 Jan 1;33(1-2):49-54.	Not detected
CARM1	PRMTs	Arginine (R) methyltransferases	Writer	H3R17	J Biol Chem. 2004 Dec 24;279(52):54348-57.	Detected
PRMT1	PRMTs	Arginine (R) methyltransferases	Writer	H4R3	Mol Cell. 2008 Jul 25;31(2):212-21.	Detected
PRMT2	PRMTs	Arginine (R) methyltransferases	Writer	H4	Biochem J. 2009 Jun 26;421(2):253-61.	Detected
PRMT3	PRMTs	Arginine (R) methyltransferases	Writer	To specify	Biochim Biophys Acta. 2008 Sep;1780(9):1062-9.	Detected
PRMT5	PRMTs	Arginine (R) methyltransferases	Writer	H3R8, H4R3	Cell Res. 2010 Sep;20(9):1023-33	Detected
PRMT6	PRMTs	Arginine (R) methyltransferases	Writer	H3R2, H4K20	Proc Natl Acad Sci U S A. 2013 Sep 10;110(37):14894-9	Detected
PRMT7	PRMTs	Arginine (R) methyltransferases	Writer	H2A, H4R3	J Biol Chem. 2005 Feb 4;280(5):3656-64.	Detected
PRMT8	PRMTs	Arginine (R) methyltransferases	Writer	H4R	J Biol Chem. 2005 Sep 23;280(38):32890-6.	Not detected
PRMT9	PRMTs	Arginine (R) methyltransferases	Writer	H4R3	J Biol Chem. 2015 Jul 3;290(27):16723-43.	Detected
ASH1L	KMTs	Lysisne (K) methyltransferase	Writer	H3K36	Biochim Biophys Acta. 2015 Sep;1850(9):1842-8	Detected
ASH2L	KMTs	Lysisne (K) methyltransferase	Writer	To specify	J Biol Chem. 2011 Apr 8;286(14):12234-44.	Detected
DOT1L	KMTs	Lysisne (K) methyltransferase	Writer	H3K79	Mol Cell. 2007 Aug 17;27(4):636-46	Detected
EHMT1	KMTs	Lysisne (K) methyltransferase	Writer	H3K9	Science. 2002 May 10;296(5570):1132-6	Detected
EHMT2	KMTs	Lysisne (K) methyltransferase	Writer	H3K9	J Biol Chem. 2009 Mar 27;284(13):8395-405.	Detected
EZH1	KMTs	Lysisne (K) methyltransferase	Writer	H3K27	Mol Cell. 2008 Nov 21;32(4):503-18.	Detected
EZH2	KMTs	Lysisne (K) methyltransferase	Writer	H3K27	Proc Natl Acad Sci U S A. 2012 Feb 21;109(8):2989-94.	Detected
KMT2A	KMTs	Lysisne (K) methyltransferase	Writer	H3K4	Mol Cell. 2009 Jan 30;33(2):181-91	Detected
KMT2B	KMTs	Lysisne (K) methyltransferase	Writer	H3K4	J Biol Chem. 2015 Mar 6;290(10):6361-75	Detected
KMT2C	KMTs	Lysisne (K) methyltransferase	Writer	H3K4	J Biol Chem. 2007 Jul 13;282(28):20395-406	Detected
KMT2D	KMTs	Lysisne (K) methyltransferase	Writer	H3K4	Structure. 2015 Oct 6;23(10):1921-1933.	Detected
KMT2E	KMTs	Lysisne (K) methyltransferase	Writer	H3K4	PLoS One. 2013 Oct 9;8(10):e77020.	Detected
KMT5A	KMTs	Lysisne (K) methyltransferase	Writer	To specify	Nature. 2016 Jun 30;534(7609):714-718	Detected
KMT5B	KMTs	Lysisne (K) methyltransferase	Writer	H3K36	PLoS One. 2010; 5(12): e14447	Detected
KMT5C	KMTs	Lysisne (K) methyltransferase	Writer	To specify	PLoS One. 2010; 5(12): e14447	Detected
MECOM	KMTs	Lysisne (K) methyltransferase	Writer	To specify	Biology 2013, 2, 107-141	Detected
NSD1	KMTs	Lysisne (K) methyltransferase	Writer	H3K36, H4K20	Nat Chem Biol. 2020 Dec;16(12):1403-1410	Detected
NSD2	KMTs	Lysisne (K) methyltransferase	Writer	H3K27	Genet Med. 2021 Aug;23(8):1474-1483.	Detected
NSD3	KMTs	Lysisne (K) methyltransferase	Writer	H3K4, H3K27	Biochem Biophys Res Commun. 2006 Jun 23;345(1):318-23.	Detected
PRDM16	KMTs	Lysisne (K) methyltransferase	Writer	H3K9	Biology 2013, 2, 107-141	Not detected
PRDM2	KMTs	Lysisne (K) methyltransferase	Writer	H3K9	Cell Rep. 2014 Aug 21; 8(4): 1049–1062	Detected
PRDM6	KMTs	Lysisne (K) methyltransferase	Writer	H3R2, H4K20	Biology 2013, 2, 107-141	Not detected
PRDM7	KMTs	Lysisne (K) methyltransferase	Writer	To specify	J Biol Chem. 2016 Jun 24; 291(26): 13509–13519	Not detected
PRDM8	KMTs	Lysisne (K) methyltransferase	Writer	To specify	Cancers (Basel). 2020 Apr; 12(4): 1057	Not detected
PRDM9	KMTs	Lysisne (K) methyltransferase	Writer	H3K4	J Biol Chem. 2014 Apr 25;289(17):12177-12188	Not detected
SETD1A	KMTs	Lysisne (K) methyltransferase	Writer	H3K4	Arthritis Rheum. 2011 Jan;63(1):168-79.	Detected
SETD1B	KMTs	Lysisne (K) methyltransferase	Writer	H3K4	J Biol Chem. 2015 Mar 6;290(10):6361-75.	Detected
SETD2	KMTs	Lysisne (K) methyltransferase	Writer	H3K36me2	J Biol Chem. 2005 Oct 21;280(42):35261-71	Detected
SETD3	KMTs	Lysisne (K) methyltransferase	Writer	H3K36	Experimental & Molecular Medicine (2017) 49, e324	Detected
SETD4	KMTs	Lysisne (K) methyltransferase	Writer	H3K20me3	Cancer Res. 2019 Sep 15;79(18):4729-4743	Detected
SETD6	KMTs	Lysisne (K) methyltransferase	Writer	H2AZK7me1	Epigenetics 8:2, 177–183; February 2013	Detected
SETD7	KMTs	Lysisne (K) methyltransferase	Writer	H3K4me1	Cell Research volume 21, pages381–395 (2011)	Detected
SETDB1	KMTs	Lysisne (K) methyltransferase	Writer	H3K9	Mol Cell. 2003 Aug;12(2):475-87.	Detected
SETDB2	KMTs	Lysisne (K) methyltransferase	Writer	H3K9	J Biol Chem. 2010 Jun 25;285(26):20234-41.	Detected
SETMAR	KMTs	Lysisne (K) methyltransferase	Writer	H3K4, H3K36	Experimental & Molecular Medicine (2017) 49, e324	Detected
SMYD1	KMTs	Lysisne (K) methyltransferase	Writer	H3K4	Proc. Natl. Acad. Sci. U. S. A., 103 (2006), pp. 2713-2718	Not detected
SMYD2	KMTs	Lysisne (K) methyltransferase	Writer	H3K4, H3K36	Nature. 2006 Nov 30;444(7119):629-32.	Detected
SMYD3	KMTs	Lysisne (K) methyltransferase	Writer	H3K4	Nat Cell Biol. 2004 Aug;6(8):731-40	Detected
SMYD4	KMTs	Lysisne (K) methyltransferase	Writer	H3K36me3	Nat Commun. 2022; 13: 3190	Detected
SMYD5	KMTs	Lysisne (K) methyltransferase	Writer	H4K20	Current Opinion in Physiology 2018, 1:140–152	Detected
SUV39H1	KMTs	Lysisne (K) methyltransferase	Writer	H3S10, H3K9me1, H4	Mol Cell. 2007 Aug 17;27(4):636-46.	Detected
SUV39H2	KMTs	Lysisne (K) methyltransferase	Writer	H3K9me1	Mol Cell Biol. 2000 Dec;20(24):9423-33	Detected
HIF1AN	HDMs	Histone demethylase	Eraser	To specify	BioMol Concepts 2014; 5(3): 209–224	Detected
HR	HDMs	Histone demethylase	Eraser	H3K9me1, H3K9me2	FASEB J. 2014 Apr;28(4):1534-42	Detected
JARID2	HDMs	Histone demethylase	Eraser	H3K27, H3K9	BioMol Concepts 2014; 5(3): 209–224	Detected
JMJD1C	HDMs	Histone demethylase	Eraser	H3K9me1, H3K9me2	Int J Oncol. 2007 Jul;31(1):219-23.	Detected
JMJD6	HDMs	Histone demethylase	Eraser	H3R2me2, H4R3me2	SCIENCE 19 Oct 2007 Vol 318, Issue 5849 pp. 444-447	Detected
KDM1A	HDMs	Histone demethylase	Eraser	H3K4me1, H3K4me2, H3K9me	Nature. 2010 Apr 1;464(7289):792-6.	Detected
KDM1B	HDMs	Histone demethylase	Eraser	H3K4me1, H3K4me2	Nature. 2009 Sep 17;461(7262):415-8.	Detected
KDM2A	HDMs	Histone demethylase	Eraser	H3K36me1, H3K36me2	Mol Cell. 2010 Apr 23;38(2):179-90.	Detected
KDM2B	HDMs	Histone demethylase	Eraser	H3K4me3, H3K36me1, H3K36me2, H3K79me2, H3K79me3	Nat Cell Biol. 2015 Sep;17(9):1158-68.	Detected
KDM3A	HDMs	Histone demethylase	Eraser	H3K9me1, H3K9me2	Cell. 2006 May 5;125(3):483-95.	Detected
KDM3B	HDMs	Histone demethylase	Eraser	H3K9me1, H3K9me3	Cell. 2006 May 5;125(3):483-95.	Detected
KDM4A	HDMs	Histone demethylase	Eraser	H3K4me3, H3K9me2, H3K9me3, H3K36me2, H3K36me3	J Biol Chem. 2011 Dec 2;286(48):41616-41625.	Detected
KDM4B	HDMs	Histone demethylase	Eraser	H3K9me2, H3K9me3, H3K36me2, H3K36me3	Cell. 2006 May 5;125(3):467-81.	Detected
KDM4C	HDMs	Histone demethylase	Eraser	H3K9me2, H3K9me3, H3K36me2, H3K36me3	J Biol Chem. 2011 Dec 2;286(48):41616-41625.	Detected
KDM4D	HDMs	Histone demethylase	Eraser	H3K9me2, H3K9me3	Cell. 2006 May 5;125(3):467-81.	Not detected
KDM4E	HDMs	Histone demethylase	Eraser	H3K9me2, H3K9me3	J Biol Chem. 2011 Dec 2;286(48):41616-41625.	Not detected
KDM5A	HDMs	Histone demethylase	Eraser	H3K4me1, H3K4me2, H3K4me3	Nat Struct Mol Biol. 2008 Apr;15(4):419-21	Detected
KDM5B	HDMs	Histone demethylase	Eraser	H3K4me1, H3K4me2, H3K4me4	Nature. 2010 Apr 1;464(7289):792-6.	Detected
KDM5C	HDMs	Histone demethylase	Eraser	H3K4me1, H3K4me2, H3K4me5	Cell. 2007 Mar 23;128(6):1077-88.	Detected
KDM5D	HDMs	Histone demethylase	Eraser	H3K4me1, H3K4me2, H3K4me6	Cell. 2007 Mar 23;128(6):1077-88.	Detected
KDM6A	HDMs	Histone demethylase	Eraser	H3K27me2, H3K27me3	Nature. 2007 Oct 11;449(7163):689-94.	Detected
KDM6B	HDMs	Histone demethylase	Eraser	H3K27me2, H3K27me3, H3K27me4	Cell Chem Biol. 2017 Mar 16;24(3):371-380.	Detected
KDM7A	HDMs	Histone demethylase	Eraser	H3K9me2, H3K27me2, H4K20me1	Genes Dev. 2010 Mar 1;24(5):432-7.	Detected
KDM8	HDMs	Histone demethylase	Eraser	H3K36me2	Proc Natl Acad Sci U S A. 2010 May 25;107(21):9671-6.	Detected
PHF2	HDMs	Histone demethylase	Eraser	H3K9me2	Nat Cell Biol. 2011 Jun;13(6):668-75.	Detected
PHF8	HDMs	Histone demethylase	Eraser	H3K9me1, H3K9me2, H3K27me2, H4K20me1, H3K36me2, H3K36me3, H3K4me3	Nature. 2010 Jul 22;466(7305):508-12.	Detected
RIOX1	HDMs	Histone demethylase	Eraser	H3K36me3	Nature Structural & Molecular Biology volume 19, pages1273–1281 (2012)	Detected
RIOX2	HDMs	Histone demethylase	Eraser	To specify	BioMol Concepts 2014; 5(3): 209–224	Detected
UTY	HDMs	Histone demethylase	Eraser	H3K27me	J Biol Chem. 2014 Jun 27;289(26):18302-13.	Detected
AIRE	HMRs	Histone methyl readers	Reader	H3K4, H3K4me3, DNA motif	EMBO Rep. 2008 Apr;9(4):370-6	Not detected
ARID4A	HMRs	Histone methyl readers	Reader	DNA motif	Nucleic Acids Res. 2005 Jan 7;33(1):66-80.	Detected
ATRX	HMRs	Histone methyl readers	Reader	H3K9me2, H3K9me3, H3K4	Hum Mol Genet. 1998 Apr;7(4):679-84.	Detected
BPTF	HMRs	Histone methyl readers	Reader	H3K4me3	PLoS Genet. 2008 Oct;4(10):e1000241.	Detected
CBX1	HMRs	Histone methyl readers	Reader	H3K9me3, H3K27me3	BMC Cell Biology volume 10, Article number: 41 (2009)	Detected
CBX2	HMRs	Histone methyl readers	Reader	H3K9me3, H3K27me3	J Biol Chem. 2011 Jan 7; 286(1): 521–529	Detected
CBX3	HMRs	Histone methyl readers	Reader	H3K9me3	BMC Cell Biology volume 10, Article number: 41 (2009)	Detected
CBX4	HMRs	Histone methyl readers	Reader	H3K9me3	J Biol Chem. 2011 Jan 7; 286(1): 521–529	Detected
CBX5	HMRs	Histone methyl readers	Reader	H3K9me, H3K27me3	Nature. 2009 Oct 8;461(7265):819-22.	Detected
CBX6	HMRs	Histone methyl readers	Reader	H3K9me3, H3K27me3	J Biol Chem. 2011 Jan 7; 286(1): 521–529	Detected
CBX7	HMRs	Histone methyl readers	Reader	H3K9me3, H3K27me3	J Med Chem. 2014 Apr 10;57(7):2874-83	Detected
CBX8	HMRs	Histone methyl readers	Reader	H3K9me3, H3K27me3	J Biol Chem. 2011 Jan 7; 286(1): 521–529	Not detected
CDY1	HMRs	Histone methyl readers	Reader	H4	J Biol Chem. 2008 Jul 11;283(28):19626-35	Not detected
CDYL	HMRs	Histone methyl readers	Reader	H4	Cell 143, 470–484, October 29, 2010	Detected
CDYL2	HMRs	Histone methyl readers	Reader	H3K9me3	Cell 143, 470–484, October 29, 2010	Detected
CHD1	HMRs	Histone methyl readers	Reader	To specify	Mutat Res. 2007 May 1;618(1-2):30-40	Detected
CHD2	HMRs	Histone methyl readers	Reader	To specify	Mutat Res. 2007 May 1;618(1-2):30-40	Detected
CHD3	HMRs	Histone methyl readers	Reader	To specify	Mutat Res. 2007 May 1;618(1-2):30-40	Detected
CHD4	HMRs	Histone methyl readers	Reader	CHROMODOMAIN (HDAC)	Am J Hum Genet. 2016 Oct 6;99(4):934-941	Detected
CHD5	HMRs	Histone methyl readers	Reader	H3K27me3, H3K4	Dev Cell. 2013 Aug 12;26(3):223-36	Not detected
CHD8	HMRs	Histone methyl readers	Reader	H1	Mol Cell Biol. 2007 Dec;27(24):8729-38	Detected
DIDO1	HMRs	Histone methyl readers	Reader	H3K4me3	Cell Rep. 2013 Jul 11;4(1):148-58	Detected
DNMT3L	HMRs	Histone methyl readers	Reader	H3K4	Nature. 2015 Jan 29;517(7536):640-4	Not detected
EED	HMRs	Histone methyl readers	Reader	H3K27me3	EMBO J. 2004 Oct 13;23(20):4061-71	Detected
GATAD1	HMRs	Histone methyl readers	Reader	H3K4me3	Cell. 2010 Sep 17;142(6):967-80	Detected
HDGFL2	HMRs	Histone methyl readers	Reader	H3K79me3, H4K20me3, H3K36me2, H3K36me3	Nucleic Acids Res. 2020 Jul 9;48(12):6563-6582	Detected
HMGB1	HMRs	Histone methyl readers	Reader	H3K9me1, H1	Mol Cell Biol. 2009 Apr;29(7):1959-71	Detected
ING1	HMRs	Histone methyl readers	Reader	H3K4me3	Nature volume 442, pages100–103 (2006)	Detected
ING2	HMRs	Histone methyl readers	Reader	H3K4me3	Nature volume 442, pages100–103 (2006)	Detected
ING3	HMRs	Histone methyl readers	Reader	H2A, H3K4me3, H4	Nature volume 442, pages100–103 (2006)	Detected
ING4	HMRs	Histone methyl readers	Reader	H3K4me3	Nature volume 442, pages100–103 (2006)	Detected
ING5	HMRs	Histone methyl readers	Reader	H3K4me2, H3K4me3	Nature volume 442, pages100–103 (2006)	Detected
L3MBTL1	HMRs	Histone methyl readers	Reader	H1BK26, H4K20	Nat Struct Mol Biol. 2007 Dec;14(12):1229-30.	Detected
L3MBTL2	HMRs	Histone methyl readers	Reader	H3K4, H3K9, H3K27, H4K20	J Biol Chem. 2009 Mar 27;284(13):8395-405	Detected
L3MBTL3	HMRs	Histone methyl readers	Reader	To specify	Nat Chem Biol. 2013 Mar;9(3):184-91	Detected
LBR	HMRs	Histone methyl readers	Reader	To specify	J Biol Chem. 2012 Dec 14; 287(51): 42654–42663	Detected
LRWD1	HMRs	Histone methyl readers	Reader	H3K9me3, H3K27me3	Cell 143, 470–484, October 29, 2010	Detected
MBTD1	HMRs	Histone methyl readers	Reader	H4K20me1, H4K20me2	Mol Cell. 2016 May 5;62(3):409-421	Detected
MORC1	HMRs	Histone methyl readers	Reader	To specify	Nat Commun. 2014 Dec 12;5:5795	Not detected
MORC3	HMRs	Histone methyl readers	Reader	H3K4me3	J Biol Chem. 2016 Apr 22;291(17):9000-13	Detected
MORC4	HMRs	Histone methyl readers	Reader	H3K4me3	J Biol Chem. 2016 Apr 22;291(17):9000-13	Detected
MPHOSPH8	HMRs	Histone methyl readers	Reader	H3K9me3, H3K9me2	EMBO J. 2010 Nov 3;29(21):3673-87	Detected
MSH6	HMRs	Histone methyl readers	Reader	H3K36me3	Cell. 2013 Apr 25;153(3):590-600	Detected
MSL3	HMRs	Histone methyl readers	Reader	H4K20me1	J Biol Chem. 2010 Dec 24;285(52):40879-90.	Detected
MTERF1	HMRs	Histone methyl readers	Reader	To specify	Cell 143, 470–484, October 29, 2010	Detected
ORC1	HMRs	Histone methyl readers	Reader	H4K20me2	J Biol Chem. 1999 Aug 13;274(33):23027-34.	Detected
ORC2	HMRs	Histone methyl readers	Reader	To specify	Cell 143, 470–484, October 29, 2010	Detected
ORC3	HMRs	Histone methyl readers	Reader	To specify	Cell 143, 470–484, October 29, 2010	Detected
ORC4	HMRs	Histone methyl readers	Reader	To specify	Cell 143, 470–484, October 29, 2010	Detected
ORC5	HMRs	Histone methyl readers	Reader	To specify	Cell 143, 470–484, October 29, 2010	Detected
PAX6	HMRs	Histone methyl readers	Reader	To specify	Cell 143, 470–484, October 29, 2010	Not detected
PDP1	HMRs	Histone methyl readers	Reader	H4K20me3	Biochem J. 2012 Mar 15;442(3):527-38	Detected
PHF1	HMRs	Histone methyl readers	Reader	To specify	Mol Cell Biol. 2008 Mar;28(5):1862-72.	Detected
PHF13	HMRs	Histone methyl readers	Reader	H3K4me2, H3K4me3	eLife 2016;5:e10607	Detected
PHF19	HMRs	Histone methyl readers	Reader	To specify	Gene. 2004 Dec 8;343(1):69-78.	Detected
PHF20	HMRs	Histone methyl readers	Reader	H3K4, H4	Cell Rep. 2016 Oct 18;17(4):1158-1170	Detected
PHF20L1	HMRs	Histone methyl readers	Reader	H3K4me, H3K27me2	Sci Adv. 2020 Apr 15;6(16):eaaz0356	Detected
POGZ	HMRs	Histone methyl readers	Reader	H3K9me3	Cell. 2010 Sep 17;142(6):967-80	Detected
PWWP2B	HMRs	Histone methyl readers	Reader	H3K36me3	Nat Commun. 2018 Sep 18;9(1):3798	Detected
PYGO1	HMRs	Histone methyl readers	Reader	To specify	J Mol Biol. 2010 Sep 3;401(5):969-84	Detected
PYGO2	HMRs	Histone methyl readers	Reader	To specify	J Mol Biol. 2010 Sep 3;401(5):969-84	Detected
RAG2	HMRs	Histone methyl readers	Reader	H3K4me3	Nature. 2007 Dec 13; 450(7172): 1106–1110	Not detected
SFMBT1	HMRs	Histone methyl readers	Reader	H4K20	Genes Dev. 2013 Apr 1;27(7):749-66	Detected
SFMBT2	HMRs	Histone methyl readers	Reader	H3K9me2, H3K9me3, H3K27me3, H4K20me2, H4K20me3	J Biosci. 2013 Mar;38(1):105-12	Detected
SGF29	HMRs	Histone methyl readers	Reader	H3K4me, H3K4me3	EMBO J. 2011 Jun 17;30(14):2829-42	Detected
SPIN1	HMRs	Histone methyl readers	Reader	To specify	J Biol Chem. 2011 Jan 7;286(1):521-9.	Detected
SPIN2A	HMRs	Histone methyl readers	Reader	H3K4me3	J Biol Chem. 2017 Dec 22;292(51):20808-20817	Not detected
SPIN2B	HMRs	Histone methyl readers	Reader	To specify	J Biol Chem. 2017 Dec 22;292(51):20808-20817	Not detected
SPIN3	HMRs	Histone methyl readers	Reader	To specify	J Biol Chem. 2017 Dec 22;292(51):20808-20817	Detected
SPIN4	HMRs	Histone methyl readers	Reader	To specify	J Biol Chem. 2017 Dec 22;292(51):20808-20817	Detected
SUZ12	HMRs	Histone methyl readers	Reader	DNA motif	Cell 143, 470–484, October 29, 2010	Detected
TDRD3	HMRs	Histone methyl readers	Reader	H3R17me2a, H4R3me2a	Molecular Cell40, 1016–1023, December 22, 2010	Detected
TP53BP1	HMRs	Histone methyl readers	Reader	H4K79me2, H4K20me2	Nature. 2004 Nov 18;432(7015):406-11	Detected
UBTF	HMRs	Histone methyl readers	Reader	To specify	Cell 143, 470–484, October 29, 2010	Detected
WDR5	HMRs	Histone methyl readers	Reader	H3A1, H3R2, H3T3, H3K4, H3K4me1, H3K4me2, H3K4me3	Nature Structural & Molecular Biology volume 13, pages698–703 (2006)	Detected
ZCWPW1	HMRs	Histone methyl readers	Reader	H3K4me, H3K36me3	Elife. 2020 Aug 3;9:e53392	Detected
ZCWPW2	HMRs	Histone methyl readers	Reader	H3K4me3	J Biol Chem. 2016 Apr 22;291(17):9000-13	Not detected
ATF2	HATs	Histone acetyl transferases	Writer	H2B, H4, DNA motif	Nature volume 405, pages195–200 (2000)	Detected
BRD4	HATs	Histone acetyl transferases	Writer	H3K9, H3K14, H4K5, H4K12, H3K122	Proc Natl Acad Sci U S A. 2003 Jul 22;100(15):8758-63.	Detected
CIITA	HATs	Histone acetyl transferases	Writer	H3, H4	Nature Immunology volume 2, pages652–657 (2001)	Detected
CLOCK	HATs	Histone acetyl transferases	Writer	H3, H4	Cell. 2006 May 5;125(3):497-508	Detected
CREBBP	HATs	Histone acetyl transferases	Writer	To specify	Cell. 1996 Nov 29;87(5):953-9.	Detected
EP300	HATs	Histone acetyl transferases	Writer	H2A, H2B, H3, H4	J Biol Chem. 2006 Dec 29;281(52):40292-301.	Detected
GTF3C4	HATs	Histone acetyl transferases	Writer	H3	Mol Cell Biol. 1999 Feb;19(2):1605-15	Detected
HAT1	HATs	Histone acetyl transferases	Writer	H4	Curr Biol. 1998 Jan 15;8(2):96-108.	Detected
JADE1	HATs	Histone acetyl transferases	Writer	H3, H4	J Biol Chem. 2004 Dec 31;279(53):56032-41	Detected
KAT14	HATs	Histone acetyl transferases	Writer	To specify	Mol Cell Biol. 2009 Mar;29(5):1176-88	Detected
KAT2A	HATs	Histone acetyl transferases	Writer	To specify	Mol Cell Biol. 2000 Jan;20(2):556-62	Detected
KAT2B	HATs	Histone acetyl transferases	Writer	To specify	Cell. 1996 Nov 29;87(5):953-9.	Detected
KAT5	HATs	Histone acetyl transferases	Writer	H2AK5, H3K14, H4K5,H4K8, H4K12, H4K16	Genes Cells. 1998 Dec;3(12):789-800.	Detected
KAT6A	HATs	Histone acetyl transferases	Writer	H3, H4	Oncogene. 2001 Jan 18;20(3):404-9.	Detected
KAT6B	HATs	Histone acetyl transferases	Writer	H3	J Biol Chem. 1999 Oct 1;274(40):28528-36.	Detected
KAT7	HATs	Histone acetyl transferases	Writer	To specify	J Biol Chem. 1999 Aug 13;274(33):23027-34.	Detected
KAT8	HATs	Histone acetyl transferases	Writer	H2A, H3, H4	Mol Cell Biol. 2005 Nov;25(21):9175-88.	Detected
MEAF6	HATs	Histone acetyl transferases	Writer	H2A, H3K14, H4K5, H4K8, H4K12	Mol Cell. 2006 Jan 6;21(1):51-64.	Detected
NAA50	HATs	Histone acetyl transferases	Writer	To specify	J Biol Chem. 2009 Nov 6;284(45):31122-9	Detected
NAA60	HATs	Histone acetyl transferases	Writer	H4K20, H4K79, H4K91	Mol Cell. 2011 Oct 7;44(1):39-50	Detected
NCOA1	HATs	Histone acetyl transferases	Writer	H3K4me3, H4	Nature. 1997 Sep 11;389(6647):194-8.	Detected
NCOA2	HATs	Histone acetyl transferases	Writer	To specify	Nature. 1998 May 7;393(6680):88-91.	Detected
NCOA3	HATs	Histone acetyl transferases	Writer	To specify	Cell. 1997 Aug 8;90(3):569-80.	Detected
HDAC1	HDACs	Histone deacetylases	Eraser	H3, H4	Proc Natl Acad Sci U S A. 1999 Apr 27;96(9):4868-73.	Detected
HDAC10	HDACs	Histone deacetylases	Eraser	H2AKac, H2BKac, H3Kac, H4Kac	Nucleic Acids Res. 2002 Mar 1;30(5):1114-23.	Not detected
HDAC11	HDACs	Histone deacetylases	Eraser	H2AKac, H2BKac, H3Kac, H4Kac	J Biol Chem. 1997 Oct 31;272(44):28001-7.	Detected
HDAC2	HDACs	Histone deacetylases	Eraser	H2AKac, H2BKac, H3Kac, H4Kac	J Biol Chem. 1997 Oct 31;272(44):28001-7.	Detected
HDAC3	HDACs	Histone deacetylases	Eraser	H2AKac, H2BKac, H3Kac, H4Kac	Proc Natl Acad Sci U S A. 2000 Feb 1;97(3):1056-61.	Detected
HDAC4	HDACs	Histone deacetylases	Eraser	H2AKac, H2BKac, H3Kac, H4Kac	Proc Natl Acad Sci U S A. 1999 Apr 27;96(9):4868-73.	Detected
HDAC5	HDACs	Histone deacetylases	Eraser	H2AKac, H2BKac, H3Kac, H4Kac	Proc Natl Acad Sci U S A. 1999 Apr 27;96(9):4868-73.	Detected
HDAC6	HDACs	Histone deacetylases	Eraser	H2AKac, H2BKac, H3Kac, H4Kac	Proc Natl Acad Sci U S A. 1999 Apr 27;96(9):4868-73.	Detected
HDAC7	HDACs	Histone deacetylases	Eraser	H2AKac, H2BKac, H3Kac, H4Kac	J Biol Chem. 2008 Apr 25;283(17):11355-63.	Detected
HDAC8	HDACs	Histone deacetylases	Eraser	H2AKac, H2BKac, H3Kac, H4Kac	J Biol Chem. 2000 May 19;275(20):15254-64.	Detected
HDAC9	HDACs	Histone deacetylases	Eraser	H3Kac, H4Kac	Proc Natl Acad Sci U S A. 2001 Sep 11;98(19):10572-7.	Detected
SIRT1	HDACs	Histone deacetylases	Eraser	H1K26ac, H3K9ac, H4K16ac	Mol Cell. 2004 Oct 8;16(1):93-105.	Detected
SIRT2	HDACs	Histone deacetylases	Eraser	H3K18ac, H3K56ac, H4K16ac, H4K20me1	Nat Struct Biol. 2001 Jul;8(7):621-5.	Detected
SIRT3	HDACs	Histone deacetylases	Eraser	To specify	Proc Natl Acad Sci U S A. 2006 Jul 5;103(27):10224-10229.	Detected
SIRT5	HDACs	Histone deacetylases	Eraser	To specify	J Mol Biol. 2008 Oct 10;382(3):790-801.	Detected
SIRT6	HDACs	Histone deacetylases	Eraser	H3K9ac, H3K56ac	Nature. 2008 Mar 27;452(7186):492-6.	Detected
SIRT7	HDACs	Histone deacetylases	Eraser	H3K18ac	Nature. 2012 Jul 5;487(7405):114-8.	Detected
ATAD2	HARs	Histone acetyl readers	Reader	H3K14ac	Proc Natl Acad Sci U S A. 2007 Nov 13;104(46):18067-72.	Detected
ATAD2B	HARs	Histone acetyl readers	Reader	H1.4, H2A, H2B, H3, H4	Cell. 2012 Mar 30;149(1):214-31.	Detected
BAZ1B	HARs	Histone acetyl readers	Reader	H2AXT142, H3	Nature. 2009 Jan 1;457(7225):57-62.	Detected
BRD1	HARs	Histone acetyl readers	Reader	H3K36me3, H3	PLoS One. 2011;6(6):e18919.	Detected
BRD2	HARs	Histone acetyl readers	Reader	H3K9me2, H3K14me2, H4K5ac, H4K12ac	Mol Cell. 2008 Apr 11;30(1):51-60.	Detected
BRD3	HARs	Histone acetyl readers	Reader	H3K9me2, H3K14me2, H4K5ac, H4K12ac	Mol Cell. 2008 Apr 11;30(1):51-60.	Detected
BRD7	HARs	Histone acetyl readers	Reader	H3K9ac, H3K14ac, H3K8ac	Biochem J. 2003 Apr 15;371(Pt 2):385-93.	Detected
BRD9	HARs	Histone acetyl readers	Reader	H3	Cell. 2012 Mar 30;149(1):214-31.	Detected
BRDT	HARs	Histone acetyl readers	Reader	H4K5ac, H4K8ac	Cell. 2012 Aug 17;150(4):673-84.	Not detected
BRPF1	HARs	Histone acetyl readers	Reader	H4K5ac, H4K8ac, H4K12ac	Cell 149, 214–231, March 30, 2012	Detected
BRPF3	HARs	Histone acetyl readers	Reader	To specify	Mol Cell. 2006 Jan 6;21(1):51-64.	Detected
BRWD1	HARs	Histone acetyl readers	Reader	H3	Cell. 2012 Mar 30;149(1):214-31.	Detected
BRWD3	HARs	Histone acetyl readers	Reader	H3	Cell. 2012 Mar 30;149(1):214-31	Detected
CECR2	HARs	Histone acetyl readers	Reader	H2A, H3	Cell. 2012 Mar 30;149(1):214-31.	Detected
DEK	HARs	Histone acetyl readers	Reader	H4	Biochem Biophys Res Commun. 2007 Jul 13;358(4):1008-14	Detected
DPF1	HARs	Histone acetyl readers	Reader	To specify	Acta Naturae. 2020 Oct-Dec; 12(4): 57–65.	Not detected
DPF2	HARs	Histone acetyl readers	Reader	To specify	Acta Naturae. 2020 Oct-Dec; 12(4): 57–65.	Detected
DPF3	HARs	Histone acetyl readers	Reader	To specify	Acta Naturae. 2020 Oct-Dec; 12(4): 57–65.	Detected
MLLT3	HARs	Histone acetyl readers	Reader	H3K9ac	Cell. 2014 Oct 23;159(3):558-71.	Detected
PBRM1	HARs	Histone acetyl readers	Reader	H3	Cell. 2012 Mar 30;149(1):214-31.	Detected
PHIP	HARs	Histone acetyl readers	Reader	H3	Cell. 2012 Mar 30;149(1):214-31.	Detected
SMARCA2	HARs	Histone acetyl readers	Reader	H3, DNA motif	Cell. 2012 Mar 30;149(1):214-31.	Detected
SMARCA4	HARs	Histone acetyl readers	Reader	H3, H4	Chembiochem. 2007 Jul 23;8(11):1308-16.	Detected
SP100	HARs	Histone acetyl readers	Reader	To specify	Proc Natl Acad Sci U S A. 1998 Jun 23;95(13):7316-21.	Detected
SP140	HARs	Histone acetyl readers	Reader	H3	Cell. 2012 Mar 30;149(1):214-31.	Detected
TAF1	HARs	Histone acetyl readers	Reader	H3, H4	Cell. 1996 Dec 27;87(7):1261-70.	Detected
TAF1L	HARs	Histone acetyl readers	Reader	H1.4ac, H2Aac, H2Bac, H3ac, H4ac	Cell. 2012 Mar 30;149(1):214-31.	Not detected
TRIM24	HARs	Histone acetyl readers	Reader	H3K4ac, H3K23ac	Nature volume 468, pages927–932 (2010)	Detected
TRIM28	HARs	Histone acetyl readers	Reader	H3	Cell. 2012 Mar 30;149(1):214-31.	Detected
TRIM33	HARs	Histone acetyl readers	Reader	H3K9me3, H3K18ac	J Biol Chem. 2013 Nov 8;288(45):32357-32369.	Detected
TRIM66	HARs	Histone acetyl readers	Reader	H3R2K4 and H3K56ac	Nature Communications volume 10, Article number: 4273 (2019)	Detected
ZMYND11	HARs	Histone acetyl readers	Reader	H3.3K36me3	Cell Res. 2014 Jul;24(7):890-3.	Detected
ZMYND8	HARs	Histone acetyl readers	Reader	H3K4me1-H3K14ac	Molecular Cell63, 470–484	Detected
PADI1	HDIs	Histone deiminases	Eraser	H2AR, H3R, H4R	Sci Rep. 2016 Dec 8;6:38727	Not detected
PADI2	HDIs	Histone deiminases	Eraser	H2AR, H3R, H4R	Leukemia. 2017 Feb;31(2):373-381	Detected
PADI4	HDIs	Histone deiminases	Eraser	H2AR, H3R2, H3R8, H3R17, H3R26, H4R	Cell 128, 693-705, February 23,2007	Detected
AURKA	STKs	Serine threonine kinases	Writer	H3S10	Clinical Epigenetics volume 12, Article number: 147 (2020)	Detected
AURKB	STKs	Serine threonine kinases	Writer	H3S10, H3S28	Clinical Epigenetics volume 12, Article number: 147 (2020)	Detected
BUB1	STKs	Serine threonine kinases	Writer	H2AT120, H2AT121	Trends in Cell Biology April 2013, Vol. 23, No. 4	Detected
CSNK2A1	STKs	Serine threonine kinases	Writer	To specify	Cell 128, 693-705, February 23,2007	Detected
DAPK3	STKs	Serine threonine kinases	Writer	H3T6, H3T11	Mol Oncol. 2020 Jun;14(6):1268-1281	Detected
GSG2	STKs	Serine threonine kinases	Writer	H3T3	Science. 2010 Oct 8;330(6001):231-5	Not detected
HASPIN	STKs	Serine threonine kinases	Writer	H3T3	Genes Dev. 2005 Feb 15;19(4):472-88.	Detected
JAK2	STKs	Serine threonine kinases	Writer	H3Y41	Nature. 2009 Oct 8;461(7265):819-22	Detected
MST1	STKs	Serine threonine kinases	Writer	To specify	PLoS One. 2011;6(11):e27269.	Detected
NEK6	STKs	Serine threonine kinases	Writer	H1, H3	Biochem Biophys Res Commun. 2002 May 3;293(2):753-8	Detected
PAK2	STKs	Serine threonine kinases	Writer	H4S47	Genes Dev. 2011 Jul 1;25(13):1359-64	Detected
PBK	STKs	Serine threonine kinases	Writer	H3S10	Cancer Res. 2006 Sep 15;66(18):9186-95	Detected
PKN1	STKs	Serine threonine kinases	Writer	H3T11	Nat Cell Biol. 2008 Jan;10(1):53-60	Detected
PRKAB1	STKs	Serine threonine kinases	Writer	To specify	Science. 2010 Sep 3;329(5996):1201-5	Detected
PRKCB	STKs	Serine threonine kinases	Writer	H3T6	Nature volume 464, pages792–796 (2010)	Detected
RPS6KA4	STKs	Serine threonine kinases	Writer	H3S10, H3S28	Cell 128, 693-705, February 23,2007	Detected
RPS6KA5	STKs	Serine threonine kinases	Writer	H2AS1, H3S10, H3S28	Cell 128, 693-705, February 23,2007	Detected
STK4	STKs	Serine threonine kinases	Writer	H2AS14	Cell. 2003 May 16;113(4):507-17	Detected
TLK1	STKs	Serine threonine kinases	Writer	H3S10	Oncogene. 2001 Feb 8;20(6):726-38	Detected
TSSK6	STKs	Serine threonine kinases	Writer	H1, H2A, H2AX, H3	Mol Cell Biol. 2005 May;25(10):4250-61	Not detected
VPRBP	STKs	Serine threonine kinases	Writer	H2AT120p	Mol Cell. 2013 Nov 7;52(3):459-67	Not detected
EYA1	HTPs	Histone tyrosine phosphatases	Eraser	H2AX Y142 (Histone tyrosine, phophatase)	Nature. 2009 Apr 2;458(7238):591-6	Not detected
EYA2	HTPs	Histone tyrosine phosphatases	Eraser	H2AX Y142 (Histone tyrosine, phophatase)	Nature. 2009 Apr 2;458(7238):591-6	Not detected
EYA3	HTPs	Histone tyrosine phosphatases	Eraser	H2AX Y142 (Histone tyrosine, phophatase)	Nature. 2009 Apr 2;458(7238):591-6	Detected
EYA4	HTPs	Histone tyrosine phosphatases	Eraser	H2AX Y142 (Histone tyrosine, phophatase)	Nature. 2009 Apr 2;458(7238):591-6	Not detected
ARID1B	HUbs	Histone ubiquitin ligases	Writer	H2BK120, DNA motif	Mol Cell Biol. 2010 Apr;30(7):1673-88	Detected
BMI1	HUbs	Histone ubiquitin ligases	Writer	To specify	Nat Commun. 2015 Jul 7;6:7621.	Detected
CUL3	HUbs	Histone ubiquitin ligases	Writer	MACROH2A	Proc Natl Acad Sci U S A. 2005 May 24;102(21):7635-40	Detected
CUL4A	HUbs	Histone ubiquitin ligases	Writer	H3, H4	Mol Cell. 2006 May 5;22(3):383-94	Detected
CUL4B	HUbs	Histone ubiquitin ligases	Writer	H3, H4	Mol Cell. 2006 May 5;22(3):383-94	Detected
DDB1	HUbs	Histone ubiquitin ligases	Writer	H2A	Mol Cell. 2006 May 5;22(3):383-94	Detected
DTX3L	HUbs	Histone ubiquitin ligases	Writer	H4K91	Mol Cell. 2009 Oct 9;36(1):110-20	Detected
DZIP3	HUbs	Histone ubiquitin ligases	Writer	H2AK119	J Cell Sci. 2003 Feb 15;116(Pt 4):605-16.	Detected
JADE2	HUbs	Histone ubiquitin ligases	Writer	H3, H4	Mol Cell. 2014 Aug 7;55(3):482-94	Detected
MSL2	HUbs	Histone ubiquitin ligases	Writer	H2BK34	Mol Cell. 2011 Jul 8;43(1):132-44	Detected
MYSM1	HUbs	Histone ubiquitin ligases	Writer	H2Aub	Mol Cell. 2007 Aug 17;27(4):609-21	Detected
PCGF1	HUbs	Histone ubiquitin ligases	Writer	To specify	Nat Commun. 2015 Jul 7;6:7621.	Detected
PCGF2	HUbs	Histone ubiquitin ligases	Writer	To specify	Nat Commun. 2015 Jul 7;6:7621.	Detected
PCGF5	HUbs	Histone ubiquitin ligases	Writer	To specify	Mol Cell Proteomics. 2011 Apr;10(4):M110.002642.	Detected
RAG1	HUbs	Histone ubiquitin ligases	Writer	H3.3K, DNA motif	Immunol Lett. 2011 May;136(2):156-62	Detected
RING1	HUbs	Histone ubiquitin ligases	Writer	H2AK119	Mol Cell. 2005 Dec 22;20(6):845-54	Detected
RNF168	HUbs	Histone ubiquitin ligases	Writer	Damaged Chrs RNF168, UBR5, TRIP12	Cell. 2012 Aug 17;150(4):697-709	Detected
RNF2	HUbs	Histone ubiquitin ligases	Writer	H2AK119	Mol Cell Biol. 2006 Sep;26(18):6880-9	Detected
RNF8	HUbs	Histone ubiquitin ligases	Writer	H2AK63, H2AXK63, H2AK48, H2AXK48	Cell. 2012 Sep 14;150(6):1182-95	Detected
TRIP12	HUbs	Histone ubiquitin ligases	Writer	Damaged Chrs RNF168, UBR5, TRIP12	Cell. 2012 Aug 17;150(4):697-709	Detected
UBE2A	HUbs	Histone ubiquitin ligases	Writer	H2A, H2BK120, H2BK123	Cell. 1996 Sep 6;86(5):799-810.	Detected
UBE2B	HUbs	Histone ubiquitin ligases	Writer	H2A, H2BK121, H2BK123	Cell. 1996 Sep 6;86(5):799-810.	Detected
UBE2N	HUbs	Histone ubiquitin ligases	Writer	H2AX	Mol Cell Biol. 2007 Oct;27(20):7028-40	Detected
UBR2	HUbs	Histone ubiquitin ligases	Writer	H2A	Proc Natl Acad Sci U S A. 2010 Feb 2;107(5):1912-7	Detected
UBR5	HUbs	Histone ubiquitin ligases	Writer	H2A, H2AX, Damaged Chrs RNF168, UBR5, TRIP12	Cell. 2012 Aug 17;150(4):697-709	Detected
USP16	HUbs	Histone ubiquitin ligases	Writer	H2Aub	Nature. 2007 Oct 25;449(7165):1068-72.	Detected
USP21	HUbs	Histone ubiquitin ligases	Writer	H2Aub	J Biol Chem. 2000 May 12;275(19):14212-6.	Detected
USP22	HUbs	Histone ubiquitin ligases	Writer	H2Aub, H2Bub	Mol Cell. 2008 Jan 18;29(1):102-11	Detected
USP15	HDUs	Histone deubiquitylases	Eraser	H2Bub1, H2BK120ub	J Biol Chem. 2014 Mar 28;289(13):8916-30	Detected
USP44	HDUs	Histone deubiquitylases	Eraser	H2Bub1	Mol Cell. 2012 Jun 8;46(5):662-73	Not detected
USP49	HDUs	Histone deubiquitylases	Eraser	H2Bub1	Genes Dev. 2013 Jul 15;27(14):1581-95	Detected
USP7	HDUs	Histone deubiquitylases	Eraser	H2Bub	Mol Cell. 2005 Mar 4;17(5):695-707	Detected
USP8	HDUs	Histone deubiquitylases	Eraser	H2BK123	Genes Dev. 2003 Nov 1; 17(21): 2648–2663	Detected
AEBP2	HUbR	Histone ubiquitin readers	Reader	H2AK119ub1	Science. 2021 Jan 22;371(6527):eabc3393	Detected
DNAJC2	HUbR	Histone ubiquitin readers	Reader	H2A	Nature. 2010 Dec 23;468(7327):1124-8	Detected
RNF20	HUbR	Histone ubiquitin readers	Reader	H2BK120	Mol Cell. 2005 Nov 23;20(4):601-11	Detected
UIMC1	HUbR	Histone ubiquitin readers	Reader	H2AK63ub, H2AXK63ub, H2BK63ub	Mol Cell Biol. 2009 Feb;29(3):849-60	Detected
BIRC5	PHRs	Phosphorylated histone readers	Reader	H3T3ph	Trends in Cell Biology April 2013, Vol. 23, No. 4	Detected
MDC1	PHRs	Phosphorylated histone readers	Reader	H2AX	Cell. 2005 Dec 29;123(7):1213-26	Detected
YWHAZ	PHRs	Phosphorylated histone readers	Reader	H3	Mol Cell. 2005 Oct 28;20(2):199-211	Detected
ACTR8	Other	Histone readers	Reader	To specify	Nucleic Acids Res. 2012 Nov;40(21):11036-46	Detected
HIRIP3	Other	Histone readers	Reader	H2A, H3	Mol Cell Biol. 1998 Sep;18(9):5546-56	Detected
MLLT10	Other	Histone readers	Reader	To specify	Mol Cell. 2015 Oct 15;60(2):319-27	Detected
PHF14	Other	Histone readers	Reader	H2A, H2B, H3	Nucleic Acids Res. 2021 Sep 7;49(15):8961-8973	Detected
ZZZ3	Other	Histone readers	Reader	H3	Nat Commun. 2018 Sep 14;9(1):3759	Detected
BAZ1A	Other	Involved in nucleosome sliding	Reader	To specify	Mol Cell. 2004 Jan 30;13(2):265-77	Detected
CXXC1	Other	Involved in unmethylated CpG binding	Reader	CG, DNA motif	Mol Cell Biol. 2000 Mar;20(6):2108-21	Detected
FBXL19	Other	Involved in unmethylated CpG binding	Reader	To specify	Structure. 2018 Jan 2;26(1):85-95.e3	Detected
OGT	Other	Involved in histone O-GlcNAcylation	Writer	H2BS112	Nature. 2011 Nov 27;480(7378):557-60	Detected
PARP1	Other	Involved in histone ADP ribosylation	Writer	H1	J Bone Miner Res. 2020 Apr;35(4):776-788	Detected
PARP10	Other	Involved in histone ADP ribosylation	Writer	To specify	Oncogene. 2005 Mar 17;24(12):1982-93	Detected
SMARCD1	Other	Involved in citrullination	Writer	To specify	Hum Mol Genet. 2001 Nov 1;10(23):2651-60	Detected
TGM2	Other	Involved in aminylation	Writer	To specify	FEBS Lett. 1995 Aug 14;370(1-2):27-31	Detected
UBE2I	Other	Involved in SUMOylation	Writer	To specify	J Biol Chem. 2010 Feb 26;285(9):5983-92	Detected
UFL1	Other	Involved in UFMylation	Writer	H3K9me3, H3R2, H3, H4, mCG	Nat Commun. 2019; 10: 1242	Detected
YEATS2	Other	Involved in histone crotonylation	Writer	H3K27cr	Cell Res. 2016 May;26(5):629-32	Detected
UFSP2	Other	Involved in deUFMylation	Eraser	To specify	Nat Commun. 2019; 10: 1242	Detected
ARRB1	HMCs	Histone modification cofactors	Scaffold	EP300	Cell. 2005 Dec 2;123(5):833-47	Detected
ASXL1	HMCs	Histone modification cofactors	Scaffold	H2AK119	Nat Commun. 2016 Jan 7;7:10292	Detected
ASXL2	HMCs	Histone modification cofactors	Scaffold	H3K4, H3K9	Oncogene. 2016 Jul 14;35(28):3742-52	Detected
ASXL3	HMCs	Histone modification cofactors	Scaffold	Polycomb	Hum Mol Genet. 2016 Feb 1;25(3):597-608	Detected
ATXN7L3	HMCs	Histone modification cofactors	Scaffold	To specify	Mol Cell. 2008 Jan 18;29(1):92-101	Detected
BAHD1	HMCs	Histone modification cofactors	Scaffold	H3K27me3	Proc Natl Acad Sci U S A. 2009 Aug 18;106(33):13826-31	Detected
BCOR	HMCs	Histone modification cofactors	Scaffold	Polycomb	Leukemia. 2016 May; 30(5): 1155–1165	Detected
BCORL1	HMCs	Histone modification cofactors	Scaffold	H3K36me2	J Biol Chem. 2007 May 18;282(20):15248-57	Detected
BRMS1L	HMCs	Histone modification cofactors	Scaffold	HDAC1	Biochem Biophys Res Commun . 2004 Oct 29;323(4):1216-22	Detected
CIR1	HMCs	Histone modification cofactors	Scaffold	HDAC1, HDAC2	Proc Natl Acad Sci U S A. 1999 Jan 5;96(1):23-8	Detected
DPY30	HMCs	Histone modification cofactors	Scaffold	ASH2L	J Biol Chem. 2009 Sep 4;284(36):24242-56	Detected
EID1	HMCs	Histone modification cofactors	Scaffold	EP300	Mol Cell Biol. 2000 Dec;20(23):8903-15	Detected
EID2	HMCs	Histone modification cofactors	Scaffold	EP300	Gene. 2003 Oct 30;318:35-43	Detected
EID2B	HMCs	Histone modification cofactors	Scaffold	HDACs	Biochem Biophys Res Commun. 2005 Aug 5;333(3):969-75	Not detected
ELP4	HMCs	Histone modification cofactors	Scaffold	To specify	Proc Natl Acad Sci U S A. 2002 Mar 19;99(6):3517-22	Detected
ELP5	HMCs	Histone modification cofactors	Scaffold	H3K14, H4K8	Proc Natl Acad Sci U S A. 2002 Mar 19;99(6):3517-22	Detected
ELP6	HMCs	Histone modification cofactors	Scaffold	To specify	Proc Natl Acad Sci U S A. 2002 Mar 19;99(6):3517-22	Detected
ENY2	HMCs	Histone modification cofactors	Scaffold	USP22	Mol Cell. 2008 Jan 18;29(1):92-101	Detected
EPC1	HMCs	Histone modification cofactors	Scaffold	To specify	Cell Rep. 2020 Mar 24;30(12):3996-4002.e4	Detected
GATAD2A	HMCs	Histone modification cofactors	Scaffold	H2A, H2B, H3, H4	Nucleic Acids Res. 2006 Jan 13;34(2):397-406	Detected
GATAD2B	HMCs	Histone modification cofactors	Scaffold	H2A, H2B, H3, H4	Nucleic Acids Res. 2006 Jan 13;34(2):397-406	Detected
GLYR1	HMCs	Histone modification cofactors	Scaffold	H3K4me3	Genes Dev. 2018 May 1;32(9-10):682-694	Detected
JADE3	HMCs	Histone modification cofactors	Scaffold	H3, H4	Mol Cell. 2009 Jan 30;33(2):257-65	Detected
JDP2	HMCs	Histone modification cofactors	Scaffold	DNA	Nat Struct Mol Biol. 2006 Apr;13(4):331-8	Detected
LAS1L	HMCs	Histone modification cofactors	Scaffold	H3K4, H3,H4,H2A	Cancer Res. 2010 May 15;70(10):4024-33	Detected
LEO1	HMCs	Histone modification cofactors	Scaffold	PAF1	Nucleic Acids Res. 2013 Dec;41(22):10619-29	Detected
MEN1	HMCs	Histone modification cofactors	Scaffold	H3K4	Mol Cell. 2004 Feb 27;13(4):587-97	Detected
MIER1	HMCs	Histone modification cofactors	Scaffold	To specify	Mol Cell Biol. 2003 Jan;23(1):250-8	Detected
MIER2	HMCs	Histone modification cofactors	Scaffold	To specify	PLoS One. 2017 Jan 3;12(1):e0169338	Detected
MORF4L2	HMCs	Histone modification cofactors	Scaffold	TRRAP	J Biol Chem. 2003 Oct 31;278(44):42733-6	Detected
MTA2	HMCs	Histone modification cofactors	Scaffold	HDAC	Genes Dev. 1999 Aug 1;13(15):1924-35	Detected
NAP1L2	HMCs	Histone modification cofactors	Scaffold	H3K9, H4	Mol Cell Biol. 2007 Sep;27(17):6093-102	Not detected
NAP1L4	HMCs	Histone modification cofactors	Scaffold	H3, H4	J Mol Biol. 2011 Apr 15;407(5):647-60	Detected
NCOA6	HMCs	Histone modification cofactors	Scaffold	To specify	J Biol Chem. 2007 Jul 13;282(28):20395-406	Detected
NCOR1	HMCs	Histone modification cofactors	Scaffold	To specify	Hum Mol Genet. 2016 Jul 15;25(14):3029-3041	Detected
NIPBL	HMCs	Histone modification cofactors	Scaffold	To specify	Nucleic Acids Res . 2008 Nov;36(20):6450-8	Detected
PAGR1	HMCs	Histone modification cofactors	Scaffold	To specify	J Biol Chem. 2007 Jul 13;282(28):20395-406	Detected
PARP14	HMCs	Histone modification cofactors	Scaffold	To specify	Biochem Biophys Res Commun. 2022 Oct 1;623:133-139	Detected
PARP16	HMCs	Histone modification cofactors	Scaffold	To specify	Acta Pharm Sin B. 2021 May;11(5):1261-1273	Detected
PCGF6	HMCs	Histone modification cofactors	Scaffold	To specify	Cell. 2007 Mar 9;128(5):877-87	Detected
PELP1	HMCs	Histone modification cofactors	Scaffold	H1, H3, H4	J Biol Chem. 2004 Dec 3;279(49):50930-41	Detected
PHF6	HMCs	Histone modification cofactors	Scaffold	To specify	J Proteome Res. 2012 Aug 3;11(8):4326-37	Detected
PPARGC1A	HMCs	Histone modification cofactors	Scaffold	SRC1	Science. 1999 Nov 12;286(5443):1368-71	Detected
PRDM5	HMCs	Histone modification cofactors	Scaffold	H3K9	Hum Mol Genet. 2015 Dec 1; 24(23): 6565–6579	Detected
PRKAB2	HMCs	Histone modification cofactors	Scaffold	To specify	Science. 2010 Sep 3;329(5996):1201-5	Detected
PRKAG1	HMCs	Histone modification cofactors	Scaffold	To specify	Science. 2010 Sep 3;329(5996):1201-5	Not detected
PRKAG2	HMCs	Histone modification cofactors	Scaffold	To specify	Science. 2010 Sep 3;329(5996):1201-5	Detected
PRKAG3	HMCs	Histone modification cofactors	Scaffold	To specify	Science. 2010 Sep 3;329(5996):1201-5	Not detected
RLIM	HMCs	Histone modification cofactors	Scaffold	Sin3A	Nat Genet . 1999 Aug;22(4):394-9	Detected
RNF40	HMCs	Histone modification cofactors	Scaffold	H2BK121	Mol Cell. 2005 Nov 23;20(4):601-11	Detected
RPS6KA3	HMCs	Histone modification cofactors	Scaffold	H3S10	Science. 1999 Aug 6;285(5429):886-91	Detected
RRP8	HMCs	Histone modification cofactors	Scaffold	H3ac, SUV39H1	Cell. 2008 May 16;133(4):627-39	Detected
RUVBL2	HMCs	Histone modification cofactors	Scaffold	To specify	PLoS Genet. 2013 Apr;9(4):e1003387	Detected
RYBP	HMCs	Histone modification cofactors	Scaffold	Polycomb	Nature. 2014 Dec 18;516(7531):349-54	Detected
SAP130	HMCs	Histone modification cofactors	Scaffold	mSin3A, HDAC	Mol Cell Biol . 2003 May;23(10):3456-67	Detected
SAP18	HMCs	Histone modification cofactors	Scaffold	mSin3A, HDAC	Cell . 1997 May 2;89(3):357-64	Detected
SAP25	HMCs	Histone modification cofactors	Scaffold	mSin3A, HDAC	Mol Cell Biol. 2006 Feb;26(4):1386-97	Not detected
SAP30	HMCs	Histone modification cofactors	Scaffold	mSin3A, HDAC	Mol Cell . 1998 Jun;1(7):1021-31	Detected
SAP30L	HMCs	Histone modification cofactors	Scaffold	mSin3A, HDAC	Nucleic Acids Res. 2006 Jul 4;34(11):3288-98	Detected
SENP1	HMCs	Histone modification cofactors	Scaffold	H4	Mol Cell Biol. 2004 Jul;24(13):6021-8	Detected
SETD5	HMCs	Histone modification cofactors	Scaffold	To specify	Nat Commun. 2021 Dec 2;12(1):7045	Detected
SKP1	HMCs	Histone modification cofactors	Scaffold	Polycomb, H2A, H3K36	Mol Cell Biol. 2006 Sep;26(18):6880-9	Detected
SNAI2	HMCs	Histone modification cofactors	Scaffold	mSin3A, HDAC	J Cell Biol. 2012 Sep 17;198(6):999-1010	Detected
SUDS3	HMCs	Histone modification cofactors	Scaffold	mSin3A, HDAC	J Biol Chem. 2011 Mar 25;286(12):10505-14	Detected
SUPT6H	HMCs	Histone modification cofactors	Scaffold	H2A, H2B	EMBO J. 2013 Apr 17;32(8):1075-86	Detected
TADA2A	HMCs	Histone modification cofactors	Scaffold	H3	Cell. 1998 Jul 10;94(1):35-44	Detected
TOP2A	HMCs	Histone modification cofactors	Scaffold	DNA, HDAC	J Biol Chem. 2001 Feb 16;276(7):4539-42	Detected
TRIM27	HMCs	Histone modification cofactors	Scaffold	HDAC1	Cancer Res. 2009 Apr 15;69(8):3597-604	Detected
UCHL5	HMCs	Histone modification cofactors	Scaffold	HDACs	Nucleic Acids Res. 2008 Nov;36(20):6450-8	Detected
USP17L2	HMCs	Histone modification cofactors	Scaffold	mSin3A, HDAC	J Biol Chem. 2011 Mar 25;286(12):10505-14	Not detected
WAC	HMCs	Histone modification cofactors	Scaffold	H2B	Mol Cell. 2011 Feb 18;41(4):384-97	Detected
YEATS4	HMCs	Histone modification cofactors	Scaffold	To specify	Mol Cell Biol. 2004 Mar;24(5):1884-96	Detected
ZC3HAV1	HMCs	Histone modification cofactors	Scaffold	To specify	Nat Commun. 2017 Nov 21;8(1):1638	Detected
ZMYM3	HMCs	Histone modification cofactors	Scaffold	HDACs	J Biol Chem. 2003 Feb 28;278(9):7234-9	Detected
DNTTIP2	ChrRs	Chromatin remodelling factors	Coffactor	H2A, H2B	Genes Cells. 2003 Jun;8(6):559-71	Detected
MAPKAPK3	ChrRs	Chromatin remodelling factors	Coffactor	Chromatin	J Biol Chem. 2005 Feb 18;280(7):5178-87	Detected
MUM1	ChrRs	Chromatin remodelling factors	Coffactor	H3K36me, K3K79me, H4K20me	Mol Cell. 2010 Mar 26;37(6):854-64	Not detected
RSF1	ChrRs	Chromatin remodelling factors	Coffactor	To specify	Mol Cell Biol. 2003 Oct;23(19):6759-68	Detected
SMARCA1	ChrRs	Chromatin remodelling factors	Coffactor	To specify	J Biol Chem. 2004 Oct 22;279(43):45130-8	Detected
SMARCA5	ChrRs	Chromatin remodelling factors	Coffactor	To specify	EMBO Rep. 2017 Oct;18(10):1697-1706	Detected

## Sheet: Suppl 2
Gene symbol	Family	Full name	Class	Target	Reference	Detection in liver
ALKBH8	RNMTs	RNA Methyltransferase	Writer	tRNA:34	Mol. Cell. Biol. 30:2449-2459(2010)	Detected
BCDIN3D	RNMTs	RNA Methyltransferase	Writer	pre-miRNA	Cell 151, 278–288, October 12, 2012	Detected
BUD23	RNMTs	RNA Methyltransferase	Writer	G1639 of 18S rRNA	Molecular Biology of the Cell.2006 Vol. 26, No. 11	Detected
CBLL1	RNMTs	RNA Methyltransferase	Writer	mRNA / MTTL3-14 Complex	Cell Discov. 2018 Feb 27;4:10	Detected
CDKAL1	RNMTs	RNA Methyltransferase	Writer	tRNA	J Biol Chem. 2010 Sep 10;285(37):28425-33	Detected
CMTR1	RNMTs	RNA Methyltransferase	Writer	mRNA / snRNA	J Biol Chem. 2010 Oct 22;285(43):33037-33044	Detected
CMTR2	RNMTs	RNA Methyltransferase	Writer	mRNA / snRNA	Nucleic Acids Res. 2011 Jun;39(11):4756-68.	Detected
DIMT1	RNMTs	RNA Methyltransferase	Writer	rRNA	Molecular Biology of the CellVol. 26, No. 11	Detected
ELP3	RNMTs	RNA Methyltransferase	Writer	tRNA	Mol Cell. 1999 Jul;4(1):123-8.	Detected
FBL	RNMTs	RNA Methyltransferase	Writer	snoRNA	Nature. 2014 Jan 23;505(7484):564-8	Detected
FTSJ1	RNMTs	RNA Methyltransferase	Writer	tRNA	RNA. 2015 Jan;21(1):61-74	Detected
HENMT1	RNMTs	RNA Methyltransferase	Writer	piwi RNA	Genome Biology volume 21, Article number: 97 (2020)	Detected
KIAA1429	RNMTs	RNA Methyltransferase	Writer	small mRNA / MTTL3-14 Complex	Cell Discov. 2018 Feb 27;4:10	Not detected
LARP7	RNMTs	RNA Methyltransferase	Writer	mRNA / snRNA	Cell Rep. 2014 Jul 10;8(1):284-96.	Detected
MEPCE	RNMTs	RNA Methyltransferase	Writer	snRNA	Molecular Cell27, 262–274, July 20, 2007	Detected
METTL1	RNMTs	RNA Methyltransferase	Writer	tRNA:46	RNA. 2002 Oct;8(10):1253-66	Detected
METTL14	RNMTs	RNA Methyltransferase	Writer	mRNA	Nature Chemical Biology volume 10, pages93–95 (2014)	Detected
METTL15	RNMTs	RNA Methyltransferase	Writer	rRNA	Nucleic Acids Res. 2019 Nov 4;47(19):10267-10281	Detected
METTL16	RNMTs	RNA Methyltransferase	Writer	snRNA	Cell. 2017 May 18;169(5):824-835.e14	Detected
METTL2	RNMTs	RNA Methyltransferase	Writer	tRNA / mRNA	J. Biol. Chem.(2017) 292(35) 14695–14703	Not detected
METTL2B	RNMTs	RNA Methyltransferase	Writer	tRNA / mRNA	RNA. 2011 Jun;17(6):1111-9	Detected
METTL3	RNMTs	RNA Methyltransferase	Writer	mRNA	Nature Chemical Biology volume 10, pages93–95 (2014)	Detected
METTL4	RNMTs	RNA Methyltransferase	Writer	mRNA	Nat Chem Biol. 2014 Feb;10(2):93-5	Detected
METTL5	RNMTs	RNA Methyltransferase	Writer	rRNA	Nucleic Acids Res. 2019 Sep 5;47(15):7719-7733	Detected
METTL6	RNMTs	RNA Methyltransferase	Writer	tRNA	J. Biol. Chem.(2017) 292(35) 14695–14703	Detected
METTL8	RNMTs	RNA Methyltransferase	Writer	tRNA / mRNA	J. Biol. Chem.(2017) 292(35) 14695–14703	Detected
MRM1	RNMTs	RNA Methyltransferase	Writer	rRNA:1145	J Biol Chem. 2014 Sep 5;289(36):24936-42.	Detected
MRM2	RNMTs	RNA Methyltransferase	Writer	rRNA:1369	J Biol Chem. 2014 Sep 5;289(36):24936-42;	Not detected
MRM3	RNMTs	RNA Methyltransferase	Writer	rRNA:1370	J Biol Chem. 2013 Oct 25;288(43):31386-99	Detected
NOP2	RNMTs	RNA Methyltransferase	Writer	rRNA	Cell. 2012 Jun 8;149(6):1393-406	Not detected
NPM1	RNMTs	RNA Methyltransferase	Writer	rRNA	Elife. 2016 Feb 2;5:e13571.	Detected
NSUN2	RNMTs	RNA Methyltransferase	Writer	tRNA / mRNA	Nat Commun. 2012 Mar 6;3:712	Detected
NSUN3	RNMTs	RNA Methyltransferase	Writer	tRNA	The EMBO Journal (2016)35:2104-2119	Detected
NSUN4	RNMTs	RNA Methyltransferase	Writer	rRNA:841	Cell Metab. 2011 May 4;13(5):527-39.	Detected
NSUN5	RNMTs	RNA Methyltransferase	Writer	rRNA	Nucleic Acids Res. 2019 Dec 16;47(22):11807-11825.	Detected
NSUN6	RNMTs	RNA Methyltransferase	Writer	tRNA	RNA. 2015 Sep;21(9):1532-43	Detected
NSUN7	RNMTs	RNA Methyltransferase	Writer	To specify	Cell Rep. 2016;14:479–492	Detected
PCIF1	RNMTs	RNA Methyltransferase	Writer	mRNA	Mol Cell. 2019 Aug 8;75(3):631-643.e8	Detected
RBM15	RNMTs	RNA Methyltransferase	Writer	mRNA	Nature. 2016 Sep 15;537(7620):369-373	Detected
RBM15B	RNMTs	RNA Methyltransferase	Writer	mRNA	Nature. 2016 Sep 15;537(7620):369-373	Detected
RNMT	RNMTs	RNA Methyltransferase	Writer	rRNA:1370 / mRNA	Mol Cell. 2011 Nov 18;44(4):585-96	Detected
TCOF1	RNMTs	RNA Methyltransferase	Writer	rRNA	Hum Mol Genet. 2005 Jul 15;14(14):2035-43.	Detected
TFB1M	RNMTs	RNA Methyltransferase	Writer	rRNA:937 / rRNA:937	Nat Genet. 2003 Jan;33(1):23-4	Detected
TGS1	RNMTs	RNA Methyltransferase	Writer	snRNA / snoRNA	Mol Biol Cell. 2006 Jul;17(7):3221-31	Detected
TRDMT1	RNMTs	RNA Methyltransferase	Writer	tRNA	Science. 2006 Jan 20;311(5759):395-8	Detected
TRIT1	RNMTs	RNA Methyltransferase	Writer	tRNA:37	Mol Cell Biol. 2013 Dec;33(24):4900-8	Detected
TRMO	RNMTs	RNA Methyltransferase	Writer	tRNA:37	Nucleic Acids Res. 2014 Aug;42(14):9350-65.	Detected
TRMT1	RNMTs	RNA Methyltransferase	Writer	tRNA:34	Nucleic Acids Res. 2000 Sep 15;28(18):3445-51.	Detected
TRMT10A	RNMTs	RNA Methyltransferase	Writer	tRNA:9	Nucleic Acids Res. 2012 Dec;40(22):11583-93.	Detected
TRMT10B	RNMTs	RNA Methyltransferase	Writer	tRNA:9	Nucleic Acids Res. 2012 Dec;40(22):11583-93.	Detected
TRMT10C	RNMTs	RNA Methyltransferase	Writer	tRNA:9	Nucleic Acids Res. 2012 Dec;40(22):11583-93.	Detected
TRMT112	RNMTs	RNA Methyltransferase	Writer	rRNA / tRNA	Molecular Biology of the CellVol. 26, No. 11	Detected
TRMT12	RNMTs	RNA Methyltransferase	Writer	tRNA:37	PLoS One. 2012;7(6):e39297.	Detected
TRMT2A	RNMTs	RNA Methyltransferase	Writer	tRNA	Nucleic Acids Res. 2019 Nov 4;47(19):e113	Detected
TRMT2B	RNMTs	RNA Methyltransferase	Writer	rRNA / tRNA	RNA Biol. 2020 Apr;17(4):451-462	Detected
TRMT5	RNMTs	RNA Methyltransferase	Writer	tRNA:37	Am J Hum Genet. 2015 Aug 6;97(2):319-28.	Detected
TRMT6	RNMTs	RNA Methyltransferase	Writer	tRNA:58	RNA. 2005 Aug;11(8):1281-90.	Detected
TRMT61A	RNMTs	RNA Methyltransferase	Writer	tRNA:58	Nature volume 551, pages251–255 (2017)	Detected
TRMT61B	RNMTs	RNA Methyltransferase	Writer	tRNA:58	RNA. 2012 Dec;18(12):2269-76	Detected
WDR4	RNMTs	RNA Methyltransferase	Writer	tRNA	RNA. 2002 Oct;8(10):1253-66.	Detected
WTAP	RNMTs	RNA Methyltransferase	Writer	mRNA / MTTL3-14 Complex	Nature Chemical Biology volume 10, pages93–95 (2014)	Detected
ZC3H13	RNMTs	RNA Methyltransferase	Writer	mRNA / MTTL3-14 Complex	Cell Discov. 2018 Feb 27;4:10.	Detected
ZCCHC4	RNMTs	RNA Methyltransferase	Writer	rRNA	Nucleic Acids Res. 2019 Sep 5;47(15):7719-7733	Detected
TRMT9B	RNMTs	RNA Methyltransferase	Writer	tRNA	EMBO Mol Med. 2013 Mar;5(3):366-83	Detected
EMG1	RNMTs	RNA Methyltransferase	Writer	rRNA	Nucleic Acids Res. 2010 Apr;38(7):2387-98	Detected
ALKBH1	RDMs	RNA Demethylase	Eraser	mt-tRNAm5C34	EMBO J. 2016 Oct 4;35(19):2104-2119.	Detected
ALKBH3	RDMs	RNA Demethylase	Eraser	mRNAm1A / mRNAm3C	J Biol Chem. 2005 Nov 25;280(47):39448-59.	Detected
ALKBH4	RDMs	RNA Demethylase	Eraser	tRNAm1A / tRNAm3C	Nucleic Acids Res. 2019;47(5):2533-2545	Detected
ALKBH5	RDMs	RNA Demethylase	Eraser	mRNAm6A	Mol Cell. 2013 Jan 10;49(1):18-29	Detected
FTO	RDMs	RNA Demethylase	Eraser	mRNAm6A / mRNAhm6A	Nature Chemical Biology volume 7, pages885–887 (2011)	Detected
ALYREF	MRRs	Methylated RNA Reader	Reader	mRNAm5C	Cell Research (2017) 27:606-625	Detected
ELAVL1	MRRs	Methylated RNA Reader	Reader	mRNAm6A	J Biol Chem. 1996 Apr 5;271(14):8144-51	Detected
FMR1	MRRs	Methylated RNA Reader	Reader	mRNAm6A	PLoS Biol. 2009 Jan 20;7(1):e16	Detected
HNRNPA2B1	MRRs	Methylated RNA Reader	Reader	miRNAm6A	Cell. 2015 Sep 10;162(6):1299-308.	Detected
HNRNPC	MRRs	Methylated RNA Reader	Reader	mRNAm6A / lncRNAm6A	Nature. 2015 Feb 26;518(7540):560-4.	Detected
IGF2BP1	MRRs	Methylated RNA Reader	Reader	mRNAm6A	Nature Cell Biology volume 20, pages285–295 (2018)	Detected
IGF2BP2	MRRs	Methylated RNA Reader	Reader	mRNAm6A	Nature Cell Biology volume 20, pages285–295 (2018)	Detected
IGF2BP3	MRRs	Methylated RNA Reader	Reader	mRNAm6A	Nature Cell Biology volume 20, pages285–295 (2018)	Detected
IGFBP1	MRRs	Methylated RNA Reader	Reader	mRNAm6A	Environ Epigenet. 2021; 7(1): dvab008	Detected
IGFBP2	MRRs	Methylated RNA Reader	Reader	mRNAm6A	Environ Epigenet. 2021; 7(1): dvab008	Detected
IGFBP3	MRRs	Methylated RNA Reader	Reader	mRNAm6A	Environ Epigenet. 2021; 7(1): dvab008	Detected
PRRC2A	MRRs	Methylated RNA Reader	Reader	mRNAm6A	Cell. 2012 Jun 8;149(6):1393-406	Detected
RBMX	MRRs	Methylated RNA Reader	Reader	mRNAm6A	Biochem Biophys Res Commun. 2008 Aug 8;372(4):880-5.	Detected
YBX1	MRRs	Methylated RNA Reader	Reader	mRNAm5C	Nat Cell Biol. 2019 Aug;21(8):978-990	Detected
YTHDC1	MRRs	Methylated RNA Reader	Reader	mRNAm1A / mRNAm3C	Nature. 2014 Jan 2;505(7481):117-20	Detected
YTHDC2	MRRs	Methylated RNA Reader	Reader	mRNAm1A / mRNAm3C	Nature. 2012 Apr 29;485(7397):201-6	Detected
YTHDF1	MRRs	Methylated RNA Reader	Reader	mRNAm1A / mRNAm3C	Nature. 2014 Jan 2;505(7481):117-20	Detected
YTHDF2	MRRs	Methylated RNA Reader	Reader	mRNAm1A / mRNAm3C	Nature. 2012 Apr 29;485(7397):201-6	Detected
YTHDF3	MRRs	Methylated RNA Reader	Reader	mRNAm1A / mRNAm3C	Nature. 2012 Apr 29;485(7397):201-6	Detected
DKC1	PUSs	Pseudo Uridine Synthases	Writer	mRNA / rRNA	Cell. 2014 Sep 25;159(1):148-162.	Detected
PUS1	PUSs	Pseudo Uridine Synthases	Writer	tRNA:27 / tRNA:28 / tRNA:30	J Biol Chem. 2005 May 20;280(20):19823-8	Detected
PUS10	PUSs	Pseudo Uridine Synthases	Writer	tRNA	J Mol Biol. 2007 Nov 9;373(5):1243-54.	Detected
PUS3	PUSs	Pseudo Uridine Synthases	Writer	tRNA-Phe	Hum Genet. 2016 Jul;135(7):707-13.	Detected
PUS7	PUSs	Pseudo Uridine Synthases	Writer	tRNA	Cell. 2018 May 17;173(5):1204-1216.e26	Detected
PUS7L	PUSs	Pseudo Uridine Synthases	Writer	mRNA	Mol Cell. 2022 Feb 3;82(3):645-659.e9.	Detected
RPUSD3	PUSs	Pseudo Uridine Synthases	Writer	rRNA	J Biol Chem. 2017 Mar 17;292(11):4519-4532.	Detected
RPUSD4	PUSs	Pseudo Uridine Synthases	Writer	mt-tRNAPhe	J Biol Chem. 2017 Mar 17;292(11):4519-4532.	Detected
TRUB1	PUSs	Pseudo Uridine Synthases	Writer	tRNA / mRNA	Genome Res. 2017 Mar;27(3):393-406	Detected
TRUB2	PUSs	Pseudo Uridine Synthases	Writer	tRNA / mRNA	EMBO Rep. 2017 Jan;18(1):28-38	Detected
DCP2	RNHLs	Hydroxilase	Eraser	mRNAm7G	Mol Cell. 2010 Nov 12;40(3):423-32	Detected
DCPS	RNHLs	Hydroxilase	Eraser	mRNAm7G	EMBO J. 2002 Sep 2;21(17):4699-708	Detected
DXO	RNHLs	Hydroxilase	Eraser	mRNA	Cell. 2017 Mar 9;168(6):1015-1027.e10	Detected
TYW5	RNHLs	Hydroxilase	Eraser	tRNA:37	Nucleic Acids Res. 2011 Mar;39(4):1576-85	Detected
DUS2	Others	Dihydrouridine Synthase	Writer	tRNA:20	Nucleic Acids Res. 2015 Oct 30;43(19):9446-56	Detected
QTRT1	Others	Guanine transglysosilase	Writer	tRNA	RNA. 2010 May;16(5):958-68.	Detected
QTRT2	Others	Guanine transglysosilase	Writer	tRNA	RNA. 2010 May;16(5):958-68.	Detected
THG1L	Others	Guanylyltransferase	Writer	tRNA	Proc Natl Acad Sci U S A. 2010 Nov 23;107(47):20305-10.	Detected
MOCS3	Others	RNA Acetyltransferase	Writer	To specify	Biochemistry. 2005 May 31;44(21):7912-20	Detected
NAT10	Others	RNA Acetyltransferase	Writer	rRNA:1843 / rRNA:1338	J Biol Chem. 2014 Dec 26;289(52):35724-30.	Detected
THUMPD1	Others	RNA Acetyltransferase	Writer	rRNA	Nucleic Acids Res. 2015 Feb 27;43(4):2242-58.	Detected
NFS1	Others	RNA Tiolase	Eraser	tRNA	J Biol Chem. 2006 May 5;281(18):12344-51	Detected
CTU1	Others	RNA Tiolase	Eraser	tRNA	Proc Natl Acad Sci U S A. 2008 Apr 8;105(14):5459-64.	Detected
ADAR	Others	RNA-Editor	Writer	mRNA	J Biol Chem. 1997 Feb 14;272(7):4419-28.	Detected
ADARB1	Others	RNA-Editor	Writer	mRNA	J Biol Chem. 2008 Mar 14;283(11):7251-60	Detected
ADAT2	Others	RNA-Editor	Writer	tRNA	Gerber AP, et al. Science. 1999; Su AA REVIEW	Detected
ADAT3	Others	RNA-Editor	Writer	tRNA	Gerber AP, et al. Science. 1999; Su AA REVIEW	Not detected
APOBEC1	Others	RNA-Editor	Writer	mRNA	J Biol Chem. 2001 Mar 30;276(13):10272-83.	Not detected
APOBEC3A	Others	RNA-Editor	Writer	mRNA	Curr Biol. 2006 Mar 7;16(5):480-5	Not detected
APOBEC3G	Others	RNA-Editor	Writer	mRNA	Nature. 2003 Jul 3;424(6944):94-8.	Detected
TRMU	Others	Sulphurtransferase	Writer	tRNA:34	Biochem Biophys Res Commun. 2006 Apr 21;342(4):1130-6	Detected
URM1	Others	Sulphurtransferase	Writer	tRNA	Proc Natl Acad Sci U S A. 2008 Nov 25;105(47):18255-60.	Detected
LAGE3	Others	Threonylcarbamoyladenosine transferase	Writer	tRNA	PLoS One. 2012;7(8):e42822.	Detected
OSGEP	Others	Threonylcarbamoyladenosine transferase	Writer	tRNA	Nat Genet. 2017 Oct;49(10):1529-1538.	Detected
GON7	Others	Threonylcarbamoyladenosine transferase	Writer	tRNA	Nat Commun. 2019 Sep 3;10(1):3967.	Detected
NUDT1	Others	RNA decapping	Eraser	mRNA	Anal Biochem. 2020 Apr 15;595:113622	Detected
NUDT20	Others	RNA decapping	Eraser	mRNAm7G	Anal Biochem. 2020 Apr 15;595:113622	Not detected
NUDT7	Others	RNA decapping	Eraser	mRNA	Nucleic Acids Res. 2020 Jul 9;48(12):6788-6798	Detected
NUDT8	Others	RNA decapping	Eraser	mRNA	Nucleic Acids Res. 2020 Jul 9;48(12):6788-6798	Detected
NUDT15	Others	RNA decapping	Eraser	mRNAm7G	RNA. 2013 Mar;19(3):390-9	Detected
NUDT17	Others	RNA decapping	Eraser	mRNAm7G	RNA. 2013 Mar;19(3):390-9	Detected
NUDT19	Others	RNA decapping	Eraser	mRNAm7G	RNA. 2013 Mar;19(3):390-9	Detected
NUDT2	Others	RNA decapping	Eraser	mRNA	RNA. 2013 Mar;19(3):390-9	Detected
APOBEC2	Others	RNA editing	Writer	mRNA	Biochem Biophys Res Commun. 1999 Jul 5;260(2):398-404	Not detected
A1CF	Others	RNA editing	Writer	mRNA	J Biol Chem. 2000 Jun 30;275(26):19848-56	Detected
SYNCRIP	Others	RNA editing	Writer	mRNA	J Biol Chem. 2001 Mar 30;276(13):10272-83	Detected
MOV10	Others	RNA helicase	Writer	mRNA	PLoS Genet. 2012;8(10):e1002941	Detected
CDK5RAP1	Others	RNA methylthiotransferase	Writer	tRNAi6A	Nucleic Acids Res. 2012 Jul;40(13):6235-40	Detected

## Sheet: Suppl 3
Gene	Signature
ASH2L	Epigenetic signature
ATAD2	Epigenetic signature
ATAD2B	Epigenetic signature
ATF2	Epigenetic signature
BRD1	Epigenetic signature
BRD3	Epigenetic signature
BRD7	Epigenetic signature
BRD9	Epigenetic signature
BRPF1	Epigenetic signature
BRPF3	Epigenetic signature
BRWD3	Epigenetic signature
CARM1	Epigenetic signature
CBX1	Epigenetic signature
CBX2	Epigenetic signature
CBX3	Epigenetic signature
CBX4	Epigenetic signature
CBX5	Epigenetic signature
CBX6	Epigenetic signature
CBX7	Epigenetic signature
CDYL	Epigenetic signature
CDYL2	Epigenetic signature
CECR2	Epigenetic signature
CHD3	Epigenetic signature
CLOCK	Epigenetic signature
DIDO1	Epigenetic signature
DNMT1	Epigenetic signature
DNMT3A	Epigenetic signature
DNMT3B	Epigenetic signature
DOT1L	Epigenetic signature
DPF2	Epigenetic signature
DPF3	Epigenetic signature
EED	Epigenetic signature
EHMT1	Epigenetic signature
EHMT2	Epigenetic signature
EZH1	Epigenetic signature
EZH2	Epigenetic signature
GTF3C4	Epigenetic signature
HAT1	Epigenetic signature
HDAC1	Epigenetic signature
HDAC2	Epigenetic signature
HDAC3	Epigenetic signature
HDAC4	Epigenetic signature
HDAC5	Epigenetic signature
HDAC7	Epigenetic signature
HDAC8	Epigenetic signature
HDAC9	Epigenetic signature
HDAC11	Epigenetic signature
HIF1AN	Epigenetic signature
ING1	Epigenetic signature
ING2	Epigenetic signature
ING3	Epigenetic signature
ING4	Epigenetic signature
ING5	Epigenetic signature
JARID2	Epigenetic signature
JMJD6	Epigenetic signature
KAT2A	Epigenetic signature
KAT2B	Epigenetic signature
KAT5	Epigenetic signature
KAT7	Epigenetic signature
KAT8	Epigenetic signature
KAT14	Epigenetic signature
KDM1A	Epigenetic signature
KDM1B	Epigenetic signature
KDM2B	Epigenetic signature
KDM3A	Epigenetic signature
KDM3B	Epigenetic signature
KDM4A	Epigenetic signature
KDM4B	Epigenetic signature
KDM4C	Epigenetic signature
KDM5B	Epigenetic signature
KDM6B	Epigenetic signature
KDM7A	Epigenetic signature
KDM8	Epigenetic signature
KMT2B	Epigenetic signature
KMT5A	Epigenetic signature
KMT5B	Epigenetic signature
KMT5C	Epigenetic signature
L3MBTL1	Epigenetic signature
LBR	Epigenetic signature
LRWD1	Epigenetic signature
MBD1	Epigenetic signature
MBD2	Epigenetic signature
MBD3	Epigenetic signature
MBD4	Epigenetic signature
MBD6	Epigenetic signature
MEAF6	Epigenetic signature
MECOM	Epigenetic signature
MECP2	Epigenetic signature
MLLT3	Epigenetic signature
MSL3	Epigenetic signature
MTERF1	Epigenetic signature
NCOA1	Epigenetic signature
NCOA3	Epigenetic signature
NSD2	Epigenetic signature
NSD3	Epigenetic signature
ORC1	Epigenetic signature
ORC2	Epigenetic signature
ORC3	Epigenetic signature
ORC4	Epigenetic signature
ORC5	Epigenetic signature
PADI4	Epigenetic signature
PHF1	Epigenetic signature
PHF2	Epigenetic signature
PHF8	Epigenetic signature
PHF13	Epigenetic signature
PHF19	Epigenetic signature
PRDM2	Epigenetic signature
PRMT1	Epigenetic signature
PRMT2	Epigenetic signature
PRMT3	Epigenetic signature
PRMT5	Epigenetic signature
PRMT6	Epigenetic signature
PRMT7	Epigenetic signature
PRMT9	Epigenetic signature
RIOX1	Epigenetic signature
RIOX2	Epigenetic signature
SETD1A	Epigenetic signature
SETD1B	Epigenetic signature
SETD3	Epigenetic signature
SETD6	Epigenetic signature
SETDB1	Epigenetic signature
SETDB2	Epigenetic signature
SETMAR	Epigenetic signature
SFMBT1	Epigenetic signature
SGF29	Epigenetic signature
SIRT1	Epigenetic signature
SIRT2	Epigenetic signature
SIRT3	Epigenetic signature
SIRT5	Epigenetic signature
SIRT6	Epigenetic signature
SIRT7	Epigenetic signature
SMARCA4	Epigenetic signature
SMYD2	Epigenetic signature
SMYD3	Epigenetic signature
SMYD5	Epigenetic signature
SP140	Epigenetic signature
SPIN1	Epigenetic signature
SUV39H1	Epigenetic signature
SUV39H2	Epigenetic signature
SUZ12	Epigenetic signature
TDRD3	Epigenetic signature
TET1	Epigenetic signature
TET3	Epigenetic signature
TP53BP1	Epigenetic signature
TRIM24	Epigenetic signature
TRIM28	Epigenetic signature
TRIM33	Epigenetic signature
TRIM66	Epigenetic signature
UBTF	Epigenetic signature
UHRF1	Epigenetic signature
WDR5	Epigenetic signature
ZBTB4	Epigenetic signature
ZBTB33	Epigenetic signature
ZBTB38	Epigenetic signature
ZMYND8	Epigenetic signature
ZMYND11	Epigenetic signature
ADARB1	Epitranscriptomic signature
ADAT2	Epitranscriptomic signature
ALKBH1	Epitranscriptomic signature
ALKBH3	Epitranscriptomic signature
ALKBH4	Epitranscriptomic signature
ALKBH5	Epitranscriptomic signature
ALKBH8	Epitranscriptomic signature
ALYREF	Epitranscriptomic signature
APOBEC3G	Epitranscriptomic signature
BCDIN3D	Epitranscriptomic signature
BUD23	Epitranscriptomic signature
CBLL1	Epitranscriptomic signature
CDK5RAP1	Epitranscriptomic signature
CDKAL1	Epitranscriptomic signature
CMTR1	Epitranscriptomic signature
CMTR2	Epitranscriptomic signature
CTU1	Epitranscriptomic signature
DCP2	Epitranscriptomic signature
DCPS	Epitranscriptomic signature
DIMT1	Epitranscriptomic signature
DKC1	Epitranscriptomic signature
DUS2	Epitranscriptomic signature
DXO	Epitranscriptomic signature
ELAVL1	Epitranscriptomic signature
ELP3	Epitranscriptomic signature
EMG1	Epitranscriptomic signature
FBL	Epitranscriptomic signature
FTO	Epitranscriptomic signature
FTSJ1	Epitranscriptomic signature
GON7	Epitranscriptomic signature
HENMT1	Epitranscriptomic signature
IGF2BP1	Epitranscriptomic signature
IGF2BP2	Epitranscriptomic signature
IGF2BP3	Epitranscriptomic signature
LAGE3	Epitranscriptomic signature
LARP7	Epitranscriptomic signature
MEPCE	Epitranscriptomic signature
METTL1	Epitranscriptomic signature
METTL2B	Epitranscriptomic signature
METTL3	Epitranscriptomic signature
METTL4	Epitranscriptomic signature
METTL5	Epitranscriptomic signature
METTL6	Epitranscriptomic signature
METTL8	Epitranscriptomic signature
METTL14	Epitranscriptomic signature
METTL15	Epitranscriptomic signature
METTL16	Epitranscriptomic signature
MOCS3	Epitranscriptomic signature
MOV10	Epitranscriptomic signature
MRM1	Epitranscriptomic signature
MRM3	Epitranscriptomic signature
NAT10	Epitranscriptomic signature
NFS1	Epitranscriptomic signature
NSUN2	Epitranscriptomic signature
NSUN3	Epitranscriptomic signature
NSUN4	Epitranscriptomic signature
NSUN5	Epitranscriptomic signature
NSUN7	Epitranscriptomic signature
NUDT1	Epitranscriptomic signature
NUDT2	Epitranscriptomic signature
NUDT3	Epitranscriptomic signature
NUDT7	Epitranscriptomic signature
NUDT8	Epitranscriptomic signature
NUDT12	Epitranscriptomic signature
NUDT15	Epitranscriptomic signature
NUDT16	Epitranscriptomic signature
NUDT17	Epitranscriptomic signature
NUDT19	Epitranscriptomic signature
OSGEP	Epitranscriptomic signature
PCIF1	Epitranscriptomic signature
PRRC2A	Epitranscriptomic signature
PUS1	Epitranscriptomic signature
PUS3	Epitranscriptomic signature
PUS7	Epitranscriptomic signature
PUS7L	Epitranscriptomic signature
PUS10	Epitranscriptomic signature
QTRT1	Epitranscriptomic signature
QTRT2	Epitranscriptomic signature
RBM15	Epitranscriptomic signature
RBM15B	Epitranscriptomic signature
RBMX	Epitranscriptomic signature
RNMT	Epitranscriptomic signature
RPUSD3	Epitranscriptomic signature
RPUSD4	Epitranscriptomic signature
SYNCRIP	Epitranscriptomic signature
TCOF1	Epitranscriptomic signature
TFB1M	Epitranscriptomic signature
TGS1	Epitranscriptomic signature
THG1L	Epitranscriptomic signature
THUMPD1	Epitranscriptomic signature
TRDMT1	Epitranscriptomic signature
TRIT1	Epitranscriptomic signature
TRMO	Epitranscriptomic signature
TRMT1	Epitranscriptomic signature
TRMT2A	Epitranscriptomic signature
TRMT2B	Epitranscriptomic signature
TRMT5	Epitranscriptomic signature
TRMT6	Epitranscriptomic signature
TRMT9B	Epitranscriptomic signature
TRMT10A	Epitranscriptomic signature
TRMT10B	Epitranscriptomic signature
TRMT10C	Epitranscriptomic signature
TRMT11	Epitranscriptomic signature
TRMT12	Epitranscriptomic signature
TRMT61A	Epitranscriptomic signature
TRMT61B	Epitranscriptomic signature
TRMT112	Epitranscriptomic signature
TRMU	Epitranscriptomic signature
TRUB1	Epitranscriptomic signature
TRUB2	Epitranscriptomic signature
TYW5	Epitranscriptomic signature
URM1	Epitranscriptomic signature
WDR4	Epitranscriptomic signature
WTAP	Epitranscriptomic signature
YTHDC2	Epitranscriptomic signature
YTHDF1	Epitranscriptomic signature
YTHDF2	Epitranscriptomic signature
YTHDF3	Epitranscriptomic signature
ZCCHC4	Epitranscriptomic signature

## Sheet: Suppl 4
Description	Set Size	ES	NES	p-value	Rank	Leading edge	Core enrichment
GSE27786_LSK_VS_BCELL_DN	4	0.910217	2.24809	0.00023188	33	tags=100%, list=10%, signal=91%	ARHGEF1/CIC/ATP2A3/SH3TC1
GSE17186_BLOOD_VS_CORD_BLOOD_NAIVE_BCELL_DN	6	0.771582	2.28625	0.000474819	39	tags=83%, list=12%, signal=75%	HDAC7/DGKZ/ARHGEF1/ATP2A3/DDX11
GSE24142_EARLY_THYMIC_PROGENITOR_VS_DN3_THYMOCYTE_FETAL_DN	4	0.879257	2.17162	0.000804239	43	tags=100%, list=13%, signal=88%	HDAC7/TMC6/DOCK6/NOTCH3
GOBP_NEGATIVE_REGULATION_OF_BINDING	4	0.845201	2.07228	0.00107252	54	tags=100%, list=17%, signal=85%	ATP2A3/DDX11/TMC8/RAP1GAP
GOCC_GOLGI_APPARATUS	31	0.371763	2.12886	0.00191828	122	tags=68%, list=37%, signal=47%	AGRN/TMC6/TRPM4/OBSL1/NOTCH3/ABCA7/TMC8/RAP1GAP/CHST13/ZDHHC12/TJAP1/RIPOR1/MVB12A/ARHGEF2/NOTCH4/PRKD2/PARP10/MYRF/HSPG2/SPPL2B/PLCB2
GSE46242_CTRL_VS_EGR2_DELETED_ANERGIC_TH1_CD4_TCELL_UP	9	0.622323	2.19734	0.00250537	70	tags=78%, list=21%, signal=63%	TMC6/DGKZ/ARHGEF1/PARVG/ZNF672/BCAR1/RARA
GOBP_REGULATION_OF_BINDING	6	0.707165	2.06296	0.00266659	100	tags=100%, list=31%, signal=71%	ATP2A3/DDX11/TMC8/RAP1GAP/RARA/MED25
GSE12366_GC_VS_NAIVE_BCELL_DN	9	0.619497	2.18736	0.00269933	130	tags=100%, list=40%, signal=62%	PRR12/FXYD5/MYO1F/VPS37B/PRKD2/PARP10/PLCB2/SHFL/GABBR1
GSE27786_BCELL_VS_NEUTROPHIL_DN	6	-0.700935	-2.12318	0.00282682	103	tags=100%, list=31%, signal=70%	AKNA/ULK1/BCORL1/HSD17B14/ITGAL
GSE12845_IGD_NEG_BLOOD_VS_NAIVE_TONSIL_BCELL_DN	8	0.635511	2.12412	0.00289838	90	tags=88%, list=28%, signal=65%	DDR1/ARHGEF1/CIC/NLRP1/ITPR3/PHF1/CHD3
GSE46242_CTRL_VS_EGR2_DELETED_TH1_CD4_TCELL_UP	12	0.517176	2.02722	0.00371647	93	tags=75%, list=28%, signal=56%	TRPM4/ATP2A3/NLRC5/MEGF8/RAP1GAP/CHST13/ARHGEF2/CHD3/GRAMD1A
GSE10239_NAIVE_VS_MEMORY_CD8_TCELL_UP	5	-0.729814	-2.00766	0.00391829	93	tags=100%, list=28%, signal=73%	DGKD/TRIM41/ABTB1/GTPBP2
GSE8685_IL2_ACT_IL2_STARVED_VS_IL15_ACT_IL2_STARVED_CD4_TCELL_UP	10	0.569198	2.10346	0.00418852	93	tags=80%, list=28%, signal=59%	ARHGEF1/TRPM4/TAF1C/CIC/ARHGAP45/ZNF672/PHF1/GRAMD1A
GOBP_NEGATIVE_REGULATION_OF_PROTEIN_BINDING	3	0.858025	1.84978	0.00468596	49	tags=100%, list=15%, signal=86%	ATP2A3/DDX11/TMC8
GOBP_REGULATION_OF_PROTEIN_BINDING	3	0.858025	1.84978	0.00468596	49	tags=100%, list=15%, signal=86%	ATP2A3/DDX11/TMC8
GOBP_SMALL_GTPASE_MEDIATED_SIGNAL_TRANSDUCTION	16	0.448038	1.99684	0.00487766	96	tags=69%, list=29%, signal=51%	ARHGEF1/ARHGAP45/DOCK6/TNK2/RAP1GAP/EPS8L2/RIPOR1/ARHGEF2/RGL2/ARHGEF17/WAS
GOBP_RHO_PROTEIN_SIGNAL_TRANSDUCTION	5	0.717391	1.91238	0.00500912	96	tags=100%, list=29%, signal=72%	ARHGEF1/EPS8L2/RIPOR1/ARHGEF2/WAS
GOBP_CELL_CELL_ADHESION_VIA_PLASMA_MEMBRANE_ADHESION_MOLECULES	8	0.598052	1.98111	0.00511146	69	tags=75%, list=21%, signal=61%	IGSF9/ARVCF/OBSL1/CLDN15/FXYD5/NECTIN1
GSE25088_WT_VS_STAT6_KO_MACROPHAGE_IL4_STIM_UP	14	0.474097	1.98627	0.00579083	97	tags=71%, list=30%, signal=52%	HDAC7/TMC6/ARHGEF1/ARHGAP45/ABCA7/OGG1/ITPR3/PHF1/RGL2/MICAL1
GOBP_RESPONSE_TO_LIGHT_STIMULUS	5	0.708075	1.88754	0.00617252	99	tags=100%, list=30%, signal=71%	ABCA7/OGG1/PML/RGS14/TP53I13
GSE18791_CTRL_VS_NEWCASTLE_VIRUS_DC_18H_UP	3	-0.87963	-1.91242	0.00620028	43	tags=100%, list=13%, signal=88%	ALDH16A1/TNRC18
GSE17974_1H_VS_72H_UNTREATED_IN_VITRO_CD4_TCELL_DN	4	0.773994	1.91164	0.00626181	77	tags=100%, list=24%, signal=77%	ZNF672/FANCA/ZDHHC12/ITPR3
GSE34006_UNTREATED_VS_A2AR_AGONIST_TREATED_TREG_DN	5	-0.708075	-1.94786	0.00651309	100	tags=100%, list=31%, signal=70%	AKNA/WNK4/CORO1A/TNRC18
GSE22601_DOUBLE_NEGATIVE_VS_DOUBLE_POSITIVE_THYMOCYTE_UP	3	-0.87963	-1.91242	0.0066164	43	tags=100%, list=13%, signal=88%	ASAP3/ALDH16A1
GSE22601_DOUBLE_NEGATIVE_VS_IMMATURE_CD4_SP_THYMOCYTE_DN	3	-0.87963	-1.91242	0.0066164	43	tags=100%, list=13%, signal=88%	ASAP3/ALDH16A1
GSE20727_CTRL_VS_ROS_INHIBITOR_TREATED_DC_DN	3	-0.876543	-1.90571	0.00669962	44	tags=100%, list=13%, signal=87%	CORO1A/ITGAL
GOMF_CALCIUM_ION_TRANSMEMBRANE_TRANSPORTER_ACTIVITY	4	0.767802	1.8925	0.00670065	79	tags=100%, list=24%, signal=77%	TRPM4/ATP2A3/ITPR3/TSPOAP1
GOBP_CELL_JUNCTION_ORGANIZATION	13	0.473336	1.93335	0.00677262	71	tags=62%, list=22%, signal=50%	HDAC7/IGSF9/AGRN/ARVCF/OBSL1/CLDN15/NECTIN1/ZDHHC12
GSE22601_DOUBLE_POSITIVE_VS_CD8_SINGLE_POSITIVE_THYMOCYTE_UP	5	-0.704969	-1.93931	0.00685364	101	tags=100%, list=31%, signal=70%	ULK1/DGKD/ABTB1/TTYH3
GSE3982_NEUTROPHIL_VS_NKCELL_UP	6	0.669782	1.98461	0.00708606	112	tags=100%, list=34%, signal=67%	RARA/SPI1/RGL2/VPS37B/PRKD2/TYK2
GOMF_PHOSPHATASE_ACTIVITY	3	-0.87037	-1.88414	0.00708748	46	tags=100%, list=14%, signal=87%	CDC25B/G6PC3
GSE11961_MARGINAL_ZONE_BCELL_VS_PLASMA_CELL_DAY7_DN	4	-0.77709	-1.93294	0.00713483	77	tags=100%, list=24%, signal=77%	PASK/ITGAL/GALK1
GSE2770_UNTREATED_VS_ACT_CD4_TCELL_48H_DN	4	0.767802	1.89635	0.00720138	79	tags=100%, list=24%, signal=77%	IGSF9/LAMA5/SPI1/TSPOAP1
GOBP_EXTRINSIC_APOPTOTIC_SIGNALING_PATHWAY	4	0.749226	1.83697	0.00741786	85	tags=100%, list=26%, signal=75%	TMC8/PML/SPI1/ARHGEF2
GSE2770_IL12_VS_TGFB_AND_IL12_TREATED_ACT_CD4_TCELL_2H_DN	5	-0.697106	-1.91769	0.00753474	35	tags=80%, list=11%, signal=73%	TRMT2A/PLCB3/RECQL5/TTYH3
GSE12003_4D_VS_8D_CULTURE_BM_PROGENITOR_UP	6	-0.65109	-1.9722	0.0080383	119	tags=100%, list=36%, signal=65%	IMPDH1/FMNL3/TBL3/SLC25A22/DUSP23
GSE6674_PL2_3_VS_ANTI_IGM_AND_CPG_STIM_BCELL_UP	5	0.718332	1.97258	0.0080738	39	tags=80%, list=12%, signal=72%	TMC6/TNK2/PARVG/DDX11
GSE33162_HDAC3_KO_VS_HDAC3_KO_MACROPHAGE_UP	6	0.663672	1.9665	0.00814563	71	tags=83%, list=22%, signal=66%	AGRN/CIC/ZMIZ2/RNASET2/ZDHHC12
GSE45881_CXCR6HI_VS_CXCR1LO_COLONIC_LAMINA_PROPRIA_UP	6	0.662598	1.96332	0.00814563	26	tags=67%, list=8%, signal=63%	HDAC7/TAF1C/NLRP1/FMNL1
GSE14699_NAIVE_VS_DELETIONAL_TOLERANCE_CD8_TCELL_UP	3	0.867284	1.89046	0.00833742	46	tags=100%, list=14%, signal=87%	HDAC7/NLRC5/BICRA
GSE13522_CTRL_VS_T_CRUZI_G_STRAIN_INF_SKIN_DN	5	0.717391	1.96999	0.00846763	96	tags=100%, list=29%, signal=72%	BICRA/CHST13/ITPR3/MED16/WAS
GSE14308_NAIVE_CD4_TCELL_VS_INDUCED_TREG_UP	4	0.76044	1.87816	0.0085474	16	tags=75%, list=5%, signal=72%	ARHGEF1/CIC/ATP2A3
GOBP_MRNA_CATABOLIC_PROCESS	4	-0.764706	-1.93237	0.00882409	81	tags=100%, list=25%, signal=76%	HELZ2/DXO/TUT1
GOBP_NUCLEAR_TRANSCRIBED_MRNA_CATABOLIC_PROCESS	4	-0.764706	-1.93237	0.00882409	81	tags=100%, list=25%, signal=76%	HELZ2/DXO/TUT1
GSE24142_DN2_VS_DN3_THYMOCYTE_DN	5	0.715555	1.96495	0.00886147	43	tags=80%, list=13%, signal=71%	TMC6/TAF1C/SORCS2/NOTCH3
GSE360_CTRL_VS_B_MALAYI_HIGH_DOSE_MAC_UP	6	0.652604	1.93371	0.0106621	30	tags=67%, list=9%, signal=62%	LTBP4/TMC6/DGKZ/PELP1
GOMF_CELL_ADHESION_MOLECULE_BINDING	16	0.413995	1.807	0.0106763	72	tags=56%, list=22%, signal=46%	IGSF9/LTBP4/ARVCF/BCAM/NOTCH3/LAMA5/FXYD5/NECTIN1/EPS8L2
WP_SPLICING_FACTOR_NOVA_REGULATED_SYNAPTIC_PROTEINS	3	0.842593	1.85053	0.0110542	54	tags=100%, list=17%, signal=84%	AGRN/STXBP2/RAP1GAP
GSE17721_LPS_VS_POLYIC_6H_BMDC_DN	10	0.524472	1.93818	0.0110768	133	tags=90%, list=41%, signal=55%	ARHGEF1/CIC/FMNL1/ITPR3/WAS/NBEAL2/PLCB2/RPL28/EVL
GSE12366_GC_VS_MEMORY_BCELL_DN	4	0.74613	1.84282	0.011374	86	tags=100%, list=26%, signal=75%	NLRP1/PARVG/TMC8/MYO1F
GSE9988_LOW_LPS_VS_VEHICLE_TREATED_MONOCYTE_DN	4	0.74613	1.84282	0.011374	86	tags=100%, list=26%, signal=75%	IFFO1/RARA/RIPOR1/MYO1F
GSE19888_ADENOSINE_A3R_INH_VS_INH_PRETREAT_AND_ACT_WITH_TCELL_MEMBRANES_MAST_CELL_DN	4	-0.743034	-1.84823	0.0120192	88	tags=100%, list=27%, signal=74%	HSD17B14/KCNC3/SCNN1A
GSE40274_CTRL_VS_FOXP3_AND_EOS_TRANSDUCED_ACTIVATED_CD4_TCELL_UP	5	0.689441	1.89324	0.012406	105	tags=100%, list=32%, signal=69%	ABCA7/RGL2/RGS14/MICAL1/PRKD2
GOBP_ACTIVATION_OF_CYSTEINE_TYPE_ENDOPEPTIDASE_ACTIVITY_INVOLVED_IN_APOPTOTIC_PROCESS	3	0.799383	1.72335	0.0126658	68	tags=100%, list=21%, signal=80%	ATP2A3/NLRP1/PML
GOBP_CELL_JUNCTION_ASSEMBLY	11	0.482273	1.83514	0.0127564	71	tags=64%, list=22%, signal=52%	HDAC7/AGRN/ARVCF/OBSL1/CLDN15/NECTIN1/ZDHHC12
GOBP_HOMOPHILIC_CELL_ADHESION_VIA_PLASMA_MEMBRANE_ADHESION_MOLECULES	3	0.796296	1.7167	0.0129256	69	tags=100%, list=21%, signal=80%	IGSF9/OBSL1/NECTIN1
PID_BETA_CATENIN_NUC_PATHWAY	3	-0.817901	-1.78213	0.013585	63	tags=100%, list=19%, signal=81%	TLE2/CCN1
GSE32423_IL7_VS_IL7_IL4_NAIVE_CD8_TCELL_UP	8	-0.526285	-1.8026	0.0136667	67	tags=75%, list=20%, signal=61%	WNK4/PASK/TCF7L1/CDC25B/PLCB3/ATN1
GOCC_EARLY_ENDOSOME_MEMBRANE	3	0.799383	1.72515	0.013804	68	tags=100%, list=21%, signal=80%	SORCS2/ABCA7/PML
GSE8621_LPS_STIM_VS_LPS_PRIMED_AND_LPS_STIM_MACROPHAGE_UP	8	0.568174	1.89906	0.0140669	109	tags=88%, list=33%, signal=60%	STXBP2/ARVCF/C8orf82/RIPOR1/ARHGEF2/UNC13D/MICALL2
GSE17186_NAIVE_VS_CD21LOW_TRANSITIONAL_BCELL_CORD_BLOOD_UP	7	0.613008	1.92394	0.0141522	18	tags=57%, list=6%, signal=55%	HDAC7/TMC6/ATP2A3/ARHGAP45
GOBP_POSITIVE_REGULATION_OF_CELL_DEATH	9	-0.507146	-1.87971	0.0144277	132	tags=89%, list=40%, signal=55%	CD40/PLCG1/SCRIB/MARK4/PIK3CD/SPHK2/CCN1/CIDEB
GOBP_REGULATION_OF_LYMPHOCYTE_DIFFERENTIATION	3	0.79321	1.71005	0.0144909	70	tags=100%, list=21%, signal=79%	JAK3/FANCA/RARA
GOBP_REGULATION_OF_T_CELL_DIFFERENTIATION	3	0.79321	1.71005	0.0144909	70	tags=100%, list=21%, signal=79%	JAK3/FANCA/RARA
GSE7509_DC_VS_MONOCYTE_DN	7	0.602219	1.89008	0.0155	95	tags=86%, list=29%, signal=62%	AGRN/RAP1GAP/RNASET2/SPI1/NOTCH4/RGS14
GSE29164_UNTREATED_VS_CD8_TCELL_TREATED_MELANOMA_DAY3_DN	6	0.636113	1.88484	0.0158393	77	tags=83%, list=24%, signal=65%	DDR1/JAK3/ABCA7/IFFO1/ITPR3
GOBP_BIOLOGICAL_ADHESION	42	0.278052	1.82606	0.0158998	112	tags=55%, list=34%, signal=41%	IGSF9/DDR1/COL5A3/ARVCF/OBSL1/PARVG/BCAM/JAK3/BCAR1/LAMA5/CLDN15/FXYD5/PML/NECTIN1/RARA/SPI1/NOTCH4/ADAMTS13/UNC13D/PRKD2/MICALL2/SORBS3/TYK2
GSE9006_TYPE_1_DIABETES_AT_DX_VS_4MONTH_POST_DX_PBMC_DN	3	-0.833333	-1.81177	0.0159745	58	tags=100%, list=18%, signal=83%	FOXA2/ADGRA2
GSE11961_MEMORY_BCELL_DAY7_VS_GERMINAL_CENTER_BCELL_DAY7_UP	3	0.82716	1.803	0.0164891	59	tags=100%, list=18%, signal=83%	EML3/NLRC5/CHST13
REACTOME_SENSORY_PERCEPTION	8	0.538806	1.7744	0.0165235	122	tags=88%, list=37%, signal=56%	AGRN/TRPM4/MYO15A/EPS8L2/ITPR3/HSPG2/PLCB2
GOBP_POSITIVE_REGULATION_OF_ORGANELLE_ASSEMBLY	4	-0.724458	-1.83067	0.0172111	94	tags=100%, list=29%, signal=72%	NUP62/MARK4/FUZ
GSE26669_CD4_VS_CD8_TCELL_IN_MLR_DN	4	-0.721362	-1.79432	0.0174932	95	tags=100%, list=29%, signal=72%	HSD17B14/SCNN1A/SNHG8
REACTOME_TRANSCRIPTIONAL_REGULATION_OF_GRANULOPOIESIS	3	0.783951	1.67096	0.0181383	73	tags=100%, list=22%, signal=78%	PML/RARA/SPI1
GSE17721_LPS_VS_POLYIC_0.5H_BMDC_UP	3	-0.824074	-1.79164	0.0193314	61	tags=100%, list=19%, signal=82%	MARK4/ATN1
GSE9037_CTRL_VS_LPS_1H_STIM_BMDM_DN	3	-0.824074	-1.79164	0.0193314	61	tags=100%, list=19%, signal=82%	CORO1A/HELZ2
GSE17721_12H_VS_24H_LPS_BMDC_UP	4	0.718266	1.774	0.0193435	95	tags=100%, list=29%, signal=72%	HDAC7/SH3TC1/ARHGEF2/RGS14
GSE26669_CD4_VS_CD8_TCELL_IN_MLR_UP	4	0.718266	1.774	0.0193435	95	tags=100%, list=29%, signal=72%	ARVCF/RAP1GAP/PPP1R16A/RGS14
GSE2770_IL12_VS_IL4_TREATED_ACT_CD4_TCELL_6H_UP	9	-0.496855	-1.82633	0.0195668	170	tags=100%, list=52%, signal=49%	ACCS/CUL7/PPOX/BMP1/DHX58/CHFR/GRWD1/ACAP3
GSE360_T_GONDII_VS_B_MALAYI_HIGH_DOSE_DC_DN	5	0.661193	1.81567	0.0199213	57	tags=80%, list=17%, signal=67%	DGKZ/PNPLA6/IFFO1/ZMIZ2
GSE27786_LSK_VS_NKCELL_DN	4	0.71517	1.76635	0.0204256	96	tags=100%, list=29%, signal=72%	NLRC5/ABCA7/SPI1/WAS
GSE10240_CTRL_VS_IL17_STIM_PRIMARY_BRONCHIAL_EPITHELIAL_CELLS_UP	8	-0.507494	-1.73825	0.0205582	122	tags=88%, list=37%, signal=56%	IL11RA/BMP1/EHMT2/GALK1/PIK3CD/SNHG8/CCN1
GSE7831_1H_VS_4H_INFLUENZA_STIM_PDC_DN	4	-0.712074	-1.77122	0.0208252	98	tags=100%, list=30%, signal=71%	CHFR/WDFY4/ITGAL
GSE8621_LPS_PRIMED_UNSTIM_VS_LPS_PRIMED_AND_LPS_STIM_MACROPHAGE_DN	4	-0.712074	-1.77122	0.0208252	98	tags=100%, list=30%, signal=71%	NUP62/SZT2/CHFR
GOBP_NEGATIVE_REGULATION_OF_CYTOKINE_PRODUCTION	5	0.63259	1.68632	0.0212792	70	tags=80%, list=21%, signal=64%	HDAC7/JAK3/PML/RARA
GSE32255_UNSTIM_VS_4H_LPS_STIM_DC_DN	6	0.61132	1.81138	0.0214295	37	tags=67%, list=11%, signal=60%	DDR1/IRF3/STXBP2/PARVG
GSE33513_TCF7_KO_VS_HET_EARLY_THYMIC_PROGENITOR_DN	4	-0.702786	-1.74811	0.022158	101	tags=100%, list=31%, signal=70%	SKIV2L/GRWD1/CORO1A
GSE20715_0H_VS_48H_OZONE_TLR4_KO_LUNG_UP	8	0.545082	1.82188	0.0224805	19	tags=50%, list=6%, signal=48%	HDAC7/AGRN/ATP2A3/DOCK6
GSE14000_UNSTIM_VS_16H_LPS_DC_UP	4	0.708978	1.75106	0.0225899	98	tags=100%, list=30%, signal=71%	SLC12A9/ATP2A3/PARVG/VPS37B
GSE5542_UNTREATED_VS_IFNA_TREATED_EPITHELIAL_CELLS_24H_UP	6	0.605968	1.79552	0.0232929	86	tags=83%, list=26%, signal=63%	ATP2A3/FMNL1/PNPLA6/ITPR3/MYO1F
GSE19888_CTRL_VS_A3R_ACTIVATION_MAST_CELL_UP	6	0.604638	1.79158	0.0238254	39	tags=67%, list=12%, signal=60%	DGKZ/NLRC5/TNK2/DDX11
GSE27670_BLIMP1_VS_LMP1_TRANSDUCED_GC_BCELL_DN	6	0.604361	1.79076	0.0240916	133	tags=100%, list=41%, signal=60%	HDAC7/RNASET2/REX1BD/LIG1/EPHB6/EVL
GOBP_CELLULAR_EXTRAVASATION	3	-0.771605	-1.67662	0.0241247	78	tags=100%, list=24%, signal=77%	ITGAL/PIK3CD
GOBP_RESPONSE_TO_TRANSFORMING_GROWTH_FACTOR_BETA	5	0.621378	1.65643	0.0241512	73	tags=80%, list=22%, signal=63%	LTBP4/ZMIZ2/PML/SPI1
GOBP_TRANSFORMING_GROWTH_FACTOR_BETA_RECEPTOR_SIGNALING_PATHWAY	5	0.621378	1.65643	0.0241512	73	tags=80%, list=22%, signal=63%	LTBP4/ZMIZ2/PML/SPI1
GSE5589_UNSTIM_VS_45MIN_LPS_AND_IL6_STIM_MACROPHAGE_UP	6	-0.5919	-1.79291	0.0243112	138	tags=100%, list=42%, signal=59%	LSP1/AKNA/ABTB1/CDC25B/PLCB3
GSE17721_CTRL_VS_GARDIQUIMOD_24H_BMDC_DN	4	0.705882	1.74342	0.0247542	99	tags=100%, list=30%, signal=71%	IGSF9/AGRN/ZNF672/TP53I13
GSE26343_WT_VS_NFAT5_KO_MACROPHAGE_UP	4	-0.696594	-1.73271	0.0248235	103	tags=100%, list=31%, signal=69%	YPEL3/INTS11/TRMT2A
GOBP_EXTRINSIC_APOPTOTIC_SIGNALING_PATHWAY_VIA_DEATH_DOMAIN_RECEPTORS	3	0.746914	1.61024	0.0249345	85	tags=100%, list=26%, signal=75%	TMC8/SPI1/ARHGEF2
GOBP_REGULATION_OF_APOPTOTIC_SIGNALING_PATHWAY	3	0.746914	1.61024	0.0249345	85	tags=100%, list=26%, signal=75%	TMC8/PML/ARHGEF2
GOBP_REGULATION_OF_EXTRINSIC_APOPTOTIC_SIGNALING_PATHWAY	3	0.746914	1.61024	0.0249345	85	tags=100%, list=26%, signal=75%	TMC8/PML/ARHGEF2
GSE18893_TCONV_VS_TREG_24H_CULTURE_UP	5	0.642227	1.76359	0.0251984	64	tags=80%, list=20%, signal=65%	MEGF8/SORCS2/RAP1GAP/FXYD5
GSE37532_TREG_VS_TCONV_PPARG_KO_CD4_TCELL_FROM_LN_UP	5	-0.624224	-1.71719	0.0252785	127	tags=100%, list=39%, signal=62%	YPEL3/ACSS1/DGKD/CHFR
GSE41867_NAIVE_VS_DAY15_LCMV_EFFECTOR_CD8_TCELL_DN	5	-0.624224	-1.71719	0.0252785	127	tags=100%, list=39%, signal=62%	PPOX/COQ8B/SZT2/SIPA1
GSE5542_IFNA_VS_IFNA_AND_IFNG_TREATED_EPITHELIAL_CELLS_24H_DN	5	-0.624224	-1.71719	0.0252785	127	tags=100%, list=39%, signal=62%	TIE1/THBS3/ACSS1/CDC25B
GSE3982_DC_VS_TH1_DN	6	-0.588785	-1.78348	0.0256713	139	tags=100%, list=43%, signal=59%	PPRC1/PASK/ZNF142/PIK3CD/HYI
GOCC_FIBRILLAR_CENTER	4	0.659443	1.605	0.0260019	45	tags=75%, list=14%, signal=65%	TAF1C/DDX11/MBD6
GSE23568_ID3_TRANSDUCED_VS_ID3_KO_CD8_TCELL_DN	5	0.636168	1.74695	0.0267815	15	tags=60%, list=5%, signal=58%	TMC6/ARHGEF1/CIC
GSE26890_CXCR1_NEG_VS_POS_EFFECTOR_CD8_TCELL_UP	5	0.63548	1.74506	0.0267815	68	tags=80%, list=21%, signal=64%	AGRN/NLRC5/DECR2/PML
GSE35825_UNTREATED_VS_IFNG_STIM_MACROPHAGE_UP	5	0.633578	1.73984	0.0267815	68	tags=80%, list=21%, signal=64%	AGRN/NLRC5/ZMIZ2/PML
GSE17974_0H_VS_0.5H_IN_VITRO_ACT_CD4_TCELL_DN	3	0.783951	1.70881	0.0272135	73	tags=100%, list=22%, signal=78%	ZNF672/CHST13/SPI1
GSE411_100MIN_VS_400MIN_IL6_STIM_MACROPHAGE_UP	4	0.697305	1.72223	0.0290907	35	tags=75%, list=11%, signal=68%	TMC6/STXBP2/TNK2
GOBP_REGULATION_OF_SMALL_GTPASE_MEDIATED_SIGNAL_TRANSDUCTION	10	0.464709	1.70249	0.029921	94	tags=70%, list=29%, signal=51%	ARHGEF1/ARHGAP45/RAP1GAP/EPS8L2/ARHGEF2/RGL2/ARHGEF17
GOBP_CELL_CELL_JUNCTION_ASSEMBLY	4	0.674923	1.65479	0.0299652	109	tags=100%, list=33%, signal=67%	HDAC7/ARVCF/CLDN15/MICALL2
GSE17721_0.5H_VS_8H_POLYIC_BMDC_UP	3	-0.787037	-1.71111	0.0304257	73	tags=100%, list=22%, signal=78%	TRIM41/GRWD1
GSE3982_NEUTROPHIL_VS_EFF_MEMORY_CD4_TCELL_DN	4	-0.674923	-1.67881	0.0304879	110	tags=100%, list=34%, signal=67%	PPOX/CAPN15/PASK
GSE40274_FOXP3_VS_FOXP3_AND_LEF1_TRANSDUCED_ACTIVATED_CD4_TCELL_DN	6	-0.579439	-1.75517	0.0314515	142	tags=100%, list=43%, signal=58%	PLCG1/FMNL3/FES/DGKD/PPP1R1A
GSE32986_CURDLAN_LOWDOSE_VS_CURDLAN_HIGHDOSE_STIM_DC_DN	5	0.625281	1.71705	0.0331452	73	tags=80%, list=22%, signal=63%	AGRN/NLRC5/ZMIZ2/SPI1
REACTOME_ECM_PROTEOGLYCANS	4	0.659443	1.60787	0.0333807	114	tags=100%, list=35%, signal=66%	AGRN/COL5A3/LAMA5/HSPG2
GSE22103_LPS_VS_GMCSF_AND_IFNG_STIM_NEUTROPHIL_DN	5	-0.60559	-1.66593	0.0335326	133	tags=100%, list=41%, signal=60%	BRAT1/ULK1/MBD1/ABTB1
GSE22342_CD11C_HIGH_VS_LOW_DECIDUAL_MACROPHAGES_UP	4	-0.670903	-1.66881	0.0338199	25	tags=75%, list=8%, signal=70%	TTYH3/ITGAL/DXO
GSE7509_FCGRIIB_VS_TNFA_IL1B_IL6_PGE_STIM_DC_DN	13	0.429623	1.75098	0.0340751	55	tags=54%, list=17%, signal=47%	DGKZ/ARHGEF1/DOCK6/PNPLA6/MYO15A/MBD6/IFFO1
GSE360_L_DONOVANI_VS_L_MAJOR_MAC_DN	4	-0.668731	-1.6634	0.0344895	112	tags=100%, list=34%, signal=67%	NR1H2/CYTH2/CCN1
GSE29618_LAIV_VS_TIV_FLU_VACCINE_DAY7_MDC_DN	3	-0.774691	-1.68427	0.0347996	77	tags=100%, list=24%, signal=77%	RAD51D/FUZ
REACTOME_NOTCH_HLH_TRANSCRIPTION_PATHWAY	3	0.734568	1.5657	0.0348591	89	tags=100%, list=27%, signal=73%	HDAC7/NOTCH3/NOTCH4
REACTOME_PRE_NOTCH_EXPRESSION_AND_PROCESSING	3	0.734568	1.5657	0.0348591	89	tags=100%, list=27%, signal=73%	ATP2A3/NOTCH3/NOTCH4
REACTOME_PRE_NOTCH_PROCESSING_IN_GOLGI	3	0.734568	1.5657	0.0348591	89	tags=100%, list=27%, signal=73%	ATP2A3/NOTCH3/NOTCH4
GSE42088_UNINF_VS_LEISHMANIA_INF_DC_24H_UP	8	0.526026	1.75818	0.0351425	125	tags=88%, list=38%, signal=55%	ARHGEF1/ARHGAP45/NLRP1/SH3TC1/RNASET2/TYK2/AMPD2
REACTOME_NON_INTEGRIN_MEMBRANE_ECM_INTERACTIONS	6	0.569593	1.6453	0.0352665	52	tags=67%, list=16%, signal=57%	AGRN/DDR1/COL5A3/LAMA5
GSE20715_0H_VS_24H_OZONE_LUNG_DN	6	-0.570093	-1.72686	0.0358784	145	tags=100%, list=44%, signal=57%	CARD10/SCRIB/LIMS2/TUT1/SPHK2
GOBP_CELL_MATRIX_ADHESION	7	0.517474	1.62376	0.037278	38	tags=57%, list=12%, signal=52%	DDR1/COL5A3/PARVG/BCAM
GSE40274_CTRL_VS_GATA1_TRANSDUCED_ACTIVATED_CD4_TCELL_UP	8	0.523511	1.74978	0.0377848	160	tags=100%, list=49%, signal=52%	ARHGAP45/FMNL1/PML/PHF1/MYO1F/PRKD2/EVL/PLA2G15
GOLDRATH_NAIVE_VS_MEMORY_CD8_TCELL_DN	4	0.678019	1.6746	0.0377905	108	tags=100%, list=33%, signal=68%	IFITM10/MYO1F/NOTCH4/NBEAL2
GSE29949_CD8_POS_DC_SPLEEN_VS_MONOCYTE_BONE_MARROW_UP	4	0.678019	1.6746	0.0377905	108	tags=100%, list=33%, signal=68%	IRF3/DDX11/CHD3/NBEAL2
GSE32423_IL7_VS_IL7_IL4_MEMORY_CD8_TCELL_DN	7	-0.534375	-1.7392	0.0380072	157	tags=100%, list=48%, signal=53%	GDPD5/INO80E/CXXC1/DHX58/NUP62/TBL3
GOBP_POSITIVE_REGULATION_OF_CELLULAR_AMIDE_METABOLIC_PROCESS	5	-0.586957	-1.64617	0.0382001	139	tags=100%, list=43%, signal=58%	PLA2G6/PASK/SPHK2/CCN1
GSE369_PRE_VS_POST_IL6_INJECTION_SOCS3_KO_LIVER_DN	9	0.495867	1.75084	0.0387735	110	tags=78%, list=34%, signal=53%	AGRN/DGKZ/STXBP2/MEGF8/IFFO1/MYO1F/SORBS3
GSE12392_CD8A_POS_VS_NEG_SPLEEN_IFNB_KO_DC_DN	6	0.576324	1.70768	0.0387904	142	tags=100%, list=43%, signal=58%	DDR1/TAF1C/ARHGAP45/RGL2/CBX6/GGT5
GSE28783_CTRL_ANTI_MIR_VS_UNTREATED_ATHEROSCLEROSIS_MACROPHAGE_DN	5	0.618012	1.69709	0.0389787	128	tags=100%, list=39%, signal=62%	AGRN/ARHGEF1/PNPLA6/ITPR3/EPHB6
GSE19198_CTRL_VS_IL21_TREATED_TCELL_1H_UP	5	-0.599379	-1.64884	0.0397469	135	tags=100%, list=41%, signal=60%	HPN/GLI4/SLC25A22/FAM83G
GOBP_RNA_CATABOLIC_PROCESS	6	-0.571959	-1.73806	0.0397874	81	tags=83%, list=25%, signal=64%	SKIV2L/HELZ2/RNASEH2C/DXO/TUT1
GSE18791_CTRL_VS_NEWCASTLE_VIRUS_DC_10H_UP	5	0.617118	1.69464	0.0400393	76	tags=80%, list=23%, signal=62%	IRF3/ATP2A3/PNPLA6/RIPOR1
GSE17186_NAIVE_VS_CD21HIGH_TRANSITIONAL_BCELL_CORD_BLOOD_DN	5	0.61588	1.69124	0.0400393	18	tags=60%, list=6%, signal=58%	DGKZ/ARHGEF1/ARHGAP45
GSE39110_DAY3_VS_DAY6_POST_IMMUNIZATION_CD8_TCELL_WITH_IL2_TREATMENT_UP	3	0.756173	1.64827	0.0401463	82	tags=100%, list=25%, signal=76%	RNASET2/PML/MVB12A
REACTOME_MAPK_FAMILY_SIGNALING_CASCADES	4	0.647059	1.57767	0.0403238	118	tags=100%, list=36%, signal=65%	JAK3/RGL2/TYK2/RGL3
GSE39820_CTRL_VS_TGFBETA1_IL6_IL23A_CD4_TCELL_DN	9	0.493944	1.74405	0.0403561	73	tags=67%, list=22%, signal=53%	ATP2A3/PARVG/BCAR1/OGG1/RARA/SPI1
GSE10240_IL17_VS_IL17_AND_IL22_STIM_PRIMARY_BRONCHIAL_EPITHELIAL_CELLS_UP	6	0.573209	1.69845	0.0409306	143	tags=100%, list=44%, signal=57%	FMNL1/FXYD5/PHF1/TSPOAP1/TYK2/SLC15A3
GSE43863_DAY6_EFF_VS_DAY150_MEM_TH1_CD4_TCELL_DN	4	0.672448	1.66084	0.0415967	44	tags=75%, list=13%, signal=66%	AGRN/DDX11/ABCA7
GSE26928_NAIVE_VS_CENT_MEMORY_CD4_TCELL_DN	5	-0.590062	-1.62321	0.0418206	138	tags=100%, list=42%, signal=59%	NUP62/GALT/ZNF142/F12
GOBP_INTRACELLULAR_TRANSPORT	26	0.297609	1.63588	0.042042	109	tags=58%, list=33%, signal=42%	ATP2A3/STXBP2/MYO15A/SORCS2/PML/ZDHHC12/RIPOR1/MVB12A/ARHGEF2/MYO1F/GRAMD1A/RGS14/WAS/VPS37B/MICALL2
GSE14000_4H_VS_16H_LPS_DC_TRANSLATED_RNA_UP	5	0.61175	1.6799	0.0421606	70	tags=80%, list=21%, signal=64%	NLRP1/PARVG/FXYD5/RARA
GOBP_PROTEIN_LOCALIZATION_TO_CYTOSKELETON	3	-0.725309	-1.57602	0.0422088	93	tags=100%, list=28%, signal=72%	FAM83H/MARK4
GSE22886_UNSTIM_VS_IL15_STIM_NKCELL_UP	9	0.491743	1.73627	0.0424662	60	tags=67%, list=18%, signal=56%	IRF3/NLRP1/BICRA/LAMA5/RAP1GAP/CLDN15
GSE8921_UNSTIM_VS_TLR1_2_STIM_MONOCYTE_12H_UP	5	-0.588141	-1.61793	0.0425119	19	tags=60%, list=6%, signal=57%	ALDH16A1/MBOAT7/HYI
GSE17301_CTRL_VS_48H_IFNA2_STIM_CD8_TCELL_DN	10	0.451571	1.66877	0.0427003	128	tags=80%, list=39%, signal=50%	HDAC7/ARHGEF1/CIC/ABCA7/PHF1/RGL2/MED25/EPHB6
GOBP_RESPONSE_TO_NITROGEN_COMPOUND	19	0.336044	1.59727	0.0428571	101	tags=58%, list=31%, signal=42%	AGRN/IRF3/TRPM4/NLRP1/DDX11/JAK3/BCAR1/OGG1/ARHGEF2/ADAMTS13/SLC27A1
GOBP_SYNAPTIC_SIGNALING	16	0.366559	1.6337	0.0429221	213	tags=100%, list=65%, signal=37%	AGRN/DGKZ/STXBP2/SORCS2/RARA/ZDHHC12/ITPR3/TSPOAP1/RGS14/GABBR1/SHANK3/COLQ/DNM1/NLGN2/PLA2G6/SCRIB
GOBP_NEURON_PROJECTION_GUIDANCE	8	0.476195	1.57745	0.0429752	69	tags=62%, list=21%, signal=51%	IGSF9/MEGF8/NOTCH3/LAMA5/NECTIN1
GOBP_SYNAPSE_ORGANIZATION	8	0.47608	1.57707	0.0429752	71	tags=62%, list=22%, signal=50%	IGSF9/AGRN/OBSL1/NECTIN1/ZDHHC12
GSE17186_CD21LOW_VS_CD21HIGH_TRANSITIONAL_BCELL_CORD_BLOOD_UP	7	0.55	1.72619	0.0430722	151	tags=100%, list=46%, signal=55%	SLC12A9/RNASET2/NBEAL2/TYK2/GABBR1/ALS2CL/HK3
GSE13522_CTRL_VS_T_CRUZI_Y_STRAIN_INF_SKIN_129_MOUSE_DN	5	-0.586957	-1.61467	0.0432031	139	tags=100%, list=43%, signal=58%	YPEL3/CCDC162P/TCF7L1/SPHK2
GSE20366_EX_VIVO_VS_HOMEOSTATIC_CONVERSION_TREG_UP	7	0.549698	1.72524	0.0436139	31	tags=57%, list=9%, signal=53%	AGRN/TRPM4/ARHGAP45/PNPLA6
GSE2770_IL4_ACT_VS_ACT_CD4_TCELL_2H_DN	4	0.668936	1.65216	0.0437717	39	tags=75%, list=12%, signal=67%	NLRC5/PARVG/DDX11
GSE18791_CTRL_VS_NEWCASTLE_VIRUS_DC_14H_UP	4	-0.656347	-1.6326	0.0438651	116	tags=100%, list=35%, signal=65%	IMPDH1/CORO1A/TNRC18
GSE20715_0H_VS_6H_OZONE_TLR4_KO_LUNG_DN	4	-0.656347	-1.6326	0.0438651	116	tags=100%, list=35%, signal=65%	ACSS1/CAPN15/CYTH2
GSE25088_WT_VS_STAT6_KO_MACROPHAGE_ROSIGLITAZONE_AND_IL4_STIM_UP	4	-0.656347	-1.6326	0.0438651	116	tags=100%, list=35%, signal=65%	GRWD1/MARK4/PIK3CD
GSE26912_TUMORICIDAL_VS_CTRL_MACROPHAGE_UP	3	0.748319	1.63115	0.0439183	6	tags=67%, list=2%, signal=66%	HDAC7/LTBP4
GOBP_NEGATIVE_REGULATION_OF_AXONOGENESIS	3	-0.722222	-1.56932	0.0443017	94	tags=100%, list=29%, signal=72%	PLXNA3/SEMA6C
GOBP_NEGATIVE_REGULATION_OF_CELL_DEVELOPMENT	3	-0.722222	-1.56932	0.0443017	94	tags=100%, list=29%, signal=72%	PLXNA3/SEMA6C
GOBP_NEGATIVE_REGULATION_OF_DEVELOPMENTAL_GROWTH	3	-0.722222	-1.56932	0.0443017	94	tags=100%, list=29%, signal=72%	PLXNA3/SEMA6C
GOBP_NEGATIVE_REGULATION_OF_NERVOUS_SYSTEM_DEVELOPMENT	3	-0.722222	-1.56932	0.0443017	94	tags=100%, list=29%, signal=72%	PLXNA3/SEMA6C
GSE43955_1H_VS_60H_ACT_CD4_TCELL_DN	3	0.729763	1.5907	0.0448029	8	tags=67%, list=2%, signal=66%	LTBP4/DDR1
GSE17721_CPG_VS_GARDIQUIMOD_12H_BMDC_DN	3	0.728395	1.58772	0.0448029	91	tags=100%, list=28%, signal=73%	RNASET2/IFITM10/D2HGDH
GSE31082_DP_VS_CD4_SP_THYMOCYTE_DN	3	0.726547	1.58369	0.0448029	7	tags=67%, list=2%, signal=66%	AGRN/TMC6
GOBP_POSITIVE_REGULATION_OF_TRANSCRIPTION_BY_RNA_POLYMERASE_II	25	0.289924	1.5765	0.0449775	105	tags=56%, list=32%, signal=41%	AGRN/IRF3/NLRC5/PELP1/NOTCH3/ZMIZ2/RARA/SPI1/MED16/ARHGEF2/NOTCH4/WAS/MED25/PRKD2
GSE6259_33D1_POS_VS_DEC205_POS_SPLENIC_DC_UP	3	0.746914	1.62808	0.0449961	85	tags=100%, list=26%, signal=75%	TMC6/ADCY4/ARHGEF2
GOCC_VACUOLAR_LUMEN	9	0.472177	1.63833	0.0456106	114	tags=78%, list=35%, signal=52%	AGRN/ARHGAP45/STK11IP/RNASET2/NEU4/UNC13D/HSPG2
GOCC_ACTIN_CYTOSKELETON	15	0.382779	1.64368	0.0456693	148	tags=80%, list=45%, signal=46%	MYO15A/PARVG/NOTCH3/BCAR1/RARA/MYO1F/WAS/MICAL1/MICALL2/SPPL2B/SMTN/MYH14
GSE22886_TCELL_VS_BCELL_NAIVE_UP	8	0.513678	1.71691	0.0457115	26	tags=50%, list=8%, signal=47%	LTBP4/DGKZ/ARHGEF1/FMNL1
GSE34392_ST2_KO_VS_WT_DAY8_LCMV_EFFECTOR_CD8_TCELL_DN	5	0.605415	1.6625	0.0458554	27	tags=60%, list=8%, signal=56%	IGSF9/AGRN/NLRC5
GSE14000_4H_VS_16H_LPS_DC_UP	5	0.602484	1.65445	0.0458554	133	tags=100%, list=41%, signal=60%	PARVG/VPS37B/SLC27A1/AMPD2/EVL
GSE6269_HEALTHY_VS_E_COLI_INF_PBMC_UP	14	0.378688	1.58655	0.0459364	105	tags=64%, list=32%, signal=46%	IRF3/TAF1C/ARHGAP45/NLRP1/ABCA7/IFFO1/RGL2/RGS14/PRKD2
GSE41978_WT_VS_BIM_KO_KLRG1_LOW_EFFECTOR_CD8_TCELL_UP	6	0.552352	1.63666	0.0462633	55	tags=67%, list=17%, signal=56%	SLC12A9/DECR2/PRR12/IFFO1
GSE2706_2H_VS_8H_LPS_STIM_DC_UP	6	0.551335	1.63364	0.0462633	54	tags=67%, list=17%, signal=57%	SLC12A9/ATP2A3/PARVG/RAP1GAP
GOMF_CHROMATIN_BINDING	17	0.361291	1.62589	0.0464	78	tags=53%, list=24%, signal=43%	HDAC7/IRF3/PELP1/DDX11/MBD6/BAHCC1/RARA/SPI1/PHF1
GSE37301_HEMATOPOIETIC_STEM_CELL_VS_COMMON_LYMPHOID_PROGENITOR_DN	4	-0.653076	-1.62447	0.0465438	24	tags=75%, list=7%, signal=70%	RABGGTA/TUT1/ELN
GSE17721_12H_VS_24H_POLYIC_BMDC_UP	3	0.72113	1.57188	0.046595	12	tags=67%, list=4%, signal=65%	IGSF9/SLC12A9
GSE14908_ATOPIC_VS_NONATOPIC_PATIENT_RESTING_CD4_TCELL_UP	3	0.712963	1.55408	0.046595	96	tags=100%, list=29%, signal=71%	BICRA/CHCHD5/WAS
GSE29164_DAY3_VS_DAY7_CD8_TCELL_TREATED_MELANOMA_UP	7	0.519062	1.62909	0.0468468	123	tags=86%, list=38%, signal=55%	HDAC7/DDX11/JAK3/ZDHHC12/RGL2/ZNF444
REACTOME_SIGNALING_BY_NOTCH	5	0.579232	1.54994	0.0472855	89	tags=80%, list=27%, signal=59%	HDAC7/ATP2A3/NOTCH3/NOTCH4
GOBP_ORGANIC_CYCLIC_COMPOUND_CATABOLIC_PROCESS	12	-0.37284	-1.5935	0.0472958	92	tags=67%, list=28%, signal=50%	GALT/SKIV2L/HSD17B14/NTHL1/HELZ2/RNASEH2C/DXO/TUT1
GSE23505_UNTREATED_VS_4DAY_IL6_IL1_IL23_TREATED_CD4_TCELL_DN	8	0.474518	1.58602	0.0474517	103	tags=75%, list=31%, signal=53%	ATP2A3/ARHGAP45/IFFO1/PHF1/VPS37B/UNC13D
GSE25123_CTRL_VS_IL4_AND_ROSIGLITAZONE_STIM_MACROPHAGE_UP	4	0.664806	1.64196	0.0475779	43	tags=75%, list=13%, signal=66%	AGRN/NLRC5/NOTCH3
GSE36888_UNTREATED_VS_IL2_TREATED_STAT5_AB_KNOCKIN_TCELL_17H_UP	5	0.596636	1.63839	0.047619	78	tags=80%, list=24%, signal=62%	STXBP2/PNPLA6/FANCA/PHF1
GOBP_NEGATIVE_REGULATION_OF_MOLECULAR_FUNCTION	21	0.330688	1.63094	0.0478915	131	tags=67%, list=40%, signal=43%	MTRNR2L8/MTRNR2L12/ATP2A3/NLRC5/TNK2/DDX11/TMC8/RAP1GAP/SPI1/RGS14/MICAL1/PARP10/GABBR1/PPP1R12C
GSE9960_HEALTHY_VS_GRAM_NEG_AND_POS_SEPSIS_PBMC_UP	6	0.549088	1.62698	0.0480427	104	tags=83%, list=32%, signal=58%	TNK2/SH3D21/RGL2/NOTCH4/ZNF316
GOCC_ION_CHANNEL_COMPLEX	4	-0.613614	-1.5561	0.0485569	27	tags=75%, list=8%, signal=70%	KCNC3/TTYH3/SCNN1A
GSE6269_HEALTHY_VS_FLU_INF_PBMC_UP	5	-0.57764	-1.58904	0.0494242	142	tags=100%, list=43%, signal=57%	RPS28/PLA2G6/PPOX/INTS11
GSE43863_NAIVE_VS_TFH_CD4_EFF_TCELL_D6_LCMV_UP	3	-0.740132	-1.60914	0.049665	15	tags=67%, list=5%, signal=64%	ELN/CIDEB
GSE15215_CD2_POS_VS_NEG_PDC_UP	11	0.457965	1.73502	0.0497605	24	tags=45%, list=7%, signal=44%	AGRN/TAF1C/CIC/NLRP1/ARVCF

## Sheet: Suppl 5
Description	Set Size	ES	NES	p-value	Rank	Leading edge	Core enrichment
GSE21546_SAP1A_KO_VS_SAP1A_KO_AND_ELK1_KO_DP_THYMOCYTES_DN	24	0.544336	2.70385	2.53016e-06	427	tags=79%, list=30%, signal=56%	HDAC7/PLEKHG2/GTPBP2/BICRA/ATP2A3/PLCG1/STK10/CDC25B/PLA2G4C/UNC5CL/MARCKS/CEP41/ATG16L2/ARVCF/MARCKSL1/CEP170B/SHB/PARP3/CNTROB
GOBP_CELLULAR_ALDEHYDE_METABOLIC_PROCESS	3	-0.978723	-2.1135	3.15177e-05	34	tags=100%, list=2%, signal=98%	TKT/HYI
WP_MFAP5MEDIATED_OVARIAN_CANCER_CELL_MOTILITY_AND_INVASIVENESS	4	0.924769	2.239	6.54048e-05	110	tags=100%, list=8%, signal=92%	RYR3/JUN/PLCG1/ITPR3
GSE37532_VISCERAL_ADIPOSE_TISSUE_VS_LN_DERIVED_PPARG_KO_TCONV_CD4_TCELL_UP	14	0.588632	2.34943	7.73032e-05	267	tags=71%, list=19%, signal=59%	TMBIM4/LIG1/NUP93/MCM3/MCM7/IP6K2/EVL/RPL28/MCM6/FAM111A
GOMF_IMMUNE_RECEPTOR_ACTIVITY	19	-0.475518	-2.55079	8.69966e-05	495	tags=84%, list=35%, signal=55%	CSF2RB/CD74/LILRB1/IFNGR2/IL17RA/HLA-DPA1/HLA-DRA/ACKR3/EPOR/LILRB2/FCGR2B/CMKLR1/FCER1G/CSF3R/LILRB5/HLA-DRB1
GSE28726_NAIVE_VS_ACTIVATED_CD4_TCELL_UP	40	0.394712	2.39656	9.38572e-05	389	tags=60%, list=28%, signal=45%	DGKZ/ARHGAP45/MX1/IFFO1/TNK2/ABR/CORO1A/STK10/VAMP1/CDC25B/PLA2G4C/CD247/DGKA/IL11RA/TRIB2/CTSK/VAMP5/MCF2L/MICA/SEC31B/CIZ1/UBA7/CCDC57/TUBB2A
REACTOME_FLT3_SIGNALING_IN_DISEASE	3	-0.965248	-2.10417	0.000125225	53	tags=100%, list=4%, signal=96%	PIM1/GAB2
REACTOME_SIGNALING_BY_FLT3_FUSION_PROTEINS	3	-0.965248	-2.10417	0.000125225	53	tags=100%, list=4%, signal=96%	PIM1/GAB2
REACTOME_SIGNALING_BY_FLT3_ITD_AND_TKD_MUTANTS	3	-0.965248	-2.10417	0.000125225	53	tags=100%, list=4%, signal=96%	PIM1/GAB2
REACTOME_STAT5_ACTIVATION_DOWNSTREAM_OF_FLT3_ITD_MUTANTS	3	-0.965248	-2.10417	0.000125225	53	tags=100%, list=4%, signal=96%	PIM1/GAB2
PID_CXCR3_PATHWAY	4	0.890703	2.11544	0.000146206	158	tags=100%, list=11%, signal=89%	ITGB2/PIK3CD/DNM1/ITGAL
GSE28726_ACT_CD4_TCELL_VS_ACT_NKTCELL_DN	29	0.432409	2.34513	0.000226346	542	tags=76%, list=38%, signal=48%	DGKZ/ARHGAP45/CHD3/TNK2/INPP5D/RFX5/STK10/SLC7A6/HERC2P3/DGKA/IL11RA/TRIB2/CTBP1/SEC31B/UBA7/ARHGEF18/MT1A/AXIN1/PDE4D/RASGRP2/PLAAT4/LAPTM5
GOBP_RESPONSE_TO_ETHANOL	11	0.61987	2.28701	0.000269529	337	tags=82%, list=24%, signal=63%	ADCY7/DNMT3A/GABBR1/PRKCE/OGG1/RARA/EHMT2/DMAP1/TBXAS1
GSE1112_OT1_CD8AB_VS_HY_CD8AA_THYMOCYTE_RTOC_CULTURE_UP	13	0.598419	2.3025	0.00029504	208	tags=69%, list=15%, signal=60%	COL5A3/TAF1C/COLQ/ARMCX4/NBEAL2/CD247/ZNF736/REX1BD/PACS1
GOBP_REGULATION_OF_CATABOLIC_PROCESS	94	-0.190106	-2.32338	0.000354283	584	tags=63%, list=41%, signal=39%	TNFRSF1B/OPHN1/CHMP4B/RUBCN/EPM2A/PHF23/PHKG2/ATP2B4/MOV10/HDAC4/RARRES2/PSME1/KAT8/UBQLN4/DVL1/DCPS/HTRA2/TECPR1/MLXIPL/HSPA1B/HDAC6/CPT1A/LRP2/SCOC/TIMP2/MTMR2/FOXK1/HNRNPAB/HGS/RILP/CAPN1/RBM10/MAGEF1/TMEM259/ULK1/MFSD2A/ITPR1/WDR91/CIRBP/ZDHHC7/FOXK2/GCK/BANP/TRAF5/SMURF2/TENT5A/TP53INP2/CENATAC/WIPI1/WDR45/KCNQ1OT1/PIN1/PRKAA2/RBX1/ATP6V1G1/CISD2/MSN/AURKA/APOA4
REACTOME_INTERFERON_ALPHA_BETA_SIGNALING	16	0.540009	2.30837	0.000357832	373	tags=75%, list=26%, signal=56%	IRF3/MX1/TYK2/IP6K2/OAS3/HLA-B/PTPN6/HLA-A/OAS1/HLA-F/IRF7/IRF1
GOBP_DOUBLE_STRAND_BREAK_REPAIR_VIA_BREAK_INDUCED_REPLICATION	5	0.814631	2.15356	0.000379513	266	tags=100%, list=19%, signal=81%	MCM5/MCM3/MCM7/MCM6/MCM4
GSE12839_CTRL_VS_IL12_TREATED_PBMC_UP	13	-0.549286	-2.38164	0.000390079	645	tags=100%, list=46%, signal=55%	CLSTN1/MPHOSPH6/ST3GAL4/IFI44/CPT1A/UBE2L6/MFSD2A/SMPD4/AOC3/RBL1/GOLGA8A/GAB2
REACTOME_UNWINDING_OF_DNA	5	0.814631	2.21039	0.000436027	266	tags=100%, list=19%, signal=81%	MCM5/MCM3/MCM7/MCM6/MCM4
GSE27670_BLIMP1_VS_LMP1_TRANSDUCED_GC_BCELL_UP	32	0.387444	2.17065	0.000439772	204	tags=44%, list=14%, signal=38%	MYO1F/ADCY7/ITGB2/PML/ABCC5/ABR/TEP1/DNMT3A/ACSS1/PIK3CD/STXBP2/AP1G2/COTL1/HCLS1
GOCC_DNA_REPLICATION_PREINITIATION_COMPLEX	5	0.814631	2.11551	0.000517814	266	tags=100%, list=19%, signal=81%	MCM5/MCM3/MCM7/MCM6/MCM4
GOCC_MCM_COMPLEX	5	0.814631	2.11551	0.000517814	266	tags=100%, list=19%, signal=81%	MCM5/MCM3/MCM7/MCM6/MCM4
GOBP_NATURAL_KILLER_CELL_MEDIATED_IMMUNITY	10	0.615792	2.18213	0.000524431	323	tags=80%, list=23%, signal=62%	CORO1A/LGALS9/HLA-B/PTPN6/HLA-A/MICA/HLA-F/UNC13D
GSE36891_UNSTIM_VS_PAM_TLR2_STIM_PERITONEAL_MACROPHAGE_DN	21	0.461433	2.16075	0.000527062	396	tags=67%, list=28%, signal=49%	HDAC7/MICAL1/ITGB2/ATP2A3/ARHGAP9/HDAC9/NBEAL2/BIN2/STXBP2/PIGS/PTPN6/CAMK2G/RPS6KA1/TRMT1
REACTOME_HEMOSTASIS	62	0.311932	2.27394	0.000555671	534	tags=61%, list=38%, signal=40%	MICAL1/JAML/DGKZ/DOCK6/GTPBP2/ITGB2/ATP2A3/SH2B1/BCAR1/PLCG1/INPP5D/SERPINE1/SLC7A6/ITPR3/PRKCE/QSOX1/ITGAL/DGKA/STXBP2/KIF12/PTPN6/SLC7A7/VEGFB/TP53/RAC2/PDE11A/HMG20B/ITGAX/IRF1/TUBB2A/GNB5/TMSB4X/PPIA/MANF/TGFB1/EHD1/RASGRP2/ITGA4
GSE7548_NAIVE_VS_DAY28_PCC_IMMUNIZATION_CD4_TCELL_UP	22	0.465189	2.21064	0.000596799	173	tags=50%, list=12%, signal=45%	FMNL1/ATP2A3/PHLDB1/TSC22D1/APBB3/RYR3/PHF1/STK10/RGL2/THBS3/DGKA
REACTOME_SENSORY_PERCEPTION_OF_TASTE	3	0.924113	2.02098	0.000648865	110	tags=100%, list=8%, signal=92%	TRPM4/PLCB2/ITPR3
GSE3982_MEMORY_CD4_TCELL_VS_TH2_UP	23	0.448321	2.18676	0.000902913	448	tags=70%, list=32%, signal=48%	TMC6/ABCA7/ARHGAP45/SH2B1/TSC22D1/RYR3/SLC35C1/PLCG1/CHFR/IL11RA/HLA-F/SEC31B/TNFRSF14/CASP1/KIF5C/GSN
GSE3982_EOSINOPHIL_VS_CENT_MEMORY_CD4_TCELL_UP	27	-0.335428	-2.08952	0.00109718	458	tags=70%, list=32%, signal=48%	PPP1R15A/ANKRD6/TUBA1C/RHOQ/LIMK2/ARHGEF40/HLA-DRA/PLXNC1/SELPLG/G0S2/ZDHHC7/NMI/EBP/PTPRE/ADGRE2/TST/ZMIZ1/NLRX1/TKT
GSE24634_NAIVE_CD4_TCELL_VS_DAY5_IL4_CONV_TREG_UP	23	0.434803	2.12082	0.00126912	358	tags=61%, list=25%, signal=46%	ABCA7/NLRP1/DGKZ/ZNF589/CD247/BIN2/LBH/REX1BD/PACS1/IL11RA/RPL28/HLA-F/CXXC1/ULK2
GSE2770_UNTREATED_VS_TGFB_AND_IL12_TREATED_ACT_CD4_TCELL_2H_UP	14	0.51067	2.03826	0.00128904	453	tags=79%, list=32%, signal=54%	IP6K2/KRT7/GGT5/WWC1/VAMP5/TELO2/SLC27A1/GALNS/GRIPAP1/POLR1C/SLC12A8
REACTOME_INTERFERON_SIGNALING	34	0.372603	2.17542	0.00129544	373	tags=56%, list=26%, signal=42%	IRF3/MX1/PML/NUP93/PLCG1/KPNA2/TYK2/IP6K2/OAS3/HLA-B/NUP62/PTPN6/HLA-A/OAS1/CAMK2G/HLA-F/IRF7/UBA7/IRF1
GSE3565_CTRL_VS_LPS_INJECTED_DUSP1_KO_SPLENOCYTES_DN	21	0.438309	2.05246	0.00130329	412	tags=67%, list=29%, signal=48%	PLEKHG2/PITPNM2/ARHGAP9/DNMT3A/ALS2CL/DGKA/LBH/GRAMD1A/RPL28/TRIB2/RPS6KA1/PRKD2/MBD3/MTHFD1L
GSE26669_CTRL_VS_COSTIM_BLOCK_MLR_CD8_TCELL_DN	21	0.437494	2.04865	0.00130329	642	tags=86%, list=45%, signal=47%	ABCA7/WDFY4/FXYD5/ADCY7/PLCG1/TGIF1/PKN1/TLE3/ATG16L2/ITGAX/PCNX3/WFS1/AXIN1/PREX1/C1QTNF1/RHOBTB1/ACP5/ENC1
GSE3982_NEUTROPHIL_VS_TH2_UP	20	0.47471	2.18063	0.00131434	699	tags=95%, list=49%, signal=49%	NLRP1/TMBIM4/ARHGAP45/ABCC5/RRP12/RIPOR1/MED25/SLC7A7/VPS37B/RAC2/RBCK1/MYO9B/IMPDH1/AXIN1/LAPTM5/PISD/BTN2A1/NTRK3/XAF1
GSE7831_UNSTIM_VS_CPG_STIM_PDC_1H_UP	30	0.398725	2.17744	0.0013571	510	tags=70%, list=36%, signal=46%	TMC6/ADCY7/ABR/SLCO3A1/ARMCX4/MARCKS/ITGAL/HCLS1/CDK2AP2/MBOAT7/TLE3/RBM42/SPTSSA/RPS6KA1/CD1D/RGS3/IRF1/AJUBA/CASP1/PREX1/SEMA4A
KEGG_NATURAL_KILLER_CELL_MEDIATED_CYTOTOXICITY	16	0.481128	2.10952	0.00135957	384	tags=69%, list=27%, signal=51%	ITGB2/PLCG1/PIK3CD/ITGAL/CD247/HLA-B/PTPN6/HLA-A/RAC2/MICA/NFATC2
GOCC_CILIUM	43	-0.267925	-2.2475	0.00147238	401	tags=58%, list=28%, signal=43%	CEP78/PTPN23/SCLT1/RAB15/TUBG1/DYNC2I2/RAN/RILP/GLI3/IFT122/ADCY5/DNAH11/ALPK1/IFT172/ENTR1/MKS1/INPP5E/CYRIB/MKKS/SEPTIN9/DNAH7/PROM1/PIN1/CETN3/AURKA
GOBP_CELLULAR_RESPONSE_TO_ETHANOL	3	0.910638	1.89747	0.00148099	129	tags=100%, list=9%, signal=91%	ADCY7/DNMT3A/PRKCE
GOCC_CELL_LEADING_EDGE	49	0.318559	2.10222	0.00155769	514	tags=61%, list=36%, signal=40%	ABCA7/DGKZ/ARHGEF2/ARHGAP45/BCAR1/PLCG1/CORO1A/GABBR1/PLEK2/SGCE/EVL/WWC1/RAC2/KSR1/EPS8L2/SRA1/SCRIB/STX3/SLC9A1/S100A6/AJUBA/SRGAP2/KCNC3/PTPRO/GSN/ASAP3/PIEZO1/VASP/PLCE1/RASGRP2
GSE14769_UNSTIM_VS_60MIN_LPS_BMDM_UP	20	-0.400474	-2.14659	0.00160598	698	tags=90%, list=49%, signal=46%	ZNHIT1/SHFL/SKA2/SEC61G/TMEM184A/AIFM2/PHF23/ATP6AP1/CCDC88C/TSPAN14/MRPL27/ELOVL1/CCDC115/IP6K3/DENND2D/NCKAP1L/BID/BLOC1S2
GSE360_T_GONDII_VS_B_MALAYI_HIGH_DOSE_MAC_DN	29	0.393658	2.13496	0.00161572	582	tags=76%, list=41%, signal=46%	MYO1F/IFFO1/TMEM184B/HLA-DMB/STXBP2/FCGBP/ABCA2/VAMP5/TNFRSF14/IRF7/UBA7/IRF1/KCNAB2/PARP3/LDLRAD4/BLVRA/EHD1/INTS1/TRAF3/TNFAIP2/SIPA1/HLA-DPB1
GOCC_CILIARY_BASAL_BODY	16	-0.443752	-2.24067	0.00163716	401	tags=75%, list=28%, signal=54%	CEP78/PTPN23/TUBG1/DYNC2I2/RILP/IFT122/IFT172/ENTR1/MKS1/MKKS/PIN1/CETN3
GSE24492_LYVE_NEG_VS_POS_MACROPHAGE_UP	14	0.503342	2.00901	0.00173183	378	tags=71%, list=27%, signal=53%	PML/LTBP4/SLCO3A1/C2CD2L/HLA-B/USP36/TRIP6/SLC27A1/ULK2/STXBP1
REACTOME_ACETYLCHOLINE_REGULATES_INSULIN_SECRETION	3	0.891489	1.94964	0.00177361	156	tags=100%, list=11%, signal=89%	PLCB2/MARCKS/PLCB3
WP_IMATINIB_AND_CHRONIC_MYELOID_LEUKEMIA	4	-0.809794	-1.9631	0.00177701	273	tags=100%, list=19%, signal=81%	BCR/PIM1/GAB2
GSE17301_CTRL_VS_48H_IFNA2_STIM_CD8_TCELL_UP	25	0.405994	2.03726	0.00182987	229	tags=48%, list=16%, signal=41%	TMC6/NLRP1/DGKZ/TMBIM4/TRIB1/ITGAL/MBD1/CD247/BIN2/IER2/TRIB3/TRIB2
GSE22886_NAIVE_CD4_TCELL_VS_12H_ACT_TH1_UP	27	0.389402	2.03837	0.00183517	210	tags=48%, list=15%, signal=42%	NLRP1/FXYD5/DGKZ/CIC/SH2B1/ABCC5/ZNF83/APBB3/CDK18/BIN2/AP1G2/ARHGEF1/IL11RA
GSE25088_WT_VS_STAT6_KO_MACROPHAGE_IL4_STIM_UP	37	0.340509	2.0116	0.0018951	197	tags=38%, list=14%, signal=33%	HDAC7/TMC6/ABCA7/MICAL1/ARHGAP45/PHF1/ITPR3/RGL2/PCSK5/CD247/DGKA/TRIB3/OGG1/ARHGEF1
GSE37532_TREG_VS_TCONV_CD4_TCELL_FROM_LN_DN	32	0.355441	1.99135	0.00189902	448	tags=59%, list=32%, signal=41%	TMC6/NLRC5/FXYD5/FANCA/ZMIZ2/RFX5/STK10/HLA-B/PPP1R12C/CACNA1D/PTPN6/FAM102A/PCNX3/MTHFD1L/GRIPAP1/KCNAB2/PARP3/CASP1/GSN
GSE28237_FOLLICULAR_VS_LATE_GC_BCELL_UP	18	0.458972	2.01229	0.00190391	332	tags=61%, list=23%, signal=47%	DOCK6/PHLDB1/TRIB1/RYR3/PLCG1/HDAC9/ITPR3/VAMP1/FAR1/NFKB2/PLA2G6
GOMF_DNA_REPLICATION_ORIGIN_BINDING	3	0.875887	1.86036	0.00190468	178	tags=100%, list=13%, signal=88%	DDX11/MCM5/GRWD1
GSE23114_PERITONEAL_CAVITY_B1A_BCELL_VS_SPLEEN_BCELL_IN_SLE2C1_MOUSE_UP	35	0.361126	2.09872	0.00191646	516	tags=66%, list=37%, signal=43%	IRF3/ARHGAP45/ITGB2/TNK2/CORO1A/VAMP1/PRKCE/CDC25B/PLA2G4C/NBEAL2/CD247/DGKA/IL11RA/MCF2L/MICA/SEC31B/MYO9B/CIZ1/UBA7/ARHGEF18/AXIN1/RASGRP2/PIAS3
GOCC_H3_HISTONE_ACETYLTRANSFERASE_COMPLEX	3	-0.902128	-1.97221	0.00200813	142	tags=100%, list=10%, signal=90%	ING5/BRPF1
HALLMARK_G2M_CHECKPOINT	24	0.418732	2.08873	0.00229691	504	tags=71%, list=36%, signal=46%	DDX39A/PML/MCM5/KPNA2/SNRPD1/MCM3/CDC25B/MARCKS/E2F4/MCM6/STMN1/TLE3/SRSF2/ATF5/ODF2/DKC1/TGFB1
GSE2770_IL12_AND_TGFB_ACT_VS_ACT_CD4_TCELL_6H_UP	21	0.421584	1.97415	0.00230977	390	tags=62%, list=28%, signal=45%	NLRP1/PLCB2/INPP5D/RNASET2/SPON2/MEGF8/ZNF589/LBH/IL11RA/EVL/FAM102A/PPOX/GNB5
GOBP_HISTONE_H3_K14_ACETYLATION	3	-0.902128	-1.94809	0.00231992	142	tags=100%, list=10%, signal=90%	ING5/BRPF1
GOBP_MONONUCLEAR_CELL_MIGRATION	21	0.426022	2.07186	0.00233632	328	tags=57%, list=23%, signal=45%	JAML/TRPM4/SPI1/LGALS3/SERPINE1/STK10/PIK3CD/ITGAL/LGALS9/ARHGEF5/CSF1/TNFRSF14
GSE16385_MONOCYTE_VS_12H_IL4_TREATED_MACROPHAGE_DN	37	0.333734	1.97158	0.00246744	409	tags=54%, list=29%, signal=39%	HDAC7/ABCA7/PITPNM2/SH2B1/IFFO1/CORO1A/RGL2/THBS3/CHRNB1/COTL1/HCLS1/DENND4B/PPP1R12C/SLC5A6/HMG20B/CIZ1/GALT/UBA7/COQ8B/ADAMTS10
GSE28726_NAIVE_CD4_TCELL_VS_NAIVE_VA24NEG_NKTCELL_DN	30	0.386839	2.11253	0.00252743	651	tags=80%, list=46%, signal=44%	IRF3/ARHGAP45/ITGB2/ABR/CORO1A/CDC25B/PLA2G4C/DGKA/PLXNA2/IL11RA/TRIB2/CTSK/MICA/SEC31B/MYO9B/CIZ1/TUBB2A/RPS28/RASGRP2/PIAS3/SIPA1/PLCD1/ACP5/DDIT4
GSE14415_INDUCED_VS_NATURAL_TREG_UP	11	0.539472	1.95463	0.00253222	450	tags=82%, list=32%, signal=56%	CHD3/ARHGEF17/CBR1/ULK2/ADGRG1/SLC26A2/CASP1/KIF5C/CRELD2
GSE23568_CTRL_TRANSDUCED_VS_WT_CD8_TCELL_DN	42	0.327704	2.03627	0.00254025	629	tags=71%, list=45%, signal=41%	AGRN/FXYD5/MYO1F/MCM5/TAF1C/SLCO3A1/MCM7/NBEAL2/CD247/DGKA/EVL/VPS37B/STMN1/CDK2AP2/MIDN/RAC2/IRF7/PRKD2/CBR1/UBA7/KCNAB2/ATP13A1/ZYX/LAPTM5/STRN4/SIPA1/MED24/MARK2/SETD4/ADCY6
GOBP_REGULATION_OF_EXTRINSIC_APOPTOTIC_SIGNALING_PATHWAY_IN_ABSENCE_OF_LIGAND	6	-0.688699	-2.10926	0.0025458	445	tags=100%, list=31%, signal=69%	HTRA2/HSPA1B/INHBA/CX3CL1/WWOX
GOBP_SIGNAL_TRANSDUCTION_IN_ABSENCE_OF_LIGAND	6	-0.688699	-2.10926	0.0025458	445	tags=100%, list=31%, signal=69%	HTRA2/HSPA1B/INHBA/CX3CL1/WWOX
GSE28737_FOLLICULAR_VS_MARGINAL_ZONE_BCELL_BCL6_HET_DN	28	0.371026	1.9794	0.00271295	426	tags=61%, list=30%, signal=43%	DOCK6/PML/PHLDB1/BCAR1/MGAM/PPP1R12C/VPS37B/OAS1/MCF2L/IRF7/POMT2/TSPOAP1/PLXNA1/UBA7/IRF1/ATF5/DAXX
GSE40274_FOXP3_VS_FOXP3_AND_XBP1_TRANSDUCED_ACTIVATED_CD4_TCELL_DN	14	0.489351	1.95317	0.00272935	164	tags=50%, list=12%, signal=45%	TMC6/PLEKHG2/JAML/PPRC1/PITPNM2/TTYH3/ALS2CL
GSE27896_HDAC6_KO_VS_WT_TREG_UP	27	0.378097	1.9792	0.00278519	306	tags=52%, list=22%, signal=41%	ADCY7/ARHGEF2/PPRC1/PLCG1/INPP5D/SLC7A6/CD247/TGIF1/TRIB2/FAR1/PTPN6/USP36/ATG16L2/PDE11A
GSE24972_WT_VS_IRF8_KO_SPLEEN_FOLLICULAR_BCELL_DN	21	0.413186	1.93482	0.00282694	450	tags=67%, list=32%, signal=46%	SPI1/ABR/RAD51D/TMEM184B/HLA-DMB/PSMB9/BEST1/FMNL3/BTK/KNTC1/NFKB2/MBD3/SNX11/CRELD2
GOBP_DNA_UNWINDING_INVOLVED_IN_DNA_REPLICATION	6	0.684862	1.94123	0.00282916	266	tags=83%, list=19%, signal=68%	MCM5/MCM3/MCM7/MCM6/MCM4
GSE37533_PPARG1_FOXP3_VS_PPARG2_FOXP3_TRANSDUCED_CD4_TCELL_UP	28	0.369104	1.96915	0.00296183	603	tags=75%, list=43%, signal=44%	DGKZ/TNK2/ARHGAP9/SNRPD1/NBEAL2/NOL6/CXXC1/LAMB3/RPS6KA1/AMPD2/PPIA/AXIN1/FHIP2B/BCS1L/FEM1A/PPP1R16A/PRCC/SIPA1/RHOC/PTMA/SP2
GOBP_REGULATION_OF_GRANULOCYTE_DIFFERENTIATION	4	0.803407	1.93729	0.00296855	281	tags=100%, list=20%, signal=80%	TRIB1/INPP5D/HCLS1/RARA
WP_GENES_RELATED_TO_PRIMARY_CILIUM_DEVELOPMENT_BASED_ON_CRISPR	10	-0.520336	-2.04481	0.00304552	374	tags=80%, list=26%, signal=59%	SCLT1/FUZ/DYNC2I2/IFT122/IFT172/MKS1/INPP5E/MKKS
GSE3565_DUSP1_VS_WT_SPLENOCYTES_DN	22	0.419458	1.99332	0.00306446	412	tags=64%, list=29%, signal=46%	HDAC7/PITPNM2/ARHGAP9/DNMT3A/DGKA/LBH/ARHGEF1/EVL/TRIB2/RCN3/RPS6KA1/PRKD2/TUBB2A/MTHFD1L
WP_CELL_CYCLE	17	0.463838	2.00133	0.00310805	276	tags=59%, list=20%, signal=48%	MCM5/MCM3/MCM7/CDC25B/E2F4/MCM6/ANAPC7/TP53/MCM4/CHEK2
GOBP_T_CELL_ACTIVATION_VIA_T_CELL_RECEPTOR_CONTACT_WITH_ANTIGEN_BOUND_TO_MHC_MOLECULE_ON_ANTIGEN_PRESENTING_CELL	5	0.735612	1.94467	0.00320097	162	tags=80%, list=11%, signal=71%	LGALS3/HLA-DMB/ITGAL/LGALS9
GSE360_T_GONDII_VS_B_MALAYI_LOW_DOSE_MAC_DN	31	0.355288	1.97913	0.00322153	339	tags=52%, list=24%, signal=40%	MYO1F/ARHGEF2/ARHGAP45/SH2B1/APBB3/STK10/TMEM184B/STXBP2/TP53/FCGBP/VAMP5/RAC2/TNFRSF14/IRF7/LAMB3/ITPA
GSE41176_UNSTIM_VS_ANTI_IGM_STIM_BCELL_3H_DN	19	0.45395	2.06167	0.00322617	356	tags=63%, list=25%, signal=48%	MICAL1/ADCY7/ARHGAP45/IFFO1/CEP63/C2CD2L/BTK/STMN1/OAS1/CAMK2G/CD1D/PPOX
GOBP_NATURAL_KILLER_CELL_ACTIVATION	7	0.669392	2.0215	0.00326265	323	tags=86%, list=23%, signal=66%	CORO1A/PIK3CD/TYK2/MICA/HLA-F/UNC13D
GOMF_VITAMIN_TRANSMEMBRANE_TRANSPORTER_ACTIVITY	4	0.782115	1.86528	0.00326783	311	tags=100%, list=22%, signal=78%	SLC2A14/ABCC1/SLC5A6/SLC27A1
GSE24574_BCL6_HIGH_TFH_VS_NAIVE_CD4_TCELL_UP	28	0.366751	1.95659	0.00345961	380	tags=57%, list=27%, signal=43%	IRF3/ITGB2/ABR/CDC25B/PLA2G4C/IL11RA/TRIB2/CTSK/MICA/SEC31B/PLA2G6/CIZ1/ULK2/UBA7/CCDC57/IMPDH1
GSE3982_NEUTROPHIL_VS_EFF_MEMORY_CD4_TCELL_UP	31	0.354668	1.97568	0.00346744	403	tags=58%, list=29%, signal=42%	SLCO3A1/RRP12/MARCKS/MED16/COTL1/TCIRG1/HLA-A/RARA/TLE3/STX10/RBCK1/MYO9B/PRKD2/ITGAX/IRF1/GALNS/IMPDH1/DENND3
BIOCARTA_MCM_PATHWAY	6	0.682372	1.96311	0.00349447	266	tags=83%, list=19%, signal=68%	MCM5/MCM3/MCM7/MCM6/MCM4
GOBP_ESTABLISHMENT_OF_TISSUE_POLARITY	10	-0.523056	-2.09546	0.00351356	527	tags=90%, list=37%, signal=57%	CELSR1/DVL1/ANKRD6/MAGI2/FUZ/MKS1/ZNRF3/SMURF2/PRICKLE2
GOBP_NON_CANONICAL_WNT_SIGNALING_PATHWAY	10	-0.523026	-2.09534	0.00351356	527	tags=90%, list=37%, signal=57%	CELSR1/DVL1/ANKRD6/MAGI2/CCDC88C/MKS1/ZNRF3/SMURF2/PRICKLE2
KEGG_CELL_CYCLE	17	0.463838	2.08306	0.00352843	276	tags=59%, list=20%, signal=48%	MCM5/MCM3/MCM7/CDC25B/E2F4/MCM6/ANAPC7/TP53/MCM4/CHEK2
GSE27786_LSK_VS_CD8_TCELL_UP	27	0.372315	1.94893	0.00353792	552	tags=70%, list=39%, signal=44%	COL16A1/TMBIM4/MCM5/MBD6/ST14/RIPOR1/NUP62/TIE1/CHEK2/OAS1/TELO2/HK1/EHMT2/CBX6/SRRT/FLYWCH1/BMP1/KDM2B/ADAMTS12
GSE22886_NAIVE_TCELL_VS_MONOCYTE_UP	26	0.383097	1.96787	0.00354753	229	tags=46%, list=16%, signal=39%	LIG1/ATP2A3/LTBP4/PLCG1/ITPR3/CDC25B/PASK/CD247/DGKA/LBH/EVL/TRIB2
GSE14350_TREG_VS_TEFF_IN_IL2RB_KO_UP	18	0.438677	1.92331	0.00355903	218	tags=50%, list=15%, signal=43%	TMC6/PLEKHG2/ADCY7/ABR/TRIB1/PRKCE/FMNL3/DGKA/GRAMD1A
GOCC_AZUROPHIL_GRANULE	14	0.501684	2.03957	0.00357067	380	tags=71%, list=27%, signal=53%	ARHGAP45/RNASET2/VAMP1/STXBP2/ACLY/UNC13D/PYGB/STX3/GALNS/IMPDH1
GSE19198_1H_VS_24H_IL21_TREATED_TCELL_UP	27	0.37113	1.94273	0.00363829	556	tags=70%, list=39%, signal=44%	PARVG/MYO1F/ATP2A3/TSC22D1/ARHGAP9/ITGAL/DGKA/COTL1/MAFB/HLA-A/ITGAX/ADAMTS10/KCNAB2/CARD10/TGFB1/EML3/PLCE1/CLEC7A/ATP13A2
GOBP_CELL_RECOGNITION	10	0.537992	1.90644	0.00380069	216	tags=60%, list=15%, signal=51%	IGSF9/LGALS3/CORO1A/SPON2/MEGF8/PEAR1
GOBP_POSITIVE_REGULATION_OF_MITOCHONDRION_ORGANIZATION	6	-0.669927	-2.05176	0.00380655	25	tags=50%, list=2%, signal=49%	BID/AURKA/CIDEB
GSE22103_LPS_VS_GMCSF_AND_IFNG_STIM_NEUTROPHIL_UP	14	0.480043	1.91601	0.00381491	428	tags=71%, list=30%, signal=50%	MRPL55/TSC22D1/TTYH3/MCM3/C1orf112/PPP1R12C/ACLY/STMN1/DNMT1/SRGAP2
PID_IL8_CXCR1_PATHWAY	5	0.750837	1.98755	0.00388462	156	tags=80%, list=11%, signal=71%	PLCB2/PRKCE/DNM1/PLCB3
GSE22140_HEALTHY_VS_ARTHRITIC_MOUSE_CD4_TCELL_UP	36	0.328926	1.92061	0.003887	351	tags=50%, list=25%, signal=39%	CIC/ITGB2/NUP93/PNPLA6/INPP5D/TMEM184B/CDC25B/PSMB9/NBEAL2/ITGAL/IER2/PTPN6/SLC7A7/VAMP5/HLA-F/ITPA/MARCKSL1/PRKD2
GSE22601_DOUBLE_NEGATIVE_VS_CD4_SINGLE_POSITIVE_THYMOCYTE_UP	24	0.390689	1.94065	0.00399349	639	tags=79%, list=45%, signal=44%	HDAC7/MICAL1/PLCG1/RFX5/STK10/MCM7/ACSS1/CDC25B/FMNL3/HLA-B/CUL7/NFKB2/PLIN2/NOPCHAP1/TGFB1/ITGA4/LPXN/ARHGAP15/DGKD
GOLDRATH_EFF_VS_MEMORY_CD8_TCELL_DN	26	0.379328	1.94851	0.0040004	715	tags=85%, list=51%, signal=43%	TMC6/ADCY7/ABCC5/PHLDB1/TAF1C/JUN/DGKA/EVL/NOTCH4/ABCA2/PPOX/TRMT1/IFITM10/SLC26A2/WDR13/C6orf136/PISD/SETD4/RPL39/ACP5/CANT1/IL4R
GSE17186_MEMORY_VS_CD21HIGH_TRANSITIONAL_BCELL_DN	26	0.378873	1.94618	0.0040004	195	tags=42%, list=14%, signal=37%	HDAC7/DGKZ/ADCY7/SH2B1/ZMIZ2/STK10/CDC25B/PIK3CD/TYK2/AP1G2/ABRACL
GSE34156_NOD2_LIGAND_VS_TLR1_TLR2_LIGAND_24H_TREATED_MONOCYTE_UP	13	0.515824	1.98471	0.0040169	437	tags=77%, list=31%, signal=54%	FMNL1/JUN/ITPR3/TMEM184B/INO80E/UNC13D/NFKB2/FREM1/BTN2A3P/ZNF462
GSE37301_PRO_BCELL_VS_RAG2_KO_NK_CELL_UP	21	0.40548	1.89874	0.00401993	514	tags=71%, list=36%, signal=46%	ARHGAP45/TSC22D1/LGALS3/GABBR1/CD247/IER2/COTL1/PKN1/ACLY/RPS6KA1/PLXNA1/ACAP3/MT1A/EML3/RASGRP2
GOMF_SINGLE_STRANDED_DNA_HELICASE_ACTIVITY	6	0.694698	1.96287	0.00406063	266	tags=83%, list=19%, signal=68%	MCM5/MCM3/MCM7/MCM6/MCM4
GSE34156_UNTREATED_VS_24H_NOD2_LIGAND_TREATED_MONOCYTE_UP	10	0.547279	1.92507	0.0041954	433	tags=80%, list=31%, signal=56%	FMNL1/PITPNM2/JUN/ITPR3/TMEM184B/INO80E/ENGASE/BTN2A3P
GSE28737_FOLLICULAR_VS_MARGINAL_ZONE_BCELL_BCL6_HET_UP	28	0.362154	1.93207	0.00420628	656	tags=79%, list=46%, signal=43%	BICRA/ARHGAP9/VAMP1/ACSS1/FMNL3/PACS1/ZFYVE27/RAC2/TTC7A/NAV1/DENND3/GSN/CARD10/SZT2/FLYWCH1/EML3/C6orf136/LPXN/STARD9/SUPT5H/DGKD/EML6
GSE21546_WT_VS_SAP1A_KO_AND_ELK1_KO_ANTI_CD3_STIM_DP_THYMOCYTES_UP	9	-0.538881	-1.97824	0.00424296	346	tags=78%, list=24%, signal=59%	SAMD9L/PTPRH/PRKCH/KRT18/OLFML3/ADAM19/HYI
REACTOME_PLATELET_ACTIVATION_SIGNALING_AND_AGGREGATION	27	0.370044	1.95941	0.00435859	514	tags=67%, list=36%, signal=43%	DGKZ/GTPBP2/BCAR1/SERPINE1/ITPR3/PRKCE/QSOX1/DGKA/STXBP2/PTPN6/VEGFB/RAC2/GNB5/TMSB4X/PPIA/MANF/TGFB1/RASGRP2
GOBP_PROGRAMMED_NECROTIC_CELL_DEATH	4	0.786373	1.89622	0.00448256	305	tags=100%, list=22%, signal=79%	ARHGEF2/IRF3/TP53/RBCK1
GSE6259_FLT3L_INDUCED_DEC205_POS_DC_VS_CD8_TCELL_UP	18	0.429744	1.88414	0.00452236	486	tags=72%, list=34%, signal=48%	ATP2A3/PLCB2/HDAC9/VAMP1/ACSS1/LBH/C2CD2L/PACS1/ITGAX/ULK2/ADAMTS10/GSN/ZYX
PID_AR_NONGENOMIC_PATHWAY	5	0.743269	1.96751	0.00458559	156	tags=80%, list=11%, signal=71%	PLCB2/PELP1/PLCG1/PLCB3
GSE19401_PAM2CSK4_VS_RETINOIC_ACID_AND_PAM2CSK4_STIM_FOLLICULAR_DC_UP	14	0.474986	1.89583	0.00465028	179	tags=50%, list=13%, signal=44%	DDX11/PPRC1/SH2B1/PNPLA6/SLCO3A1/DNM1/LBH
GSE37301_MULTIPOTENT_PROGENITOR_VS_LYMPHOID_PRIMED_MPP_UP	14	0.47435	1.89329	0.00470597	257	tags=57%, list=18%, signal=47%	PLEKHG2/PPRC1/PLCB2/CHD3/RGL2/ARHGEF1/GRAMD1A/PTPN6
GSE4748_LPS_VS_LPS_AND_CYANOBACTERIUM_LPSLIKE_STIM_DC_3H_DN	14	0.474101	1.8923	0.00470597	245	tags=57%, list=17%, signal=48%	COL5A3/SLC7A6/TRHDE-AS1/PASK/DGKA/RGL3/E2F4/ANAPC7
GOBP_LEUKOCYTE_MEDIATED_CYTOTOXICITY	18	0.439874	1.99293	0.0047709	350	tags=61%, list=25%, signal=47%	SPI1/CORO1A/LGALS9/STXBP2/HLA-B/PTPN6/HLA-A/MICA/HLA-F/UNC13D/CD1D
GSE3720_VD1_VS_VD2_GAMMADELTA_TCELL_WITH_LPS_STIM_DN	32	0.335218	1.87805	0.00480176	494	tags=62%, list=35%, signal=42%	MYO1F/ARHGEF2/ARHGAP9/STK10/CYTH2/AP1G2/ABRACL/HCLS1/RCN1/STMN1/HSPG2/CAMK2G/RBM42/ITPA/DNMT1/ACOT9/KCNAB2/TBCB/MANF/PEA15
PID_LYSOPHOSPHOLIPID_PATHWAY	13	0.492743	1.95627	0.00482001	287	tags=62%, list=20%, signal=49%	ADCY7/BCAR1/JUN/PLCG1/PRKCE/PLCB3/ARHGEF1/TRIP6
GOMF_NON_MEMBRANE_SPANNING_PROTEIN_TYROSINE_KINASE_ACTIVITY	3	0.842553	1.78956	0.00483713	225	tags=100%, list=16%, signal=84%	TNK2/TYK2/BTK
GSE43955_1H_VS_10H_ACT_CD4_TCELL_WITH_TGFB_IL6_UP	20	-0.372378	-1.99599	0.00492003	390	tags=60%, list=28%, signal=44%	LIMK2/LRP2/RGS14/HLA-DRA/KIAA1522/FCGR2B/GPR162/DNAJC10/GAB2/PCBP2/BID/CIDEB
GOMF_UBIQUITIN_PROTEIN_TRANSFERASE_REGULATOR_ACTIVITY	3	0.839716	1.78353	0.00501518	229	tags=100%, list=16%, signal=84%	TRIB1/TRIB3/TRIB2
GOBP_DNA_REPLICATION_INITIATION	7	0.645628	1.94974	0.00508498	343	tags=86%, list=24%, signal=65%	MCM5/MCM3/MCM7/MCM6/MCM4/CIZ1
GSE33162_UNTREATED_VS_4H_LPS_STIM_HDAC3_KO_MACROPHAGE_UP	22	0.404034	1.92002	0.00510739	479	tags=68%, list=34%, signal=46%	TMBIM4/LIG1/SPI1/NUP93/MCM7/CDC25B/ABRACL/MCM6/SNRPA/ITPA/ITGAX/DNMT1/TBCB/CRELD2/MANF
GSE17974_0H_VS_12H_IN_VITRO_ACT_CD4_TCELL_UP	24	0.382972	1.90232	0.00511267	539	tags=71%, list=38%, signal=45%	MICAL1/MYO1F/TSC22D1/GABBR1/PCSK5/BIN2/IER2/IL11RA/FAM111A/CTSK/SUSD1/KLHL3/PDE4D/PITPNC1/RASGRP2/ITGA4/CLEC7A
GSE24142_ADULT_VS_FETAL_DN2_THYMOCYTE_UP	24	0.382763	1.90128	0.00511267	642	tags=79%, list=45%, signal=44%	GTPBP2/SLCO3A1/MBOAT1/TEP1/PRKCE/CD247/HLA-B/OAS1/LAMB3/IRF1/DECR2/DHX58/CASP1/ARHGEF18/PITPNC1/ADGRD1/PISD/ADCY6/ENC1
GSE16450_IMMATURE_VS_MATURE_NEURON_CELL_LINE_12H_IFNA_STIM_UP	29	0.366741	1.98898	0.00513186	454	tags=62%, list=32%, signal=43%	ABCA7/PLEKHG2/MYO1F/BICRA/ARHGAP9/PHF1/STK10/RGL2/AKNA/EPSTI1/AXIN2/IRF7/CD1D/ULK2/S100A6/DHX58/DAXX/ARHGEF18
GOMF_RECEPTOR_ANTAGONIST_ACTIVITY	4	0.762926	1.81952	0.00521083	2	tags=50%, list=0%, signal=50%	MTRNR2L12/MTRNR2L8
GOBP_REGULATION_OF_MULTICELLULAR_ORGANISMAL_DEVELOPMENT	128	0.202007	1.8619	0.00534649	358	tags=38%, list=25%, signal=31%	AGRN/TRPM4/FANCA/OBSL1/PML/MYRF/PHLDB1/SPI1/PLXNA3/LGALS3/TRIB1/PLCG1/INPP5D/SERPINE1/MACROH2A2/MEGF8/PIK3CD/LAMA5/LGALS9/FANCD2/NOTUM/PLXNA2/HCLS1/HLA-B/MAFB/BTK/FBN2/FLRT2/NOTCH4/FOXA2/ADGRA2/TIE1/PTPN6/VEGFB/TP53/HSPG2/CTSK/RARA/ZFYVE27/AXIN2/CUL7/CSF1/IRF7/ADM/PLXNA1/PRKD2/ITGAX/ULK2
GSE11961_FOLLICULAR_BCELL_VS_MEMORY_BCELL_DAY7_UP	32	0.332714	1.86402	0.00549366	436	tags=56%, list=31%, signal=40%	MICAL1/ARHGEF2/DOCK6/PML/TRIB1/TMEM184B/PRKCE/ARHGAP30/SGCE/TYK2/OAS3/SHROOM1/PPP1R12C/OAS1/IRF7/S100A6/DHX58/KCNC3
GSE17974_CTRL_VS_ACT_IL4_AND_ANTI_IL12_24H_CD4_TCELL_UP	17	0.444183	1.90845	0.00552377	229	tags=53%, list=16%, signal=45%	NLRP1/MYO1F/TSC22D1/GABBR1/PCSK5/PASK/BIN2/IL11RA/TRIB2
GSE40274_CTRL_VS_IRF4_TRANSDUCED_ACTIVATED_CD4_TCELL_UP	18	-0.383556	-1.94689	0.00573601	234	tags=61%, list=17%, signal=52%	PPP1R9B/ELOVL1/ALPK1/NMI/PSMB8/C1QB/PRKCB/SLC27A4/PHF11/PDLIM2/TMEM165
GOMF_MODIFIED_AMINO_ACID_TRANSMEMBRANE_TRANSPORTER_ACTIVITY	4	0.760823	1.8145	0.00574074	341	tags=100%, list=24%, signal=76%	ABCC5/ABCC1/SLC5A6/CTNS
BIOCARTA_PYK2_PATHWAY	4	0.768606	1.86718	0.00576725	84	tags=75%, list=6%, signal=71%	BCAR1/JUN/PLCG1
GSE41867_DAY6_VS_DAY8_LCMV_CLONE13_EFFECTOR_CD8_TCELL_UP	26	0.368013	1.89039	0.00581536	500	tags=65%, list=35%, signal=43%	NLRC5/FMNL1/MYO1F/GTPBP2/PML/IFFO1/PSMB9/OAS3/HLA-B/HSPG2/EPSTI1/SLIT3/SLC9A1/DXO/CNTROB/IGHMBP2/WDR13
WP_B_CELL_RECEPTOR_SIGNALING_PATHWAY	15	0.465124	1.88253	0.00583925	384	tags=67%, list=27%, signal=49%	JUN/PLCG1/INPP5D/HCLS1/MAP4K1/BTK/PTPN6/RAC2/RPS6KA1/NFATC2
GSE9601_UNTREATED_VS_PI3K_INHIBITOR_TREATED_HCMV_INF_MONOCYTE_UP	42	0.308102	1.91447	0.00586903	503	tags=60%, list=36%, signal=40%	FMNL1/JAML/MYO1F/IRF3/ARHGAP45/CORO1A/MCM3/ARHGEF1/RPL28/RNASEH2C/USP36/RBCK1/CTBP1/EPSTI1/EHMT2/CXXC1/CSF1/DNMT1/IRF1/MBD3/NOSIP/CCDC12/SRRT/PUF60/PREX1
GSE27241_WT_CTRL_VS_DIGOXIN_TREATED_RORGT_KO_CD4_TCELL_IN_TH17_POLARIZING_CONDITIONS_UP	21	0.391868	1.83499	0.00589029	590	tags=76%, list=42%, signal=45%	MYO1F/CHD3/SLCO3A1/MBOAT1/PIK3CD/FMNL3/VPS37B/STMN1/RPS6KA1/FAM102A/SUSD1/GSN/CD163L1/SLC37A3/LPXN/PKM
GSE29615_CTRL_VS_DAY3_LAIV_IFLU_VACCINE_PBMC_UP	11	0.50937	1.84556	0.00595263	286	tags=64%, list=20%, signal=51%	ALPK3/PPRC1/PML/IP6K2/WNK4/VPS37B/MBOAT7
REACTOME_RHOB_GTPASE_CYCLE	14	0.474398	1.94538	0.00595271	503	tags=79%, list=36%, signal=51%	ARHGEF2/ABR/STK10/ARHGEF17/ARHGEF1/PKN1/MCF2L/ARHGEF5/MYO9B/MCAM/PREX1
REACTOME_DAP12_INTERACTIONS	3	0.842553	1.84262	0.00596221	225	tags=100%, list=16%, signal=84%	PLCG1/HLA-B/BTK
GOBP_REGULATION_OF_PROTEIN_LOCALIZATION_TO_CELL_SURFACE	5	0.705256	1.86442	0.00601297	420	tags=100%, list=30%, signal=71%	ABCA7/CD247/ABCA2/STX3/KCNAB2
GSE21063_WT_VS_NFATC1_KO_8H_ANTI_IGM_STIM_BCELL_DN	26	0.36662	1.88324	0.00601763	721	tags=85%, list=51%, signal=42%	DGKZ/PITPNM2/TJAP1/STK10/SORCS2/ARHGEF1/DENND4B/ZNF142/RBCK1/PYGB/ADM/CBX6/TRMT1/NEURL4/LAPTM5/SART1/RPL39/RPL13/PFKM/RCC2/PCSK7/MRPL52
GOBP_APOPTOTIC_MITOCHONDRIAL_CHANGES	7	-0.611104	-2.03262	0.00602322	25	tags=43%, list=2%, signal=42%	BID/BLOC1S2/CIDEB
REACTOME_DNA_STRAND_ELONGATION	9	0.562414	1.88643	0.0061123	266	tags=67%, list=19%, signal=54%	LIG1/MCM5/MCM3/MCM7/MCM6/MCM4
GSE22025_TGFB1_VS_TGFB1_AND_PROGESTERONE_TREATED_CD4_TCELL_UP	20	0.42676	1.96037	0.00615048	708	tags=90%, list=50%, signal=46%	LTBP4/TNK2/RFX5/LAMA5/PASK/WWC1/FCGBP/TRIP6/PRKD2/IRF1/SLC9A1/COL6A1/TGFB1/LAPTM5/RPL39/PFKM/IL16/AGPAT1
GOBP_GENERATION_OF_PRECURSOR_METABOLITES_AND_ENERGY	39	-0.262176	-2.04442	0.00615561	832	tags=87%, list=59%, signal=37%	IMMP2L/PKM/SLC25A22/PFKM/DDIT4/MYBBP1A/TAFAZZIN/CYB561/GYS1/HKDC1/POLG2/AIFM2/PANK2/RUBCNL/PHKG2/SPHK2/HDAC4/NDUFS8/FDXR/COX17/MLXIPL/HK2/MSH2/FOXK1/AK9/ADSL/FOXK2/GCK/ADPGK/PRKAA2/GAA/BID/TKT/MT-CO1
GOBP_RESPONSE_TO_EXTRACELLULAR_STIMULUS	46	-0.229289	-1.9806	0.00621568	259	tags=39%, list=18%, signal=33%	ULK1/MFSD2A/ADSL/PPP1R9B/FOXK2/KCNB1/WIPI1/MKKS/ATF3/WDR45/PRKAA2/SLC27A4/GAS6/MAX/CDKN1A/PIM1/HNRNPA1/CIDEB
GSE5589_WT_VS_IL10_KO_LPS_STIM_MACROPHAGE_45MIN_DN	16	0.450074	1.89414	0.00623014	226	tags=50%, list=16%, signal=42%	HDAC7/GTPBP2/MYRF/TEP1/SH3TC1/CYTH2/TCIRG1/DENND4B
GSE28726_NAIVE_CD4_TCELL_VS_NAIVE_NKTCELL_DN	28	0.35232	1.87961	0.00635311	630	tags=75%, list=45%, signal=42%	ARHGAP45/ITGB2/CORO1A/SLCO3A1/CDC25B/DGKA/IL11RA/TRIB2/CTSK/MCF2L/SEC31B/MYO9B/ULK2/ARHGEF18/AXIN1/RASGRP2/PIAS3/SIPA1/FGFR3/PLCD1/ACP5
GSE17721_POLYIC_VS_CPG_12H_BMDC_UP	21	0.388206	1.81785	0.00641154	584	tags=76%, list=41%, signal=45%	MX1/RFX5/TMEM184B/PIK3CD/SH3TC1/ST14/MAFB/RBCK1/STX3/IRF1/GMPPB/ZNF444/LAPTM5/ATP13A2/HELZ2/RHOC
GSE26727_WT_VS_KLF2_KO_LPS_STIM_MACROPHAGE_UP	26	0.362522	1.86218	0.00662443	465	tags=62%, list=33%, signal=42%	DDX11/IRF3/ITGB2/PNPLA6/GABBR1/HERC2P3/CDC25B/PLA2G4C/DGKA/TRIB2/CTSK/MICA/CIZ1/IMPDH1/ARHGEF18/PIEZO1
PID_RHOA_REG_PATHWAY	14	0.465444	1.8999	0.00674204	342	tags=64%, list=24%, signal=49%	ARHGEF2/ABR/ARHGAP9/ARHGEF17/ARHGEF1/MCF2L/SRGAP1/ARHGEF5/MYO9B
GOCC_CHROMOSOME_TELOMERIC_REGION	21	0.395506	1.8992	0.00678151	296	tags=52%, list=21%, signal=42%	PML/MCM5/MACROH2A2/MCM3/RAD51D/TEP1/MCM7/MCM6/MCM4/CHEK2/TELO2
GOBP_AMIDE_TRANSPORT	30	0.34011	1.89346	0.00685334	332	tags=50%, list=23%, signal=39%	TRPM4/ABCC5/GABBR1/PRKCE/PASK/C2CD2L/TCIRG1/ABCC1/FOXA2/SLC5A6/MIDN/ABCA2/CAMK2G/SLC27A1/PLA2G6
GSE22886_NAIVE_BCELL_VS_BM_PLASMA_CELL_UP	28	0.350756	1.87126	0.00685334	229	tags=43%, list=16%, signal=37%	DGKZ/ARHGAP45/INPP5D/CORO1A/GABBR1/HLA-DMB/PIK3CD/LBH/PIK3C2B/EVL/DENND4B/TRIB2
REACTOME_ANTIVIRAL_MECHANISM_BY_IFN_STIMULATED_GENES	14	0.464371	1.90426	0.00695408	370	tags=64%, list=26%, signal=48%	IRF3/MX1/NUP93/PLCG1/KPNA2/OAS3/NUP62/OAS1/UBA7
GSE24574_NAIVE_VS_TCONV_CD4_TCELL_UP	30	0.355541	1.94162	0.00699098	389	tags=57%, list=28%, signal=42%	ARHGAP45/ITGB2/CHD3/TNK2/CORO1A/CDC25B/PLXNA2/IL11RA/TRIB2/MCF2L/MICA/SEC31B/PLA2G6/MYO9B/CIZ1/UBA7/TUBB2A
GOMF_BETA_2_MICROGLOBULIN_BINDING	4	0.754436	1.79927	0.00704129	350	tags=100%, list=25%, signal=75%	HLA-A/MICA/HLA-F/CD1D
GSE29618_PRE_VS_DAY7_POST_TIV_FLU_VACCINE_MONOCYTE_DN	24	0.374637	1.86091	0.00710621	176	tags=42%, list=12%, signal=37%	TSC22D1/CHFR/INPP5D/CEP63/TJAP1/MEGF8/C1orf112/BEST1/RIPOR1/IER2
GSE10094_LCMV_VS_LISTERIA_IND_EFF_CD4_TCELL_UP	17	0.435389	1.87066	0.00713259	189	tags=47%, list=13%, signal=41%	MICAL1/ATP2A3/ACSS1/ARHGAP30/PSMB9/ITGAL/CYTH2/CHRNB1
GOBP_RESPONSE_TO_TYPE_I_INTERFERON	12	0.499205	1.89508	0.00723846	329	tags=67%, list=23%, signal=52%	NLRC5/IRF3/MX1/TYK2/OAS3/PTPN6/OAS1/IRF7
REACTOME_CYTOKINE_SIGNALING_IN_IMMUNE_SYSTEM	84	0.243916	1.96395	0.00729681	373	tags=43%, list=26%, signal=34%	IRF3/MX1/ITGB2/PML/SH2B1/NUP93/JUN/PLCG1/INPP5D/KPNA2/PIK3CD/PSMB9/TYK2/LAMA5/LGALS9/IP6K2/STXBP2/OAS3/HLA-B/IL11RA/NUP62/PTPN6/TP53/HLA-A/OAS1/CAMK2G/HLA-F/NFKB2/CSF1/TNFRSF14/IRF7/RPS6KA1/ITGAX/STX3/UBA7/IRF1
GSE3720_UNSTIM_VS_PMA_STIM_VD1_GAMMADELTA_TCELL_UP	20	0.418613	1.92295	0.00730695	357	tags=60%, list=25%, signal=45%	CHD3/MCM5/ARHGAP9/MBOAT1/STXBP2/PACS1/PKN1/RNASEH2C/RCN3/CXXC1/PYGB/ITGAX
GSE43863_TFH_VS_LY6C_LOW_CXCR5NEG_EFFECTOR_CD4_TCELL_DN	19	0.42998	1.95281	0.00732765	634	tags=84%, list=45%, signal=47%	CHD3/TRIB1/IER2/LBH/FLRT2/ABCA2/RGS3/MIR22HG/ADAMTS10/WFS1/GRIPAP1/TGFB1/FRAS1/OSBPL3/SLC17A9/SEMA4D
GSE29949_MICROGLIA_VS_DC_BRAIN_UP	21	0.385138	1.80348	0.0073498	260	tags=48%, list=18%, signal=39%	DDX39A/CIC/LTBP4/TNK2/JUN/SLC7A6/RRP12/IER2/TGIF1/WWC1
GSE37301_HEMATOPOIETIC_STEM_CELL_VS_COMMON_LYMPHOID_PROGENITOR_UP	18	0.414276	1.81632	0.00736833	574	tags=78%, list=41%, signal=47%	DDX39A/SERPINE1/SLCO3A1/LAMA5/CD247/FBN2/MICA/MIR22HG/SLC9A1/CASP1/PEA15/TFE3/NTRK2/FLT4
GOBP_REGULATION_OF_INNATE_IMMUNE_RESPONSE	26	0.360835	1.8983	0.00746451	555	tags=69%, list=39%, signal=43%	NLRC5/IRF3/SPI1/LGALS9/OAS3/HLA-B/PTPN6/HLA-A/OAS1/MICA/HLA-F/IRF7/CD1D/IRF1/DHX58/TRIM41/CLEC7A/TRIM21
GSE29164_UNTREATED_VS_CD8_TCELL_TREATED_MELANOMA_DAY3_DN	18	0.412992	1.8107	0.0074759	651	tags=83%, list=46%, signal=46%	ABCA7/IFFO1/CEP63/ITPR3/PTPN6/OAS1/RGS3/S100A6/CASP1/PTPRO/GSN/RAP2B/STARD9/DGKD/DDIT4
GOCC_NON_MOTILE_CILIUM	7	-0.589413	-1.94728	0.00755518	364	tags=86%, list=26%, signal=64%	TUBG1/IFT122/MKKS/SEPTIN9/PROM1/CETN3
GSE6259_CD4_TCELL_VS_CD8_TCELL_UP	26	0.353516	1.81592	0.00783805	417	tags=58%, list=30%, signal=41%	MCM5/TSC22D1/PLCG1/SLC7A6/MICALL2/ADAMTS2/FLNC/LAMA5/TRIP6/SRGAP1/CSF1/ITGAX/SLIT3/TUBB2A/SHB
KEGG_DNA_REPLICATION	11	0.528616	1.98814	0.00785592	266	tags=64%, list=19%, signal=52%	LIG1/MCM5/MCM3/MCM7/MCM6/RNASEH2C/MCM4
GOCC_PHAGOCYTIC_VESICLE_MEMBRANE	8	0.573624	1.82812	0.00790008	312	tags=75%, list=22%, signal=59%	CORO1A/TCIRG1/HLA-B/HLA-A/RAC2/HLA-F
GSE7460_CD8_TCELL_VS_CD4_TCELL_ACT_UP	27	0.34868	1.82521	0.00791767	577	tags=70%, list=41%, signal=42%	NLRC5/MYO1F/LGALS3/NBEAL2/ITGAL/CAMK2G/EPSTI1/BCORL1/RGS3/MIR22HG/IRF1/EML2/S100A6/ACOT9/PREX1/CD8A/EML3/ADAMTS12/LPXN
GSE21360_SECONDARY_VS_TERTIARY_MEMORY_CD8_TCELL_DN	29	0.355892	1.93015	0.00802156	211	tags=41%, list=15%, signal=36%	DDX11/MICAL1/ADCY7/FANCA/LIG1/MCM5/MCM3/MCM7/NBEAL2/FMNL3/LBH/MAP4K1
GSE17186_MEMORY_VS_NAIVE_BCELL_UP	18	0.411112	1.80245	0.00812129	454	tags=67%, list=32%, signal=46%	HDAC7/ABCC5/ARHGEF1/SLC5A6/RAC2/TELO2/AXIN2/FAM102A/CBR1/KCNAB2/SUSD1/ARHGEF18
GOBP_NON_MOTILE_CILIUM_ASSEMBLY	8	-0.567972	-2.03928	0.00820208	616	tags=100%, list=44%, signal=57%	CEP135/FUZ/IFT122/IFT172/MKS1/MKKS/SEPTIN9
REACTOME_DAG_AND_IP3_SIGNALING	9	0.546293	1.83236	0.00829087	129	tags=56%, list=9%, signal=51%	ADCY7/PLCG1/KPNA2/ITPR3/PRKCE
PID_RAC1_REG_PATHWAY	7	0.617927	1.89008	0.008341	74	tags=57%, list=5%, signal=54%	ARHGEF2/DOCK6/ABR/ARHGAP9
GSE14386_UNTREATED_VS_IFNA_TREATED_ACT_PBMC_MS_PATIENT_UP	6	0.65163	1.905	0.00845587	313	tags=83%, list=22%, signal=65%	MGAM/CD247/SORCS2/EVL/ADAM28
GOMF_ACTIN_FILAMENT_BINDING	29	0.350066	1.92608	0.00850557	204	tags=41%, list=14%, signal=36%	MICAL1/FMNL1/MYO1F/CORO1A/MYO15A/MICALL2/MARCKS/FLNC/FMNL3/COTL1/SHROOM1/HCLS1
GSE15271_CXCR4_POS_VS_NEG_GC_BCELL_DN	22	0.390674	1.85653	0.00868597	384	tags=59%, list=27%, signal=44%	MICAL1/WDFY4/ATP2A3/SPI1/ARHGAP9/PIK3CD/AKNA/VPS37B/RCN3/IRF7/MYO9B/TTC7A/NFATC2
GOCC_RUFFLE_MEMBRANE	11	0.482798	1.74816	0.00868614	331	tags=64%, list=23%, signal=49%	ABCA7/ARHGEF2/ARHGAP45/PLCG1/WWC1/KSR1/EPS8L2
GOCC_INTERMEDIATE_FILAMENT	11	0.482664	1.74768	0.00868614	340	tags=64%, list=24%, signal=49%	MICAL1/IFFO1/KRT10/KRT7/FAM83H/LMNB2/NES
BIOCARTA_PCAF_PATHWAY	4	0.738112	1.7931	0.0087093	373	tags=100%, list=26%, signal=74%	IRF3/JUN/IRF7/IRF1
GOBP_NEGATIVE_REGULATION_OF_SIGNALING_RECEPTOR_ACTIVITY	5	0.68813	1.81914	0.0087183	2	tags=40%, list=0%, signal=40%	MTRNR2L12/MTRNR2L8
GSE369_PRE_VS_POST_IL6_INJECTION_IFNG_KO_LIVER_UP	27	0.344753	1.80466	0.00872455	268	tags=44%, list=19%, signal=37%	PARVG/FXYD5/PLEKHG2/MYO1F/TNK2/CORO1A/KRT10/FMNL3/HCLS1/MAP4K1/PTPN6/KLHDC4
GOBP_POSITIVE_REGULATION_OF_MYELOID_LEUKOCYTE_MEDIATED_IMMUNITY	3	0.842553	1.75561	0.00884329	225	tags=100%, list=16%, signal=84%	ITGB2/SPI1/BTK
REACTOME_INNATE_IMMUNE_SYSTEM	109	0.205955	1.79664	0.00891539	459	tags=45%, list=32%, signal=33%	TMC6/NLRP1/NLRC5/IRF3/ARHGAP45/ITGB2/LGALS3/ARHGAP9/JUN/PLCG1/RNASET2/STK10/ITPR3/PRKCE/QSOX1/PSMB9/DNM1/NBEAL2/ITGAL/MGAM/CD247/BIN2/COTL1/TCIRG1/HLA-B/BTK/PTPN6/ACLY/HLA-A/CTSK/RAC2/UNC13D/NFKB2/IRF7/PLA2G6/MYO9B/PYGB/RPS6KA1/ITGAX/UBA7/GALNS/IMPDH1/NFATC2/KCNAB2/DHX58/CASP1/POLR1C/GSN/PPIA
GOBP_REGULATION_OF_DEFENSE_RESPONSE	58	0.266965	1.91745	0.00920149	571	tags=60%, list=40%, signal=37%	NLRP1/NLRC5/FANCA/IRF3/SPI1/PLCG1/SERPINE1/AKNA/LGALS9/FANCD2/OAS3/HLA-B/BTK/ABCC1/PTPN6/HLA-A/OAS1/MICA/HLA-F/IRF7/CD1D/IRF1/DHX58/CASP1/TMSB4X/TRIM41/HTRA1/ZYX/FEM1A/CLEC7A/TRAF3/LDLR/ADAMTS12/TRIM21/PSMA1
REACTOME_PECAM1_INTERACTIONS	3	0.819858	1.79298	0.00932038	257	tags=100%, list=18%, signal=82%	PLCG1/INPP5D/PTPN6
GSE6259_DEC205_POS_DC_VS_CD8_TCELL_UP	21	0.378902	1.77428	0.00933057	317	tags=52%, list=22%, signal=41%	GTPBP2/IRF3/ATP2A3/CORO1A/ACSS1/PSMB9/MED16/MAP4K1/EPSTI1/SPTSSA/NOP56
GSE5679_CTRL_VS_RARA_AGONIST_AM580_TREATED_DC_DN	25	0.364497	1.82903	0.0093562	389	tags=56%, list=28%, signal=41%	TMC6/MYO1F/ARHGAP45/SH2B1/RNASET2/RGL2/HLA-B/PEAR1/GRAMD1A/TRIP6/CIZ1/PPOX/MIR22HG/TUBB2A
GOBP_STRESS_GRANULE_ASSEMBLY	3	-0.842553	-1.81945	0.00937154	226	tags=100%, list=16%, signal=84%	ATXN2L/PRKAA2
GSE360_DC_VS_MAC_M_TUBERCULOSIS_DN	18	-0.361158	-1.8332	0.00937827	642	tags=83%, list=45%, signal=46%	RNASEH2B/DCHS1/FOS/RECQL5/SPHK2/LMO4/POLR2H/DTNB/RNF187/SEPTIN9/HMGN1/KIAA0930/FCER1G/NOLC1/RPA3
GOBP_CELLULAR_RESPIRATION	13	-0.415714	-1.89078	0.00939143	832	tags=100%, list=59%, signal=42%	SLC25A22/MYBBP1A/TAFAZZIN/POLG2/AIFM2/PANK2/NDUFS8/MLXIPL/MSH2/ADSL/BID/MT-CO1
GOCC_EUCHROMATIN	4	0.74071	1.79359	0.00940045	114	tags=75%, list=8%, signal=69%	PELP1/JUN/DNMT3A
GSE28726_NAIVE_VS_ACTIVATED_VA24NEG_NKTCELL_DN	19	0.422292	1.91789	0.0094363	380	tags=63%, list=27%, signal=47%	PLXNA3/CDC25B/PLA2G4C/DGKA/PLXNA2/TRIB2/MCF2L/MICA/CIZ1/ULK2/UBA7/IMPDH1
GOBP_REGULATION_OF_EXECUTION_PHASE_OF_APOPTOSIS	3	0.839271	1.74877	0.00947948	2	tags=67%, list=0%, signal=67%	MTRNR2L12/MTRNR2L8
REACTOME_SIGNALING_BY_GPCR	48	0.283825	1.88156	0.00956361	390	tags=48%, list=28%, signal=36%	PLEKHG2/DGKZ/ADCY7/ARHGEF2/PLCB2/ABR/KPNA2/ITPR3/GABBR1/PRKCE/PLCB3/DGKA/ARHGEF17/ARHGEF1/BTK/MCF2L/CAMK2G/ARHGEF5/PDE11A/RPS6KA1/ADM/RGS3/GNB5
GOCC_PHAGOCYTIC_VESICLE	15	0.439618	1.82147	0.00958477	486	tags=73%, list=34%, signal=49%	FMNL1/CORO1A/TCIRG1/HLA-B/HLA-A/RAC2/HLA-F/STXBP1/SRGAP2/GSN/ZYX
GSE2405_S_AUREUS_VS_A_PHAGOCYTOPHILUM_NEUTROPHIL_DN	33	0.325351	1.84551	0.00988907	567	tags=67%, list=40%, signal=41%	ABCA7/MICAL1/PML/TAF1C/APBB3/FBRS/GABBR1/AP1G2/C2CD2L/ANAPC7/ZNF142/TSPOAP1/MYO9B/UBA7/MAMDC4/POLRMT/ZNF496/SZT2/FHIP2B/INTS1/GGA3/HELZ2
HALLMARK_E2F_TARGETS	31	0.332559	1.84485	0.00991483	419	tags=55%, list=30%, signal=39%	DDX39A/LIG1/MCM5/KPNA2/MCM3/MCM7/CDC25B/MCM6/TP53/STMN1/MCM4/CHEK2/NOP56/DUT/DNMT1/SRSF2/SPAG5
GSE43955_TH0_VS_TGFB_IL6_IL23_TH17_ACT_CD4_TCELL_52H_UP	25	0.36086	1.81078	0.00997649	668	tags=80%, list=47%, signal=43%	RNASET2/CORO1A/STK10/HCLS1/AXIN2/CSF1/IRF7/DAXX/SLC26A2/PEA15/PITPNC1/ITGA4/LDLR/ANXA2/MARK2/SETD4/TAGLN2/SEMA4D/MAK16/LRRC59
GSE34156_NOD2_LIGAND_VS_TLR1_TLR2_LIGAND_6H_TREATED_MONOCYTE_UP	31	0.325286	1.812	0.0100335	378	tags=52%, list=27%, signal=39%	AGRN/MX1/PML/JUN/PRKCE/PSMB9/TRIB3/TCIRG1/HLA-B/TGIF1/RBCK1/IRF7/STX3/UBA7/IRF1/STXBP1
GOCC_LEADING_EDGE_MEMBRANE	20	0.404135	1.90994	0.0100777	514	tags=70%, list=36%, signal=45%	ABCA7/ARHGEF2/ARHGAP45/PLCG1/GABBR1/PLEK2/SGCE/WWC1/KSR1/EPS8L2/KCNC3/PIEZO1/VASP/RASGRP2
GOMF_GATED_CHANNEL_ACTIVITY	22	0.385296	1.88602	0.010122	465	tags=64%, list=33%, signal=43%	TMC6/TRPM4/TTYH3/TMC8/RYR3/ITPR3/BEST1/CHRNB1/CACNA1D/CATSPER2/TSPOAP1/KCNAB2/KCNC3/PIEZO1
GSE1432_CTRL_VS_IFNG_24H_MICROGLIA_UP	18	0.405644	1.77848	0.010165	173	tags=44%, list=12%, signal=40%	ABCC5/CHD3/TAF1C/TRIB1/MCM7/THBS3/PASK/DGKA
GSE21927_SPLENIC_VS_TUMOR_MONOCYTES_FROM_C26GM_TUMOROUS_MICE_BALBC_DN	25	0.36018	1.80737	0.0101833	229	tags=44%, list=16%, signal=38%	SH2B1/ABCC5/ZNF83/TSC22D1/VAMP1/PIK3CD/THBS3/EFHC1/MAP4K1/EVL/TRIB2
REACTOME_G_PROTEIN_BETA_GAMMA_SIGNALLING	4	0.726047	1.77551	0.0101907	390	tags=100%, list=28%, signal=73%	PLCB2/PLCB3/BTK/GNB5
KEGG_ARACHIDONIC_ACID_METABOLISM	4	0.751597	1.85819	0.0102227	354	tags=100%, list=25%, signal=75%	GGT5/PLA2G6/TBXAS1/CBR1
GOCC_CILIARY_PLASM	9	-0.511459	-1.904	0.010305	321	tags=78%, list=23%, signal=60%	DYNC2I2/GLI3/DNAH11/IFT172/INPP5E/SEPTIN9/DNAH7
REACTOME_S_PHASE	20	0.402691	1.88898	0.010408	266	tags=50%, list=19%, signal=41%	LIG1/MCM5/MCM3/MCM7/CDC25B/PSMB9/E2F4/MCM6/ANAPC7/MCM4
GOCC_LAMELLIPODIUM	26	0.348519	1.80186	0.010419	508	tags=65%, list=36%, signal=43%	DGKZ/BCAR1/PLCG1/CORO1A/PLEK2/EVL/RAC2/SCRIB/STX3/SLC9A1/AJUBA/SRGAP2/PTPRO/GSN/PIEZO1/VASP/PLCE1
GSE23568_ID3_TRANSDUCED_VS_ID3_KO_CD8_TCELL_UP	36	0.305426	1.7834	0.0104355	420	tags=53%, list=30%, signal=38%	TMC6/AGRN/FXYD5/ARHGAP9/SLCO3A1/NBEAL2/CD247/DGKA/VPS37B/STMN1/CDK2AP2/RAC2/RBM42/IRF7/RPS6KA1/CBX6/CBR1/S100A6/KCNAB2
GSE25088_CTRL_VS_IL4_AND_ROSIGLITAZONE_STIM_STAT6_KO_MACROPHAGE_DN	23	0.37005	1.80498	0.0106127	488	tags=65%, list=35%, signal=43%	AGRN/FMNL1/MX1/KPNA2/MCM3/NOTUM/EPSTI1/CUL7/MIR22HG/SLC9A1/MAMDC4/KATNIP/DAXX/MYO19/PARP12
GOBP_NEGATIVE_REGULATION_OF_IMMUNE_RESPONSE	29	0.329804	1.81627	0.0107871	328	tags=48%, list=23%, signal=38%	NLRC5/SPI1/LGALS3/PLCG1/INPP5D/LGALS9/OAS3/HLA-B/PTPN6/HLA-A/OAS1/MICA/HLA-F/TNFRSF14
REACTOME_INTERFERON_GAMMA_SIGNALING	18	0.407882	1.83485	0.0108783	373	tags=61%, list=26%, signal=46%	IRF3/PML/OAS3/HLA-B/PTPN6/HLA-A/OAS1/CAMK2G/HLA-F/IRF7/IRF1
GSE8685_IL2_STARVED_VS_IL21_ACT_IL2_STARVED_CD4_TCELL_UP	20	0.406799	1.86868	0.0108826	377	tags=60%, list=27%, signal=45%	HNRNPUL2/HDAC9/RFX5/MEGF8/RIPOR1/CDK18/IL11RA/TGIF1/SLC7A7/CHEK2/TSPOAP1/SRSF2
GOMF_HISTONE_BINDING	23	-0.310335	-1.85416	0.0108966	469	tags=70%, list=33%, signal=47%	TSPYL2/KAT8/PRMT7/NOC2L/MORC4/NCAPG2/SMARCA4/L3MBTL2/MLLT1/BRD1/RCC1/PRKCB/ING5/TP53BP1/KDM8/BRD9
GSE29949_DC_BRAIN_VS_MONOCYTE_BONE_MARROW_UP	18	0.404041	1.77145	0.010918	728	tags=89%, list=52%, signal=44%	ADCY7/ABR/MCM7/PLA2G4C/QSOX1/NBEAL2/PLCB3/CTNS/TUBB2A/TRMT1/PIEZO1/ITGA4/SIPA1/SETD4/ERCC1/IL10RA
KEGG_PHOSPHATIDYLINOSITOL_SIGNALING_SYSTEM	19	0.413902	1.94184	0.0109853	209	tags=47%, list=15%, signal=41%	DGKZ/PLCB2/PLCG1/INPP5D/ITPR3/PIK3CD/PLCB3/DGKA/PIK3C2B
GSE21033_1H_VS_12H_POLYIC_STIM_DC_UP	24	0.361364	1.79499	0.0109946	684	tags=79%, list=48%, signal=42%	HDAC7/TSC22D1/TMC8/COLQ/TMEM184B/VAMP1/UNC5CL/CD247/C2CD2L/MAFB/NFKB2/SCRIB/NFATC2/EIF2AK3/SEMA4D/DGKD/TCOF1/DOT1L/NTRK3
GOCC_PROTEIN_ACETYLTRANSFERASE_COMPLEX	11	-0.444954	-1.83287	0.0110083	634	tags=91%, list=45%, signal=51%	ACTB/MCRS1/HCFC1/KAT8/TAF4/EP400/MLLT1/BRD1/ING5/BRPF1
GSE12392_IFNAR_KO_VS_IFNB_KO_CD8_NEG_SPLEEN_DC_DN	27	0.336142	1.75958	0.0110483	606	tags=70%, list=43%, signal=41%	TMC6/FMNL1/INPP5D/STK10/HLA-DMB/THBS3/CYTH2/NOTCH4/TIE1/VPS37B/MCM4/MIDN/RGS3/EHD1/LAPTM5/RAP2B/ELF3/ANXA2/FGFR3
PID_PI3KCI_PATHWAY	5	0.696035	1.84248	0.011095	225	tags=80%, list=16%, signal=68%	PLCG1/PIK3CD/CYTH2/BTK
GSE15735_2H_VS_12H_HDAC_INHIBITOR_TREATED_CD4_TCELL_DN	25	0.3581	1.79693	0.0111168	503	tags=64%, list=36%, signal=42%	PARVG/AGRN/ARHGEF2/HNRNPUL2/RYR3/MEGF8/MCM7/FANCD2/MCM4/EPSTI1/SPAG5/DHX58/SRGAP2/GSN/CCDC12/PREX1
GOBP_REGULATION_OF_ESTABLISHMENT_OF_PLANAR_POLARITY	9	-0.510633	-1.92861	0.0111451	527	tags=89%, list=37%, signal=56%	CELSR1/DVL1/ANKRD6/MAGI2/MKS1/ZNRF3/SMURF2/PRICKLE2
PID_NEPHRIN_NEPH1_PATHWAY	4	0.723133	1.71746	0.0113351	135	tags=75%, list=10%, signal=68%	JUN/PLCG1/PIK3CD
GSE29618_PRE_VS_DAY7_POST_TIV_FLU_VACCINE_PDC_DN	19	0.418084	1.89878	0.0113372	269	tags=53%, list=19%, signal=43%	NR2F1/IRF3/ITGB2/SPI1/FBRS/SGCE/LGALS9/OAS3/SLC5A6/HSPG2
GOBP_EXTRINSIC_APOPTOTIC_SIGNALING_PATHWAY_VIA_DEATH_DOMAIN_RECEPTORS	11	0.493181	1.81959	0.01143	90	tags=45%, list=6%, signal=43%	ARHGEF2/SPI1/TMC8/LGALS3/SERPINE1
REACTOME_DUAL_INCISION_IN_TC_NER	10	-0.450631	-1.69719	0.0115859	468	tags=80%, list=33%, signal=54%	ERCC2/PCNA/POLR2H/ERCC3/RFC2/HMGN1/RBX1/RPA3
PID_AR_TF_PATHWAY	6	0.669008	1.9167	0.0116087	320	tags=83%, list=23%, signal=65%	HDAC7/ZMIZ2/JUN/PKN1/EHMT2
GSE17974_CTRL_VS_ACT_IL4_AND_ANTI_IL12_4H_CD4_TCELL_DN	18	-0.351235	-1.78283	0.0116481	835	tags=94%, list=59%, signal=39%	OSBPL3/ITGB1BP1/POP1/PRMT1/GADD45GIP1/FTSJ3/PHF23/CARS1/RRP7A/RRP1/ZPR1/TEX30/POLR2H/DSE/WDR77/BAHD1/MTERF3
GSE12366_PLASMA_CELL_VS_NAIVE_BCELL_DN	26	0.341768	1.75558	0.0116882	324	tags=50%, list=23%, signal=39%	FXYD5/ARHGAP45/MCM5/INPP5D/GABBR1/PRKCE/AP1G2/ZNF736/RPL28/BTK/PTPN6/HK1/NFKB2
GSE26488_CTRL_VS_PEPTIDE_INJECTION_OT2_THYMOCYTE_DN	22	0.378078	1.79667	0.0117444	229	tags=45%, list=16%, signal=39%	FMNL1/ARHGAP45/LGALS3/CORO1A/AKNA/DGKA/BIN2/LBH/GRAMD1A/TRIB2
REACTOME_PROCESSING_OF_DNA_DOUBLE_STRAND_BREAK_ENDS	7	-0.557108	-1.79031	0.0120273	411	tags=86%, list=29%, signal=61%	BRIP1/TIMELESS/MDC1/RFC2/TP53BP1/RPA3
REACTOME_INTRACELLULAR_SIGNALING_BY_SECOND_MESSENGERS	35	0.313604	1.84866	0.0120431	297	tags=43%, list=21%, signal=35%	HDAC7/ADCY7/PML/CHD3/JUN/PLCG1/KPNA2/ITPR3/PRKCE/PIK3CD/PSMB9/TRIB3/TP53/RAC2/CAMK2G
GOBP_POSITIVE_REGULATION_OF_MRNA_METABOLIC_PROCESS	6	-0.614072	-1.8807	0.012047	550	tags=100%, list=39%, signal=61%	MOV10/DAZAP1/DCPS/SF3B4/CIRBP
GOBP_POSITIVE_REGULATION_OF_RNA_SPLICING	6	-0.614072	-1.8807	0.012047	550	tags=100%, list=39%, signal=61%	DAZAP1/ZPR1/SF3B4/CIRBP/U2AF2
GSE22140_GERMFREE_VS_SPF_MOUSE_CD4_TCELL_DN	35	0.314205	1.82604	0.0120808	677	tags=74%, list=48%, signal=40%	MX1/PHLDB1/LGALS3/APBB3/SERPINE1/STK10/TMEM184B/DGKA/FLRT2/NOTCH3/CTSK/ADM/MIR22HG/SRSF2/TUBB2A/PLIN2/SH3GL1/HTRA1/VASP/ANXA2/ACP5/NCOR2/DDIT4/PLTP/FUS/YWHAH
GSE14415_INDUCED_TREG_VS_FOXP3_KO_INDUCED_TREG_IL2_CULTURE_DN	13	0.479786	1.84605	0.0120838	575	tags=85%, list=41%, signal=51%	ADCY7/ARHGAP45/SH2B1/CD247/ABRACL/PACS1/EPSTI1/ITGAX/ARHGEF18/PDE4D/RAP2B
GSE36078_UNTREATED_VS_AD5_T425A_HEXON_INF_IL1R_KO_MOUSE_LUNG_DC_UP	12	0.485422	1.81008	0.0121211	353	tags=67%, list=25%, signal=50%	COL16A1/SNRPD1/LAMA5/SPPL2B/MCM6/SNRPA/PLXNA1/BCORL1
GSE27786_NKCELL_VS_MONO_MAC_DN	12	0.481889	1.79691	0.0123519	438	tags=75%, list=31%, signal=52%	SH2B1/PLCB2/COTL1/KNTC1/RAC2/PDE11A/TSPOAP1/AMPD2/SLC26A2
GSE11961_FOLLICULAR_BCELL_VS_MEMORY_BCELL_DAY40_DN	12	0.481293	1.79469	0.0123519	348	tags=67%, list=25%, signal=51%	PLCG1/ARMCX4/SGCE/EFHC1/LBH/FAM83H/CSF1/CBX6
GOBP_LEUKOCYTE_APOPTOTIC_PROCESS	15	0.440548	1.84961	0.0123916	329	tags=60%, list=23%, signal=47%	IRF3/LGALS3/PIK3CD/LGALS9/HCLS1/BTK/PKN1/TP53/IRF7
REACTOME_ACTIVATION_OF_THE_PRE_REPLICATIVE_COMPLEX	7	0.592376	1.81457	0.012406	266	tags=71%, list=19%, signal=58%	MCM5/MCM3/MCM7/MCM6/MCM4
GOBP_EMBRYONIC_BRAIN_DEVELOPMENT	3	-0.831915	-1.79647	0.0125846	241	tags=100%, list=17%, signal=83%	MKS1/BLOC1S2
GSE34156_UNTREATED_VS_24H_NOD2_LIGAND_TREATED_MONOCYTE_DN	17	0.41763	1.79436	0.0126111	355	tags=59%, list=25%, signal=45%	ARHGEF2/TSC22D1/LGALS3/HLA-DMB/LGALS9/PTPN6/MBOAT7/ADAM28/ADM/SRA1
GSE40666_UNTREATED_VS_IFNA_STIM_STAT4_KO_EFFECTOR_CD8_TCELL_90MIN_UP	30	0.338022	1.84594	0.0126358	631	tags=73%, list=45%, signal=41%	NLRC5/MYO1F/TRIB1/KPNA2/SLCO3A1/MARCKS/IER2/TCIRG1/MCM6/OAS1/HK1/FAM102A/ITGAX/PLIN2/DAXX/ZYX/PITPNC1/EHD1/LDLR/LPXN/ACP5/TAGLN2
GOBP_DNA_STRAND_ELONGATION_INVOLVED_IN_DNA_REPLICATION	5	0.663726	1.75463	0.0126889	266	tags=80%, list=19%, signal=65%	LIG1/MCM3/MCM7/MCM4
WP_G1_TO_S_CELL_CYCLE_CONTROL	10	0.491267	1.69717	0.0127004	266	tags=60%, list=19%, signal=49%	MCM5/MCM3/MCM7/MCM6/TP53/MCM4
GOBP_LEUKOCYTE_DEGRANULATION	19	0.393929	1.81001	0.0127068	378	tags=58%, list=27%, signal=43%	ITGB2/SPI1/CORO1A/PIK3CD/LGALS9/STXBP2/BTK/RAC2/HLA-F/UNC13D/STXBP1
GOCC_PROTEIN_KINASE_COMPLEX	10	-0.465431	-1.84064	0.0127405	761	tags=100%, list=54%, signal=46%	CDK2/IKBKB/PHKG2/ERCC2/PCNA/ULK1/ERCC3/PRKAA2/CDKN1A
GSE7548_DAY7_VS_DAY28_PCC_IMMUNIZATION_CD4_TCELL_DN	25	0.354218	1.77745	0.012779	546	tags=68%, list=39%, signal=42%	LIG1/ITGB2/NUP93/INPP5D/PSMB9/IER2/TRIB2/SLC7A7/VAMP5/HLA-F/STX3/UBA7/TRMT1/MT1A/POLRMT/PLAAT4/SNRPB
REACTOME_ANTIGEN_ACTIVATES_B_CELL_RECEPTOR_BCR_LEADING_TO_GENERATION_OF_SECOND_MESSENGERS	5	0.668673	1.81436	0.0128341	257	tags=80%, list=18%, signal=66%	ITPR3/PIK3CD/BTK/PTPN6
GSE43863_TH1_VS_LY6C_INT_CXCR5POS_EFFECTOR_CD4_TCELL_DN	14	0.440985	1.76012	0.0129361	197	tags=50%, list=14%, signal=43%	PNPLA6/PHF1/PRKCE/ALS2CL/CD247/LBH/ARHGEF1
GOBP_PHOSPHOLIPID_BIOSYNTHETIC_PROCESS	33	0.310862	1.79342	0.0130137	395	tags=52%, list=28%, signal=38%	DGKZ/PITPNM2/INPP5D/MBOAT1/PIK3CD/PLA2G4C/IP6K2/DGKA/PIK3C2B/FAR1/PIGS/ABCA2/MBOAT7/SLC27A1/PLA2G6/TTC7A/AJUBA
REACTOME_SWITCHING_OF_ORIGINS_TO_A_POST_REPLICATIVE_STATE	12	0.469681	1.78126	0.0132959	266	tags=58%, list=19%, signal=48%	MCM5/MCM3/MCM7/PSMB9/MCM6/ANAPC7/MCM4
GSE26912_TUMORICIDAL_VS_CTRL_MACROPHAGE_DN	26	0.338724	1.73994	0.0133143	769	tags=85%, list=54%, signal=39%	FXYD5/ITGB2/MYRF/LGALS3/INPP5D/ACSS1/PIK3CD/AP1G2/EVL/NUP62/TBXAS1/BLVRA/COX14/ZNF276/LAPTM5/PKM/FGFR3/ADCY6/PPP1R18/CNN2/HLA-DMA/GYS1
GOBP_REGULATION_OF_TYPE_I_INTERFERON_MEDIATED_SIGNALING_PATHWAY	8	0.576966	1.8555	0.0133326	473	tags=88%, list=33%, signal=59%	NLRC5/IRF3/OAS3/PTPN6/OAS1/IRF7/TRIM41
GOBP_AUTOPHAGOSOME_MATURATION	6	-0.608387	-1.86329	0.0134181	558	tags=100%, list=39%, signal=61%	CHMP4B/RUBCN/PHF23/UBQLN4/TECPR1
GSE3982_MAST_CELL_VS_NKCELL_DN	15	0.433896	1.78703	0.013432	403	tags=67%, list=29%, signal=48%	PML/HDAC9/OAS3/EVL/PDE11A/HLA-F/GALT/GALNS/IMPDH1/DENND3
GOBP_NEGATIVE_REGULATION_OF_TELOMERE_MAINTENANCE_VIA_TELOMERE_LENGTHENING	3	-0.82766	-1.78728	0.0134771	247	tags=100%, list=17%, signal=83%	HNRNPA1/TINF2
GSE17974_0H_VS_48H_IN_VITRO_ACT_CD4_TCELL_DN	14	-0.400431	-1.80647	0.0135841	515	tags=79%, list=36%, signal=50%	CARS1/DCPS/BRIP1/MITD1/LIMK2/CORO1B/TEX30/LEAP2/EBP/TP53BP1/TMEM165
GOBP_MORPHOGENESIS_OF_A_POLARIZED_EPITHELIUM	17	-0.363623	-1.88242	0.0136276	699	tags=88%, list=49%, signal=45%	VANGL1/ACTB/LAMA3/OPHN1/CELSR1/DVL1/ANKRD6/MAGI2/FUZ/ZDHHC7/MKS1/ZNRF3/SMURF2/PRICKLE2/MSN
GOBP_METAPHASE_ANAPHASE_TRANSITION_OF_CELL_CYCLE	3	0.824113	1.71718	0.0136822	251	tags=100%, list=18%, signal=82%	CHFR/ANAPC7/KNTC1
GOBP_REGULATION_OF_CHROMOSOME_SEPARATION	3	0.824113	1.71718	0.0136822	251	tags=100%, list=18%, signal=82%	CHFR/ANAPC7/KNTC1
GOCC_AGGRESOME	4	-0.723208	-1.76802	0.0137352	395	tags=100%, list=28%, signal=72%	HDAC6/CABIN1/RANGAP1
GSE12392_CD8A_POS_VS_NEG_SPLEEN_DC_DN	25	0.351512	1.76387	0.0138179	549	tags=68%, list=39%, signal=42%	NLRC5/FXYD5/LIG1/MCM7/ACSS1/CDC25B/HLA-B/RPL28/KNTC1/STMN1/OAS1/IRF7/SPAG5/SRGAP2/ARHGEF18/BCS1L/DYNLL1
REACTOME_CILIUM_ASSEMBLY	22	-0.312356	-1.77121	0.0138515	404	tags=64%, list=29%, signal=46%	TUBA1C/CEP78/HDAC6/SCLT1/TUBG1/DYNC2I2/TUBA1A/IFT122/IFT172/MKS1/INPP5E/MKKS/TUBB6/DCTN2
REACTOME_TRANSLATION	24	-0.291485	-1.73891	0.0139261	789	tags=88%, list=56%, signal=39%	RPL39/RPL13/MRPL34/MRPL52/FARSA/GADD45GIP1/SEC61G/EIF1AX/MARS1/EIF2B4/CARS1/VARS1/TRMT112/RPL22/MRPS26/MRPL27/MRPL48/FAU/RPL22L1/MRPL32/MT-RNR2
GOCC_AZUROPHIL_GRANULE_LUMEN	9	0.54455	1.83581	0.013968	380	tags=78%, list=27%, signal=57%	ARHGAP45/RNASET2/ACLY/UNC13D/PYGB/GALNS/IMPDH1
GOBP_REGULATION_OF_EXTRINSIC_APOPTOTIC_SIGNALING_PATHWAY_VIA_DEATH_DOMAIN_RECEPTORS	7	0.599307	1.80985	0.0141297	90	tags=57%, list=6%, signal=54%	ARHGEF2/TMC8/LGALS3/SERPINE1
REACTOME_DISEASES_OF_PROGRAMMED_CELL_DEATH	6	0.613585	1.77563	0.0141721	371	tags=83%, list=26%, signal=62%	JUN/DNMT3A/CDC25B/TP53/DNMT1
GOBP_REGULATION_OF_ANIMAL_ORGAN_MORPHOGENESIS	13	-0.397042	-1.80585	0.0141834	727	tags=92%, list=51%, signal=45%	SHH/VANGL1/CELSR1/DVL1/ANKRD6/MAGI2/RUNX2/MKS1/ZNRF3/SMURF2/NGFR/PRICKLE2
WP_G13_SIGNALING_PATHWAY	5	0.682214	1.76015	0.0141936	239	tags=80%, list=17%, signal=67%	TNK2/PIK3CD/ARHGEF1/PKN1
BIOCARTA_DEATH_PATHWAY	3	-0.83617	-1.79335	0.0141993	235	tags=100%, list=17%, signal=84%	MAP3K14/BID
GOBP_EXPORT_FROM_CELL	79	0.223748	1.79071	0.0142442	386	tags=42%, list=27%, signal=32%	MICAL1/TRPM4/ITGB2/ABCC5/SPI1/LTBP4/APBB3/CORO1A/GABBR1/PRKCE/PCSK5/PIK3CD/LGALS9/PASK/STXBP2/C2CD2L/TCIRG1/BTK/ABCC1/FOXA2/MIDN/RAC2/CAMK2G/SLC27A1/HLA-F/RCN3/UNC13D/PLA2G6/ADM/SCRIB/STX3/STXBP1/SLC9A1
GOMF_EFFLUX_TRANSMEMBRANE_TRANSPORTER_ACTIVITY	3	0.78156	1.66001	0.0142655	311	tags=100%, list=22%, signal=78%	ABCC5/ABCC1/SLC27A1
GOMF_TAP_BINDING	3	0.780851	1.65851	0.0142655	312	tags=100%, list=22%, signal=78%	HLA-B/HLA-A/HLA-F
GSE27859_MACROPHAGE_VS_CD11C_INT_F480_HI_MACROPHAGE_DN	26	0.33741	1.73319	0.0143306	372	tags=54%, list=26%, signal=40%	ARHGAP45/LGALS3/NBEAL2/ST14/RIPOR1/C2CD2L/PPP1R12C/PKN1/CHEK2/RARA/CAMK2G/CTNS/RPS6KA1/TTC7A
GOMF_EXOPEPTIDASE_ACTIVITY	7	-0.592461	-1.93807	0.0144855	581	tags=100%, list=41%, signal=59%	MMP14/NCLN/DPP3/TRHDE/DPP9/KDM8
GSE17301_CTRL_VS_48H_IFNA2_STIM_CD8_TCELL_DN	30	0.33438	1.82605	0.0146575	229	tags=40%, list=16%, signal=34%	HDAC7/ABCA7/CIC/ABCC5/PHF1/RGL2/CD247/ARHGEF1/PACS1/PIK3C2B/MED25/TRIB2
GSE17721_CTRL_VS_PAM3CSK4_6H_BMDC_DN	15	-0.384959	-1.78497	0.014676	759	tags=93%, list=54%, signal=44%	EML6/LRRC59/SEC61G/MMP14/PTPN23/ETV1/NOTCH1/NSMF/CD38/CCDC71L/UBE2J2/NOLC1/CDKN1A/MSN
REACTOME_RHOA_GTPASE_CYCLE	28	0.334304	1.80748	0.0147572	342	tags=50%, list=24%, signal=39%	ARHGEF2/ARHGAP45/ABR/ARHGAP9/STK10/ARHGAP30/FMNL3/ARHGEF17/ARHGEF1/PKN1/MCF2L/SRGAP1/ARHGEF5/MYO9B
GOBP_REGULATION_OF_LEUKOCYTE_APOPTOTIC_PROCESS	11	0.473053	1.74533	0.014825	329	tags=64%, list=23%, signal=49%	LGALS3/PIK3CD/LGALS9/HCLS1/BTK/TP53/IRF7
GOBP_PEPTIDE_TRANSPORT	24	0.346298	1.77936	0.0149396	332	tags=50%, list=23%, signal=39%	TRPM4/ABCC5/GABBR1/PRKCE/PASK/C2CD2L/TCIRG1/ABCC1/FOXA2/MIDN/CAMK2G/PLA2G6
GSE6259_FLT3L_INDUCED_DEC205_POS_DC_VS_BCELL_DN	17	0.413051	1.77469	0.0149823	631	tags=82%, list=45%, signal=46%	WDFY4/CORO1A/MCM7/TYK2/AKNA/FANCD2/KNTC1/KLHDC4/PCNX3/ZYX/DKC1/CD8A/LMBR1L/TAGLN2
GSE18804_BRAIN_VS_COLON_TUMORAL_MACROPHAGE_UP	11	0.476951	1.7281	0.014984	309	tags=64%, list=22%, signal=50%	ZNF83/LAMA5/TRIB3/CEP41/FAM111A/RARA/EPSTI1
GOBP_REGENERATION	14	-0.39804	-1.87007	0.0150855	620	tags=86%, list=44%, signal=49%	NINJ1/PTPRU/PCNA/BCL9/CPT1A/NOTCH1/GLI3/ULK1/GAS6/CDKN1A/AURKA/APOA4
GOBP_DENDRITIC_CELL_CHEMOTAXIS	5	0.649549	1.71715	0.0151058	301	tags=80%, list=21%, signal=63%	TRPM4/SPI1/LGALS9/ARHGEF5
GOBP_DENDRITIC_CELL_MIGRATION	5	0.649549	1.71715	0.0151058	301	tags=80%, list=21%, signal=63%	TRPM4/SPI1/LGALS9/ARHGEF5
GOCC_SUPRAMOLECULAR_POLYMER	95	0.20649	1.73636	0.015118	458	tags=45%, list=32%, signal=33%	COL16A1/MICAL1/ARHGEF2/OBSL1/MX1/LTBP4/COL5A3/IFFO1/RYR3/CORO1A/KRT10/DNM1/AKNA/FLNC/KRT7/FAM83H/COTL1/SHROOM1/HCLS1/KIF12/FBN2/LMNB2/CACNA1D/SMTN/KNTC1/STMN1/CDK2AP2/RAC2/NES/MYO9B/CCDC57/EML2/TUBB2A/NAV1/ADAMTS10/CEP170B/SPAG5/KCNAB2/TBCB/COL6A1/MYH14/KIF5C/ODF2
WP_GPR40_PATHWAY	6	0.613509	1.7314	0.015183	156	tags=67%, list=11%, signal=60%	PLCB2/PLCG1/ITPR3/PLCB3
GSE21360_NAIVE_VS_TERTIARY_MEMORY_CD8_TCELL_DN	31	0.312971	1.7434	0.0153978	220	tags=39%, list=16%, signal=33%	TMC6/NR2F1/APBB3/PHF1/PLCG1/SPON2/RGL2/KRT10/CDC25B/ZNF589/COTL1/SPPL2B
GSE30962_ACUTE_VS_CHRONIC_LCMV_PRIMARY_INF_CD8_TCELL_UP	31	0.312735	1.74209	0.0153978	281	tags=42%, list=20%, signal=34%	ARHGEF2/ARHGAP45/ITGB2/ATP2A3/FBRS/PLCG1/SLCO3A1/ACSS1/TYK2/IL11RA/EVL/HLA-A/RARA
GOBP_POSITIVE_REGULATION_OF_INTERFERON_BETA_PRODUCTION	7	0.594167	1.79433	0.0155545	422	tags=86%, list=30%, signal=60%	IRF3/OAS3/OAS1/IRF7/IRF1/DHX58
GOBP_CELLULAR_RESPONSE_TO_VIRUS	9	0.531354	1.79365	0.0155939	422	tags=78%, list=30%, signal=55%	WDFY4/IRF3/LGALS9/OAS3/OAS1/IRF7/DHX58
GSE40666_WT_VS_STAT4_KO_CD8_TCELL_UP	15	0.428461	1.76465	0.015616	422	tags=67%, list=30%, signal=47%	NLRC5/MX1/MARCKS/E2F4/EPSTI1/HLA-F/MLPH/ACOT9/SCUBE1/DHX58
GSE41867_DAY6_EFFECTOR_VS_DAY30_MEMORY_CD8_TCELL_LCMV_ARMSTRONG_UP	27	0.326919	1.7113	0.0157108	292	tags=44%, list=21%, signal=36%	MICAL1/GTPBP2/ITGB2/JUN/RNASET2/PSMB9/AKNA/IP6K2/IL11RA/PTPN6/VPS37B/ZFYVE27
GSE18791_CTRL_VS_NEWCASTLE_VIRUS_DC_4H_UP	16	-0.372226	-1.78843	0.0157143	894	tags=100%, list=63%, signal=37%	DEF8/POP1/TNRC18/EDC3/FOS/CAD/INPP4A/TAF4/MSH2/MRPS26/ZNF544/FLI1/COA4/RBL1/CETN3
GSE27786_LSK_VS_MONO_MAC_UP	16	-0.370177	-1.77858	0.0157143	673	tags=88%, list=48%, signal=46%	EDC3/ITFG2/COMMD7/EIF2B4/GYPC/TRMT112/RRP1/HDAC6/C8orf82/KCNQ1OT1/CUL9/RNF220/TP53BP1/RPL22L1
GSE5099_MONOCYTE_VS_CLASSICAL_M1_MACROPHAGE_UP	18	-0.339733	-1.72445	0.0157277	250	tags=44%, list=18%, signal=37%	ARHGAP31/CX3CL1/OLFML3/DNAH7/LAMTOR1/SIN3B/AURKA/CIDEB
PID_GMCSF_PATHWAY	6	-0.604833	-1.85376	0.0158049	563	tags=100%, list=40%, signal=60%	IKBKB/CSF2RB/CCL2/PIM1/GAB2
GOBP_MITOTIC_DNA_REPLICATION	5	0.648766	1.71508	0.0158309	266	tags=80%, list=19%, signal=65%	LIG1/MCM3/MCM6/MCM4
GSE29617_CTRL_VS_DAY7_TIV_FLU_VACCINE_PBMC_2008_UP	11	-0.450311	-1.78556	0.0159061	352	tags=73%, list=25%, signal=55%	SH2B3/G0S2/SGK1/TP53INP2/ATF3/COL5A2/ZMIZ1/CDKN1A
GOBP_INNATE_IMMUNE_RESPONSE	75	0.231444	1.821	0.0159852	378	tags=43%, list=27%, signal=33%	NLRP1/NLRC5/ARHGEF2/IRF3/MX1/PML/SPI1/TNK2/LGALS3/RNASET2/CORO1A/SPON2/PIK3CD/TYK2/LGALS9/OAS3/HLA-B/BTK/PTPN6/TP53/HLA-A/OAS1/MICA/HLA-F/HK1/UNC13D/CSF1/TNFRSF14/IRF7/CD1D/IRF1/STXBP1
REACTOME_G_ALPHA_Q_SIGNALLING_EVENTS	16	0.409618	1.75099	0.0161234	390	tags=62%, list=28%, signal=46%	DGKZ/PLCB2/ITPR3/PRKCE/PLCB3/DGKA/BTK/RPS6KA1/RGS3/GNB5
GSE41867_NAIVE_VS_DAY30_LCMV_ARMSTRONG_MEMORY_CD8_TCELL_UP	10	-0.45803	-1.76573	0.0161415	591	tags=90%, list=42%, signal=53%	PHPT1/MOV10/COX17/CUEDC2/SEPTIN9/RPS19BP1/LAMTOR1/WDR55/BID
GSE1460_NAIVE_CD4_TCELL_ADULT_BLOOD_VS_THYMIC_STROMAL_CELL_DN	18	-0.337611	-1.71367	0.0162079	267	tags=50%, list=19%, signal=41%	TIMELESS/ZDHHC7/OLFML3/ADAM19/JAG1/DNAJC10/PDLIM2/BID/HYI
GOBP_NEURON_PROJECTION_ARBORIZATION	5	-0.646307	-1.79662	0.0162282	504	tags=100%, list=36%, signal=65%	DVL1/LRP2/MFSD2A/TAOK2
GSE14415_INDUCED_VS_NATURAL_TREG_DN	15	0.42681	1.75785	0.0162712	357	tags=60%, list=25%, signal=45%	MCM5/LGALS3/KPNA2/CORO1A/MCM3/PTPN6/STMN1/EPSTI1/ITGAX
GSE3982_EOSINOPHIL_VS_MAC_UP	22	-0.312161	-1.77525	0.0162751	634	tags=77%, list=45%, signal=43%	ACTB/RIN3/TNFRSF1B/AUTS2/FOS/RUBCN/INPP4A/ANKMY1/ARHGEF40/NOTCH1/ZDHHC7/ISG15/WIPI1/HMGN1/NLRX1/PDLIM2/ADIRF
GOMF_LIPASE_ACTIVITY	16	0.413919	1.7617	0.0164122	622	tags=81%, list=44%, signal=46%	PLCB2/PNPLA6/PLCG1/PLA2G4C/PLCB3/NOTUM/PLA2G6/PLCE1/PLAAT4/FAAH/PLCB4/PLA2G15/PLCD1
GOBP_POSITIVE_REGULATION_OF_LEUKOCYTE_APOPTOTIC_PROCESS	3	0.815603	1.69945	0.0164952	263	tags=100%, list=19%, signal=82%	PIK3CD/LGALS9/TP53
GOBP_REGULATION_OF_T_CELL_APOPTOTIC_PROCESS	3	0.815603	1.69945	0.0164952	263	tags=100%, list=19%, signal=82%	LGALS3/LGALS9/TP53
GOBP_HORMONE_TRANSPORT	26	0.333002	1.75187	0.0166813	346	tags=50%, list=24%, signal=38%	TRPM4/LTBP4/GABBR1/PRKCE/PASK/C2CD2L/TCIRG1/BTK/FOXA2/MIDN/CAMK2G/PLA2G6/ADM
GSE3982_BCELL_VS_CENT_MEMORY_CD4_TCELL_DN	18	-0.336002	-1.70551	0.0166881	595	tags=78%, list=42%, signal=46%	DCHS1/PCLO/AUTS2/RASAL2/ACKR3/PXN/SLC12A7/MLLT1/SEPTIN9/DNAH7/PRKAA2/SMIM7/FCN3/HNRNPA1
GSE30962_ACUTE_VS_CHRONIC_LCMV_SECONDARY_INF_CD8_TCELL_UP	25	0.345462	1.73351	0.0167269	354	tags=52%, list=25%, signal=40%	ARHGEF2/CHD3/PLCG1/SLCO3A1/GABBR1/ACSS1/PIK3CD/PACS1/HLA-A/RARA/ATG16L2/CD1D/CBR1
GSE29949_CD8_POS_DC_SPLEEN_VS_DC_BRAIN_DN	17	0.409074	1.7576	0.0169225	358	tags=59%, list=25%, signal=44%	MX1/COLQ/SERPINE1/PRKCE/CHRNB1/C2CD2L/PLXNA2/RUSC2/IRF7/ULK2
GSE22886_IGM_MEMORY_BCELL_VS_BM_PLASMA_CELL_UP	29	0.337903	1.83258	0.0169235	267	tags=45%, list=19%, signal=37%	ABCA7/ARHGAP45/TSC22D1/INPP5D/CORO1A/RFX5/GABBR1/HLA-DMB/PIK3CD/DGKA/DENND4B/TRIB2/FAM111A
REACTOME_ANTIGEN_PRESENTATION_FOLDING_ASSEMBLY_AND_PEPTIDE_LOADING_OF_CLASS_I_MHC	3	0.780851	1.70768	0.0169488	312	tags=100%, list=22%, signal=78%	HLA-B/HLA-A/HLA-F
REACTOME_ENDOSOMAL_VACUOLAR_PATHWAY	3	0.780851	1.70768	0.0169488	312	tags=100%, list=22%, signal=78%	HLA-B/HLA-A/HLA-F
GSE2770_UNTREATED_VS_IL4_TREATED_ACT_CD4_TCELL_2H_DN	17	-0.361945	-1.80052	0.0170382	533	tags=76%, list=38%, signal=48%	MPHOSPH6/HCFC1/CNOT9/HTRA2/LMO4/MSH2/ADAMTSL4/TUBG1/DYNC2I2/TIMELESS/MRPL27/SLX4/CASP7
GOBP_ISOPRENOID_METABOLIC_PROCESS	6	-0.59204	-1.81322	0.0173358	581	tags=100%, list=41%, signal=59%	RARRES2/HTRA2/RBP1/LRP2/PDSS1
GSE6259_33D1_POS_DC_VS_BCELL_DN	15	0.423196	1.74296	0.0173632	746	tags=93%, list=53%, signal=45%	WDFY4/CORO1A/TJAP1/AKNA/EHMT2/ADAMTS10/POLR1C/CCDC12/VASP/OSBPL3/IMMP2L/NELFE/SIPA1L3/FARSA
GOMF_CARBOXYLIC_ESTER_HYDROLASE_ACTIVITY	10	0.495805	1.74735	0.0174043	599	tags=90%, list=42%, signal=52%	PNPLA6/PLA2G4C/NOTUM/PLA2G6/ACOT9/DPH7/PLAAT4/FAAH/PLA2G15
GSE26488_CTRL_VS_PEPTIDE_INJECTION_OT2_THYMOCYTE_UP	9	0.539174	1.81822	0.0174382	656	tags=100%, list=46%, signal=54%	VAMP5/TLE3/PPIA/DHX37/ZNF276/ADGRD1/EEF2KMT/SURF6/EML6
GOBP_DNA_STRAND_ELONGATION	7	0.588057	1.77588	0.0174542	266	tags=71%, list=19%, signal=58%	LIG1/MCM3/MCM7/INO80E/MCM4
GOMF_PHOSPHOLIPASE_C_ACTIVITY	7	0.562589	1.71058	0.0176077	622	tags=100%, list=44%, signal=56%	PLCB2/PLCG1/PLCB3/NOTUM/PLCE1/PLCB4/PLCD1
GOBP_REGULATION_OF_IMMUNE_EFFECTOR_PROCESS	49	0.264209	1.81819	0.0178236	425	tags=49%, list=30%, signal=35%	TRPM4/ITGB2/SPI1/LGALS3/SPON2/HLA-DMB/LGALS9/STXBP2/HLA-B/BTK/PKN1/PTPN6/HLA-A/RARA/RAC2/MICA/HLA-F/HK1/UNC13D/TNFRSF14/CD1D/STXBP1/DHX58/PARP3
GOMF_SINGLE_STRANDED_DNA_BINDING	18	0.395305	1.78577	0.0178972	267	tags=50%, list=19%, signal=41%	DDX11/MCM5/MCM3/RAD51D/MCM7/MCM6/TP53/MCM4/FAM111A
GOBP_DNA_GEOMETRIC_CHANGE	13	0.44223	1.74286	0.017985	266	tags=54%, list=19%, signal=44%	DDX11/CHD3/MCM5/MCM3/MCM7/MCM6/MCM4
GSE22886_NAIVE_VS_MEMORY_TCELL_DN	13	-0.407143	-1.76532	0.0180804	844	tags=100%, list=60%, signal=41%	ACP5/TAGLN2/ARHGAP15/ATP8B2/LPAR6/NR2F6/DAZAP1/CORO1B/MFHAS1/FLI1/SEPTIN9/RBL1
GSE16450_IMMATURE_VS_MATURE_NEURON_CELL_LINE_UP	22	0.367946	1.74853	0.0180925	124	tags=36%, list=9%, signal=34%	NLRP1/MICAL1/NLRC5/ARHGAP45/IFFO1/TSC22D1/VAMP1/ACSS1
GSE37301_MULTIPOTENT_PROGENITOR_VS_GRAN_MONO_PROGENITOR_DN	22	0.367913	1.74837	0.0180925	426	tags=59%, list=30%, signal=42%	GTPBP2/PPRC1/PML/JUN/QSOX1/PSMB9/AP1G2/PACS1/NFKB2/IRF7/UBA7/IRF1/DAXX
PID_ER_NONGENOMIC_PATHWAY	6	0.64337	1.84325	0.0181733	156	tags=67%, list=11%, signal=60%	PLCB2/PELP1/BCAR1/PLCB3
GOBP_CELL_KILLING	20	0.377627	1.78356	0.0182102	350	tags=55%, list=25%, signal=42%	SPI1/CORO1A/LGALS9/STXBP2/HLA-B/PTPN6/HLA-A/MICA/HLA-F/UNC13D/CD1D
GSE43955_TH0_VS_TGFB_IL6_TH17_ACT_CD4_TCELL_4H_DN	26	0.330133	1.69581	0.018396	555	tags=65%, list=39%, signal=40%	AGRN/MX1/PLXNA3/RNASET2/STK10/PSMB9/HCLS1/ABCC1/IRF7/SRA1/ITGAX/STX3/PLIN2/DAXX/PITPNC1/ITGA4/TRIM21
REACTOME_REGULATION_OF_TP53_ACTIVITY_THROUGH_METHYLATION	3	0.775177	1.69527	0.0184779	320	tags=100%, list=23%, signal=78%	TP53/CHEK2/EHMT2
GSE21063_WT_VS_NFATC1_KO_3H_ANTI_IGM_STIM_BCELL_DN	31	0.305032	1.69918	0.0185767	648	tags=71%, list=46%, signal=39%	TMBIM4/RNASET2/SLCO3A1/RFX5/PSMB9/TYK2/EVL/RCN1/CD1D/ITGAX/STX3/IRF1/ACOT9/CASP1/PARP12/VASP/SEMA4A/CLEC7A/TRIM21/ARRDC4/ARHGAP15/C19orf12
GSE8921_UNSTIM_VS_TLR1_2_STIM_MONOCYTE_12H_DN	20	0.385682	1.77167	0.0187009	346	tags=55%, list=24%, signal=42%	NLRC5/MCM3/CEP63/TEP1/HLA-B/ABCC1/FAM111A/BCAM/RBM42/TSPOAP1/ADM
GSE24726_WT_VS_E2_2_KO_PDC_DAY6_POST_DELETION_UP	14	0.423568	1.6906	0.0187853	311	tags=57%, list=22%, signal=45%	DGKZ/CORO1A/FMNL3/AP1G2/BTK/MCM6/ATG16L2/SLC27A1
GSE1460_NAIVE_CD4_TCELL_CORD_BLOOD_VS_THYMIC_STROMAL_CELL_DN	16	-0.364409	-1.75087	0.0187863	167	tags=44%, list=12%, signal=39%	JAG1/SGK1/ATF3/DNAJC10/TUBB6/PDLIM2/HYI
GOMF_ION_GATED_CHANNEL_ACTIVITY	5	0.646843	1.70149	0.0187896	291	tags=80%, list=21%, signal=64%	TRPM4/TTYH3/BEST1/CATSPER2
GOBP_ANTIVIRAL_INNATE_IMMUNE_RESPONSE	3	0.805674	1.67876	0.0187969	277	tags=100%, list=20%, signal=81%	NLRP1/MX1/OAS1
GOBP_NEGATIVE_REGULATION_OF_CHEMOKINE_PRODUCTION	3	0.805674	1.67876	0.0187969	277	tags=100%, list=20%, signal=81%	LGALS9/OAS3/OAS1
GOBP_NEGATIVE_REGULATION_OF_GRANULOCYTE_DIFFERENTIATION	3	0.802837	1.67285	0.0187969	281	tags=100%, list=20%, signal=80%	TRIB1/INPP5D/RARA
GOBP_NEGATIVE_REGULATION_OF_IMMUNE_SYSTEM_PROCESS	54	0.253166	1.78706	0.0189082	577	tags=59%, list=41%, signal=36%	NLRC5/DGKZ/SPI1/LGALS3/TRIB1/PLCG1/INPP5D/LGALS9/OAS3/HLA-B/MAFB/BTK/PKN1/PTPN6/HLA-A/OAS1/RARA/MICA/HLA-F/TNFRSF14/SCRIB/IRF1/DHX58/PARP3/LRRC32/TGFB1/PIAS3/LAPTM5/LDLR/TRIM21/PSMA1/LPXN
REACTOME_DNA_REPLICATION	16	0.400121	1.71039	0.0189751	266	tags=50%, list=19%, signal=41%	LIG1/MCM5/MCM3/MCM7/PSMB9/MCM6/ANAPC7/MCM4
REACTOME_SYNTHESIS_OF_DNA	16	0.400121	1.71039	0.0189751	266	tags=50%, list=19%, signal=41%	LIG1/MCM5/MCM3/MCM7/PSMB9/MCM6/ANAPC7/MCM4
BIOCARTA_THELPER_PATHWAY	4	0.683926	1.66146	0.0190158	170	tags=75%, list=12%, signal=66%	ITGB2/ITGAL/CD247
GSE27786_BCELL_VS_MONO_MAC_UP	27	-0.265708	-1.65521	0.019032	791	tags=85%, list=56%, signal=38%	SETD4/RPL39/POP1/RCC2/FASN/ITFG2/MARS1/PHF23/COX17/ARHGAP25/TECPR1/RRP1/TSTD1/FAM174C/PFAS/NMI/KCNQ1OT1/BAHD1/RPL22L1/WDR55/HNRNPA1/MSN/SOCS7
GOBP_PHOSPHATIDYLINOSITOL_METABOLIC_PROCESS	23	0.341317	1.73256	0.0190739	372	tags=52%, list=26%, signal=39%	PITPNM2/PLCB2/PLCG1/INPP5D/PIK3CD/PLCB3/IP6K2/PIK3C2B/PIGS/MBOAT7/SLC27A1/TTC7A
GSE5542_UNTREATED_VS_IFNG_TREATED_EPITHELIAL_CELLS_24H_DN	20	0.385379	1.77028	0.0191235	220	tags=45%, list=16%, signal=39%	ARHGEF2/ZNF333/ARHGAP45/PLCG1/MACROH2A2/GABBR1/LBH/PLXNA2/SPPL2B
GSE39556_UNTREATED_VS_3H_POLYIC_INJ_MOUSE_NK_CELL_UP	20	0.385225	1.76957	0.0191235	276	tags=50%, list=20%, signal=41%	FANCA/ATP2A3/HDAC9/CDC25B/MARCKS/LAMA5/BTK/TRIB2/PTPN6/CHEK2
BIOCARTA_CTL_PATHWAY	5	0.648116	1.72733	0.0191388	274	tags=80%, list=19%, signal=65%	ITGB2/ITGAL/CD247/HLA-A
GOBP_PROTEIN_LOCALIZATION_TO_PHAGOPHORE_ASSEMBLY_SITE	5	-0.637784	-1.77293	0.0191435	516	tags=100%, list=37%, signal=64%	ATG4B/WIPI1/WDR45/ARFIP2
GOMF_14_3_3_PROTEIN_BINDING	7	0.556237	1.69127	0.0192188	325	tags=71%, list=23%, signal=55%	HDAC7/PRKCE/RIPOR1/HLA-F/KSR1
KEGG_FC_EPSILON_RI_SIGNALING_PATHWAY	11	0.484011	1.82038	0.0193728	332	tags=64%, list=23%, signal=49%	PLCG1/INPP5D/PRKCE/PIK3CD/BTK/RAC2/PLA2G6
GOBP_POSITIVE_REGULATION_OF_RELEASE_OF_CYTOCHROME_C_FROM_MITOCHONDRIA	4	-0.712663	-1.7627	0.0194417	25	tags=50%, list=2%, signal=49%	BID/CIDEB
GOBP_REGULATION_OF_RELEASE_OF_CYTOCHROME_C_FROM_MITOCHONDRIA	4	-0.712663	-1.7627	0.0194417	25	tags=50%, list=2%, signal=49%	BID/CIDEB
GOBP_RELEASE_OF_CYTOCHROME_C_FROM_MITOCHONDRIA	4	-0.712663	-1.7627	0.0194417	25	tags=50%, list=2%, signal=49%	BID/CIDEB
PID_ENDOTHELIN_PATHWAY	13	0.444505	1.76476	0.0194709	156	tags=46%, list=11%, signal=41%	ADCY7/PLCB2/BCAR1/JUN/PRKCE/PLCB3
GSE41867_NAIVE_VS_DAY6_LCMV_ARMSTRONG_EFFECTOR_CD8_TCELL_DN	23	0.350319	1.70874	0.0196797	387	tags=57%, list=27%, signal=42%	MYO1F/TYK2/ITGAL/CD247/LMNB2/RCN1/OAS1/TNFRSF14/IRF7/SLIT3/RGS3/UBA7/COQ8B
GSE11057_CD4_CENT_MEM_VS_PBMC_UP	27	0.320624	1.67835	0.0197652	232	tags=41%, list=16%, signal=35%	PELP1/CHD3/PHF1/PLCG1/ITPR3/DGKA/PACS1/IL11RA/MAP4K1/TRIB2/ABCC1
GOBP_SIGNAL_RELEASE	38	0.280856	1.72178	0.0197981	378	tags=47%, list=27%, signal=36%	TRPM4/LTBP4/GABBR1/PRKCE/PCSK5/PASK/STXBP2/C2CD2L/TCIRG1/BTK/FOXA2/MIDN/CAMK2G/PLA2G6/ADM/SCRIB/STX3/STXBP1
REACTOME_NEUTROPHIL_DEGRANULATION	52	0.252382	1.71761	0.0198323	459	tags=50%, list=32%, signal=35%	TMC6/ARHGAP45/ITGB2/LGALS3/ARHGAP9/RNASET2/STK10/QSOX1/NBEAL2/ITGAL/MGAM/BIN2/COTL1/TCIRG1/HLA-B/PTPN6/ACLY/HLA-A/UNC13D/PYGB/ITGAX/GALNS/IMPDH1/KCNAB2/GSN/PPIA
GSE41176_UNSTIM_VS_ANTI_IGM_STIM_TAK1_KO_BCELL_1H_DN	11	-0.436308	-1.73003	0.0198565	657	tags=91%, list=46%, signal=49%	PABPC1L/ZNF600/CD53/NADSYN1/PRSS23/KRT8/SCOC/SNRNP40/FLI1/PRKAA2
GOBP_POSITIVE_REGULATION_OF_ENDOTHELIAL_CELL_MIGRATION	15	0.421223	1.76848	0.0198946	600	tags=80%, list=42%, signal=47%	HDAC7/BCAR1/PLCG1/HDAC9/PIK3CD/ADGRA2/PRKD2/TMSB4X/TGFB1/FLT4/EMC10/ITGB1BP1
GSE21546_WT_VS_SAP1A_KO_AND_ELK1_KO_DP_THYMOCYTES_UP	16	0.410442	1.72735	0.0199258	769	tags=94%, list=54%, signal=43%	MICALL2/NBEAL2/TCIRG1/ABCC1/FAR1/SLC7A7/RAPGEFL1/CMIP/TRIM21/HELZ2/PLCB4/TAGLN2/TBL3/XAF1/GYS1
GSE28726_ACT_CD4_TCELL_VS_ACT_VA24NEG_NKTCELL_DN	29	0.334254	1.81279	0.0199276	542	tags=66%, list=38%, signal=41%	ARHGAP45/ATP2A3/CHD3/IFFO1/TNK2/RGL2/HERC2P3/CDC25B/IL11RA/TRIB2/CTSK/MCF2L/UBA7/TUBB2A/ARHGEF18/AXIN1/PDE4D/RASGRP2/LAPTM5
GOMF_MIRNA_BINDING	3	-0.799291	-1.69445	0.0199874	287	tags=100%, list=20%, signal=80%	KCNQ1OT1/HNRNPA1
GOMF_REGULATORY_RNA_BINDING	3	-0.799291	-1.69445	0.0199874	287	tags=100%, list=20%, signal=80%	KCNQ1OT1/HNRNPA1
GOBP_RNA_PROCESSING	86	-0.139042	-1.6057	0.0200608	946	tags=84%, list=67%, signal=29%	SRRT/RPS28/PUF60/DKC1/SCAF1/TGFB1/UTP14A/DHX37/INTS1/QTRT1/SNRPB/XAB2/SART1/SUPT5H/MAK16/NCOR2/USB1/POP1/FUS/INTS11/NELFE/TBL3/PRMT1/DIMT1/DDX20/CLK2/DHX16/ADAT2/TARBP1/DUS3L/SIRT7/RBM3/CLASRP/FTSJ3/MPHOSPH6/ZC3H3/UTP6/CLK3/TRMT112/ERCC2/RRP7A/DAZAP1/RRP36/TSEN15/DCPS/PRMT7/RRP1/SNRNP40/EXOSC6/TRMU/ZPR1/SNRPB2/PUS7/SF3B4/SNRPE/RBM10/SRSF3/PPP1R9B/CIRBP/DUS1L/DDX56/ACIN1/TTF2/CHERP/BUD13/CDK5RAP1/…
GSE2770_IL12_ACT_VS_ACT_CD4_TCELL_6H_DN	13	-0.40211	-1.7435	0.020195	451	tags=77%, list=32%, signal=53%	PCNA/CEP78/PRKCH/HMGN2/MFSD6/OLFML3/SMURF2/IPO13/PRICKLE2/CASD1
GSE22140_HEALTHY_VS_ARTHRITIC_MOUSE_CD4_TCELL_DN	24	0.348326	1.73022	0.0202422	649	tags=75%, list=46%, signal=41%	FMNL1/MYO1F/ARHGEF2/LIG1/ABR/SERPINE1/STK10/PLCB3/SLC7A7/MARCKSL1/PRKD2/PLIN2/KCNAB2/ZNF266/GGA3/ACP5/ENC1/NCOR2
GOBP_RESPONSE_TO_STARVATION	24	-0.274666	-1.70208	0.0202436	259	tags=50%, list=18%, signal=42%	ULK1/MFSD2A/ADSL/FOXK2/WIPI1/ATF3/WDR45/PRKAA2/GAS6/MAX/CDKN1A/HNRNPA1
GSE45365_WT_VS_IFNAR_KO_CD11B_DC_DN	5	-0.633853	-1.724	0.0202519	206	tags=80%, list=15%, signal=69%	MKS1/USP35/TMEM165/AURKA
GSE21670_UNTREATED_VS_TGFB_TREATED_STAT3_KO_CD4_TCELL_UP	11	0.459456	1.66471	0.0203271	329	tags=64%, list=23%, signal=49%	TSC22D1/AP1G2/HLA-B/CHEK2/RUSC2/KSR1/IRF7
REACTOME_RECOGNITION_OF_DNA_DAMAGE_BY_PCNA_CONTAINING_REPLICATION_COMPLEX	4	-0.683463	-1.73083	0.0203684	451	tags=100%, list=32%, signal=68%	RFC2/RBX1/RPA3
GOBP_REGULATION_OF_RESPONSE_TO_BIOTIC_STIMULUS	34	0.294265	1.71959	0.0203761	555	tags=62%, list=39%, signal=38%	NLRC5/IRF3/SPI1/TRIB1/LGALS9/OAS3/HLA-B/PTPN6/HLA-A/OAS1/MICA/HLA-F/IRF7/CD1D/IRF1/DHX58/TRIM41/HTRA1/CLEC7A/TRAF3/TRIM21
GSE24634_NAIVE_CD4_TCELL_VS_DAY7_IL4_CONV_TREG_UP	20	0.382635	1.75768	0.0203914	224	tags=45%, list=16%, signal=38%	ABCA7/DGKZ/TSC22D1/CROCCP2/SLC7A6/IER2/REX1BD/SPPL2B/RPL28
GSE15735_CTRL_VS_HDAC_INHIBITOR_TREATED_CD4_TCELL_2H_UP	22	0.361948	1.72002	0.0204202	257	tags=45%, list=18%, signal=38%	PARVG/ATP2A3/HDAC9/RFX5/TEP1/PRKCE/MARCKS/FMNL3/MAP4K1/PTPN6
GOCC_MHC_CLASS_I_PROTEIN_COMPLEX	3	0.780851	1.68515	0.0204851	312	tags=100%, list=22%, signal=78%	HLA-B/HLA-A/HLA-F
GSE22443_NAIVE_VS_ACT_AND_IL2_TREATED_CD8_TCELL_UP	18	-0.330974	-1.67998	0.02053	132	tags=28%, list=9%, signal=26%	COL5A2/TMPRSS2/GREM2/APOA4/CIDEB
GOBP_DEFENSE_RESPONSE_TO_OTHER_ORGANISM	92	0.206129	1.73471	0.0208624	378	tags=40%, list=27%, signal=32%	NLRP1/NLRC5/ARHGEF2/IRF3/MX1/PML/SPI1/TNK2/LGALS3/RNASET2/SERPINE1/CORO1A/SPON2/PIK3CD/TYK2/LGALS9/COTL1/OAS3/HLA-B/BTK/PTPN6/TP53/HLA-A/OAS1/MICA/RBCK1/HLA-F/HK1/UNC13D/CSF1/TNFRSF14/IRF7/PLA2G6/CD1D/ITGAX/IRF1/STXBP1
GSE26351_UNSTIM_VS_WNT_PATHWAY_STIM_HEMATOPOIETIC_PROGENITORS_DN	14	-0.384168	-1.7331	0.0210939	762	tags=93%, list=54%, signal=43%	TMEM18/SH3BP5L/TRIM8/NUP42/ARHGEF40/ZPR1/TTL/PFAS/DSE/PLBD2/BCR/RPS19BP1/DDX31
WP_FOCAL_ADHESION	27	0.327268	1.7121	0.0210978	333	tags=48%, list=24%, signal=38%	PARVG/COL5A3/TNK2/BCAR1/JUN/PIK3CD/THBS3/FLNC/LAMA5/PPP1R12C/VEGFB/RAC2/LAMB3
REACTOME_DUAL_INCISION_IN_GG_NER	7	-0.515213	-1.65567	0.0211279	468	tags=86%, list=33%, signal=58%	ERCC2/PCNA/ERCC3/RFC2/RBX1/RPA3
GSE23114_WT_VS_SLE2C1_MOUSE_SPLEEN_B1A_BCELL_DN	24	0.346405	1.72068	0.0212717	380	tags=54%, list=27%, signal=40%	DGKZ/ITGB2/PLXNA3/ABR/CDC25B/PLA2G4C/DGKA/TRIB2/CTSK/VAMP5/MICA/CIZ1/IMPDH1
GOBP_METHYLATION	38	0.276745	1.69658	0.0213662	934	tags=92%, list=66%, signal=32%	SPI1/FTSJ1/PHF1/DNMT3A/KMT2B/EHMT2/DMAP1/CXXC1/DNMT1/TRMT1/MBD3/HEMK1/SNRPB/EEF2KMT/SETD4/SETD1A/NDUFAF5/INMT/NELFE/DOT1L/SMARCB1/PRMT1/DIMT1/ZNF335/MTA2/MCRS1/TARBP1/SIRT7/AUTS2/FOS/FTSJ3/PCIF1/PRMT2/HCFC1/TRMT112
REACTOME_CDC42_GTPASE_CYCLE	26	0.330878	1.72858	0.0214782	362	tags=50%, list=26%, signal=38%	FMNL1/PLEKHG2/DOCK6/ARHGAP45/ABR/ARHGAP9/ARHGAP30/FMNL3/MCF2L/SRGAP1/ARHGEF5/MYO9B/SCRIB
GSE17974_0H_VS_2H_IN_VITRO_ACT_CD4_TCELL_UP	29	0.331827	1.79963	0.0215357	534	tags=66%, list=38%, signal=42%	TSC22D1/JUN/GABBR1/ALS2CL/BIN2/EVL/TRIB2/ABCA2/VAMP5/MICA/EPS8L2/S100A6/PARP3/CASP1/HEMK1/WDR13/UBALD2/BMP1/ITGA4
WP_PATHWAYS_OF_NUCLEIC_ACID_METABOLISM_AND_INNATE_IMMUNE_SENSING	5	0.647006	1.66931	0.0216099	277	tags=80%, list=20%, signal=65%	IRF3/RNASET2/RNASEH2C/OAS1
REACTOME_CRMPS_IN_SEMA3A_SIGNALING	3	0.75461	1.65029	0.0217912	349	tags=100%, list=25%, signal=75%	PLXNA3/PLXNA2/PLXNA1
REACTOME_SEMA3A_PAK_DEPENDENT_AXON_REPULSION	3	0.75461	1.65029	0.0217912	349	tags=100%, list=25%, signal=75%	PLXNA3/PLXNA2/PLXNA1
GSE23321_CD8_STEM_CELL_MEMORY_VS_NAIVE_CD8_TCELL_DN	32	0.300211	1.68192	0.0217924	390	tags=50%, list=28%, signal=37%	IRF3/ABCC5/IFFO1/ABR/PASK/AP1G2/MED25/INO80E/FAM111A/OAS1/RAC2/FAM102A/PPOX/DUT/UBA7/GNB5
GSE15767_MED_VS_SCS_MAC_LN_DN	25	0.337768	1.6949	0.0219257	672	tags=76%, list=48%, signal=41%	HDAC7/PLCG1/CEP63/SLC7A6/ITPR3/ADAMTS2/CD247/GRAMD1A/TRIB2/RBCK1/CEP170B/ATP13A1/EML3/SLC37A3/LPXN/PLCB4/SKIV2L/ZBTB4/FASN
REACTOME_SYNTHESIS_OF_IP3_AND_IP4_IN_THE_CYTOSOL	7	0.562589	1.72332	0.0219866	622	tags=100%, list=44%, signal=56%	PLCB2/PLCG1/INPP5D/PLCB3/PLCE1/PLCB4/PLCD1
GOCC_RNA_POLYMERASE_II_HOLOENZYME	5	-0.614347	-1.71853	0.0220012	549	tags=100%, list=39%, signal=61%	ERCC2/TAF4/POLR2H/ERCC3
GOBP_MDA_5_SIGNALING_PATHWAY	4	0.703336	1.69599	0.0221039	422	tags=100%, list=30%, signal=70%	IRF3/OAS3/IRF7/DHX58
REACTOME_DNA_DAMAGE_BYPASS	7	-0.511774	-1.64462	0.0222699	451	tags=86%, list=32%, signal=59%	PCNA/UBE2L6/ISG15/RFC2/RBX1/RPA3
GSE29618_PRE_VS_DAY7_POST_LAIV_FLU_VACCINE_MDC_DN	22	0.356353	1.69343	0.0223288	369	tags=55%, list=26%, signal=41%	OBSL1/CHD3/JUN/CORO1A/BEST1/PLCB3/MED25/ADGRA2/EHMT2/PYGB/SCRIB/ENGASE
GSE3982_EFF_MEMORY_CD4_TCELL_VS_TH2_DN	16	-0.357365	-1.71702	0.0223308	481	tags=75%, list=34%, signal=50%	TRMT112/RRP7A/GTF3C5/PRMT7/GOLT1B/NCAPG2/RAN/SNRPE/TIMELESS/TUBB6/U2AF2/TKT
GSE41867_DAY8_EFFECTOR_VS_DAY30_MEMORY_CD8_TCELL_LCMV_ARMSTRONG_UP	17	-0.353105	-1.75655	0.022355	520	tags=76%, list=37%, signal=49%	GYPC/RNF165/COX17/MSH2/SNRNP40/DPP3/GOLT1B/ZPR1/MKKS/ARFIP2/LETM1/DDX27/MRPL32
GOMF_SIGNALING_RECEPTOR_INHIBITOR_ACTIVITY	6	0.616682	1.74243	0.0224527	2	tags=33%, list=0%, signal=33%	MTRNR2L12/MTRNR2L8
GOBP_POSITIVE_REGULATION_OF_LOCOMOTION	61	0.233576	1.72083	0.0226153	365	tags=41%, list=26%, signal=32%	HDAC7/ARHGEF2/SPI1/LGALS3/BCAR1/JUN/PLCG1/SERPINE1/CORO1A/HDAC9/MEGF8/PRKCE/PIK3CD/RIPOR1/LGALS9/FAM83H/ADGRA2/VEGFB/TRIP6/RAC2/CSF1/TNFRSF14/PRKD2/ITGAX/STX3
GOCC_NEURON_TO_NEURON_SYNAPSE	27	-0.261176	-1.69131	0.0231056	574	tags=70%, list=41%, signal=43%	PCLO/SYNGAP1/SYT12/CLSTN1/DMTN/INPP4A/DVL1/MAGI2/RGS14/MTMR2/NSMF/DTNB/ITPR1/PPP1R9B/ARHGEF9/NGFR/CACNA1C/BCR/PCBP2
REACTOME_G_ALPHA_12_13_SIGNALLING_EVENTS	16	0.393743	1.68313	0.0231473	503	tags=69%, list=36%, signal=45%	PLEKHG2/ARHGEF2/ABR/ARHGEF17/ARHGEF1/BTK/MCF2L/ARHGEF5/GNB5/ARHGEF18/PREX1
GOCC_APICAL_JUNCTION_COMPLEX	14	0.428414	1.7417	0.0231477	221	tags=50%, list=16%, signal=43%	JAML/ARHGEF2/TJAP1/MICALL2/CYTH2/SHROOM1/WNK4
GSE22886_NAIVE_CD4_TCELL_VS_48H_ACT_TH1_UP	25	0.335784	1.68495	0.0231785	120	tags=32%, list=8%, signal=30%	ABCA7/NLRP1/FXYD5/SH2B1/ZNF83/TSC22D1/TAF1C/VAMP1
GSE14308_TH17_VS_NATURAL_TREG_DN	17	0.394366	1.69441	0.0231804	305	tags=53%, list=22%, signal=42%	DGKZ/PITPNM2/PELP1/TRIB1/AKNA/FMNL3/ABRACL/ACLY/RBCK1
GSE16385_ROSIGLITAZONE_IFNG_TNF_VS_IL4_STIM_MACROPHAGE_DN	9	0.521848	1.7598	0.0232108	553	tags=89%, list=39%, signal=54%	COL5A3/SLCO3A1/SGCE/MCF2L/SUSD1/EHD1/RASGRP2/TNFAIP2
REACTOME_G_PROTEIN_MEDIATED_EVENTS	10	0.472629	1.64798	0.0232956	156	tags=50%, list=11%, signal=45%	ADCY7/PLCB2/KPNA2/ITPR3/PLCB3
GOBP_NEUTROPHIL_DEGRANULATION	4	0.699578	1.68693	0.0233527	180	tags=75%, list=13%, signal=66%	ITGB2/SPI1/STXBP2
GSE13522_WT_VS_IFNG_KO_SKIN_DN	7	0.553987	1.71873	0.0233988	477	tags=86%, list=34%, signal=57%	SPON2/VAMP1/CTNS/PCNX3/PTPRO/HTRA1
GSE8685_IL15_ACT_IL2_STARVED_VS_IL21_ACT_IL2_STARVED_CD4_TCELL_UP	16	0.404856	1.70384	0.0234166	634	tags=81%, list=45%, signal=45%	DGKZ/TMBIM4/TRIB1/DNMT3A/LBH/HCLS1/CHEK2/RGS3/NFATC2/SCUBE1/PLA2G15/ANXA2/SEMA4D
GOBP_REGULATION_OF_PROGRAMMED_NECROTIC_CELL_DEATH	3	0.785816	1.63738	0.0236558	305	tags=100%, list=22%, signal=79%	ARHGEF2/TP53/RBCK1
GOBP_POSITIVE_REGULATION_OF_IMMUNE_EFFECTOR_PROCESS	38	0.274721	1.68418	0.0237184	378	tags=47%, list=27%, signal=36%	ITGB2/SPI1/SPON2/HLA-DMB/LGALS9/STXBP2/HLA-B/BTK/PTPN6/HLA-A/RARA/RAC2/HLA-F/HK1/UNC13D/TNFRSF14/CD1D/STXBP1
GSE45739_UNSTIM_VS_ACD3_ACD28_STIM_WT_CD4_TCELL_UP	24	0.344331	1.71038	0.0237499	381	tags=54%, list=27%, signal=40%	OBSL1/RNASET2/GABBR1/ALS2CL/DGKA/C2CD2L/TRIB2/LGR5/MCF2L/TBXAS1/FAM102A/ENGASE/MLPH
GOCC_INTERMEDIATE_FILAMENT_CYTOSKELETON	17	0.37805	1.66717	0.023785	341	tags=53%, list=24%, signal=41%	MICAL1/IFFO1/PRKCE/KRT10/KRT7/FAM83H/LMNB2/NES/CTNS
GOBP_PROTEIN_PALMITOYLATION	4	-0.698368	-1.72734	0.0238854	430	tags=100%, list=30%, signal=70%	ZDHHC8/ZDHHC7/SELENOK
GSE1460_DP_VS_CD4_THYMOCYTE_DN	29	0.327031	1.77362	0.0239509	544	tags=66%, list=38%, signal=41%	NLRP1/ARHGAP45/ABR/STK10/PIK3CD/COTL1/HLA-B/EVL/SLC7A7/FCGBP/FAM102A/ULK2/CASP1/ASAP3/PDE4D/EHD1/RASGRP2/ZNF276/TRAF3
BIOCARTA_ATRBRCA_PATHWAY	5	0.639278	1.70378	0.0241423	276	tags=80%, list=20%, signal=65%	FANCA/FANCD2/TP53/CHEK2
GOBP_AEROBIC_RESPIRATION	8	-0.518861	-1.86295	0.0241894	685	tags=100%, list=48%, signal=52%	PANK2/NDUFS8/MLXIPL/MSH2/ADSL/BID/MT-CO1
GSE14000_TRANSLATED_RNA_VS_MRNA_DC_DN	12	-0.409523	-1.69772	0.0243008	640	tags=33%, list=45%, signal=18%	YPEL3/LAMTOR1/BID/CIDEB
GOBP_REGULATION_OF_T_CELL_ACTIVATION_VIA_T_CELL_RECEPTOR_CONTACT_WITH_ANTIGEN_BOUND_TO_MHC_MOLECULE_ON_ANTIGEN_PRESENTING_CELL	4	0.695559	1.67723	0.0243517	162	tags=75%, list=11%, signal=67%	LGALS3/HLA-DMB/LGALS9
GSE3039_ALPHABETA_CD8_TCELL_VS_B2_BCELL_UP	19	0.390009	1.77127	0.02449	516	tags=68%, list=37%, signal=44%	PARVG/ABCA7/ATP2A3/PIK3CD/TYK2/AKNA/EVL/UNC13D/RPS6KA1/PPOX/NAV1/SZT2/PIAS3
GSE11864_CSF1_VS_CSF1_IFNG_IN_MAC_DN	21	-0.299793	-1.65301	0.0246828	623	tags=76%, list=44%, signal=43%	SEC61G/DIP2C-AS1/AIFM2/SP110/EIF2B4/MOV10/NANS/CC2D1B/CASP7/ST3GAL5/DSE/ETV5/WDR77/KIAA0930/ATP6V1G1/HYOU1
GOBP_CYTOSOLIC_TRANSPORT	16	-0.350182	-1.77196	0.0247121	509	tags=75%, list=36%, signal=49%	TMEM87B/PLEKHJ1/GAK/YKT6/PTPN23/VPS53/MTMR2/RILP/WDR91/WIPI1/FHIP1B/MSN
WP_APOPTOSIS_MODULATION_BY_HSP70	3	-0.78227	-1.68275	0.0247486	311	tags=100%, list=22%, signal=78%	CASP7/BID
GSE25088_IL4_VS_IL4_AND_ROSIGLITAZONE_STIM_STAT6_KO_MACROPHAGE_DAY10_UP	25	0.33288	1.67038	0.024849	318	tags=48%, list=23%, signal=38%	MYO1F/ARHGAP9/MBOAT1/ARHGAP30/AKNA/MGAM/COTL1/HCLS1/PACS1/ATG16L2/SPTSSA/RCN3
GOBP_NEGATIVE_REGULATION_OF_LIPID_BIOSYNTHETIC_PROCESS	3	0.78156	1.62852	0.0249345	311	tags=100%, list=22%, signal=78%	TRIB3/ABCA2/SLC27A1
PID_CXCR4_PATHWAY	13	0.432529	1.71721	0.0249842	257	tags=54%, list=18%, signal=44%	PLCB2/BCAR1/PIK3CD/DNM1/PLCB3/CD247/PTPN6
GSE22229_RENAL_TRANSPLANT_VS_HEALTHY_PBMC_DN	30	0.318753	1.74072	0.0249901	448	tags=57%, list=32%, signal=40%	GTPBP2/PML/PLCG1/BAHCC1/MBD6/BEST1/SGCE/TRIB3/GRAMD1A/LGR5/TIE1/VAMP5/TRIP6/BCORL1/STXBP1/SLC26A2/GSN
GOBP_SEGMENTATION	5	0.618504	1.63508	0.0250175	315	tags=80%, list=22%, signal=62%	PLXNA2/MAFB/TP53/AXIN2
GSE10325_LUPUS_CD4_TCELL_VS_LUPUS_MYELOID_UP	22	0.351337	1.6696	0.0253059	495	tags=64%, list=35%, signal=42%	ATP2A3/PLCG1/ITPR3/CDC25B/PASK/CD247/LBH/EVL/TRIB2/PRKD2/FAM102A/GNB5/NOSIP/KLHL3
GSE19198_CTRL_VS_IL21_TREATED_TCELL_24H_DN	33	0.301178	1.70839	0.0253858	210	tags=36%, list=15%, signal=32%	MICAL1/FXYD5/PLEKHG2/TSC22D1/TNK2/CORO1A/CDC25B/NBEAL2/SGCE/AP1G2/PACS1/IL11RA
REACTOME_ACTIVATION_OF_ATR_IN_RESPONSE_TO_REPLICATION_STRESS	8	0.517747	1.66785	0.0254282	266	tags=62%, list=19%, signal=51%	MCM5/MCM3/MCM7/MCM6/MCM4
GSE16755_CTRL_VS_IFNA_TREATED_MAC_UP	23	0.341512	1.66578	0.025472	413	tags=57%, list=29%, signal=41%	MRPL55/ABCC5/IFFO1/ARHGAP9/ZNF589/INO80E/ANAPC7/MBOAT7/STX10/HK1/GALT/DNMT1/AGAP3
GSE3982_MAC_VS_CENT_MEMORY_CD4_TCELL_DN	25	0.3307	1.65944	0.0256843	274	tags=44%, list=19%, signal=36%	DDX11/IFFO1/TNK2/APBB3/CROCCP2/RGL2/PASK/HLA-B/IL11RA/EVL/HLA-A
GSE22432_UNTREATED_VS_TGFB1_TREATED_COMMON_DC_PROGENITOR_UP	22	0.351031	1.66815	0.0257312	612	tags=73%, list=43%, signal=42%	TMBIM4/FANCA/GTPBP2/DNMT3A/STXBP2/TCIRG1/OAS3/IRF7/TSPOAP1/PRKD2/STXBP1/DXO/TRIM41/FLYWCH1/FLT4/PABIR2
GSE46606_UNSTIM_VS_CD40L_IL2_IL5_1DAY_STIMULATED_IRF4_KO_BCELL_DN	26	-0.27459	-1.68082	0.0258847	294	tags=54%, list=21%, signal=43%	DPP9/PLXNC1/CDC42SE1/ITPR1/CREB5/BANP/CENATAC/BRD1/RFC2/HS1BP3/ZMIZ1/TP53BP1/DCTN2/AURKA
GOBP_REGULATION_OF_MITOCHONDRION_ORGANIZATION	14	-0.368003	-1.72894	0.0258937	25	tags=21%, list=2%, signal=21%	BID/AURKA/CIDEB
GOBP_ANTIGEN_PROCESSING_AND_PRESENTATION_OF_ENDOGENOUS_PEPTIDE_ANTIGEN_VIA_MHC_CLASS_I_VIA_ER_PATHWAY	3	0.780851	1.62704	0.0259575	312	tags=100%, list=22%, signal=78%	HLA-B/HLA-A/HLA-F
REACTOME_HIV_TRANSCRIPTION_INITIATION	4	-0.671398	-1.70027	0.0261363	468	tags=100%, list=33%, signal=67%	TAF4/POLR2H/ERCC3
GSE16450_CTRL_VS_IFNA_12H_STIM_IMMATURE_NEURON_CELL_LINE_DN	13	-0.3902	-1.69186	0.0261389	591	tags=85%, list=42%, signal=50%	PHPT1/MAMLD1/FDXR/PCNA/AEN/DTNB/ADGRE2/ATF3/NARF/LRRC75B/AURKA
GSE30971_WBP7_HET_VS_KO_MACROPHAGE_4H_LPS_STIM_UP	20	-0.310824	-1.66606	0.026207	361	tags=60%, list=26%, signal=45%	AEN/SH3PXD2B/DPP3/ZPR1/CD38/G0S2/MFSD2A/PDSS1/DNAJC10/FCER1G/TUBB6/BID
GSE9037_CTRL_VS_LPS_4H_STIM_BMDM_DN	23	0.340788	1.66225	0.0263003	204	tags=39%, list=14%, signal=34%	TRPM4/TMBIM4/PPRC1/SPI1/FBRS/SH3TC1/ITGAL/GRWD1/HCLS1
GOCC_PLASMA_MEMBRANE_REGION	93	0.20353	1.69958	0.0263239	514	tags=49%, list=36%, signal=34%	ABCA7/ARHGEF2/ARHGAP45/ITGB2/ABCC5/TNK2/PLCG1/KPNA2/SLC7A6/GABBR1/PLEK2/BEST1/DNM1/ST14/SGCE/MGAM/CHRNB1/SORCS2/C2CD2L/TCIRG1/SHROOM1/ABCC1/PKN1/SLC5A6/SLC7A7/WWC1/CTSK/SLC27A1/KSR1/EPS8L2/CD1D/SCRIB/STX3/STXBP1/SLC9A1/SRGAP2/KCNC3/SLC26A2/PTPRO/ARHGEF18/PIEZO1/PDE4D/VASP/CD8A/EHD1/RASGRP2
GSE37301_HEMATOPOIETIC_STEM_CELL_VS_GRAN_MONO_PROGENITOR_UP	13	0.446516	1.71803	0.0265999	154	tags=46%, list=11%, signal=42%	FMNL1/DGKZ/PLCG1/DNMT3A/PIK3CD/MARCKS
GSE40666_UNTREATED_VS_IFNA_STIM_EFFECTOR_CD8_TCELL_90MIN_UP	29	0.323469	1.7543	0.0267685	727	tags=79%, list=51%, signal=39%	NLRC5/MYO1F/KPNA2/MARCKS/ITGAL/COTL1/MIDN/TLE3/HK1/FAM102A/ITGAX/ACAP3/ZYX/PREX1/EHD1/LPXN/ANXA2/ACP5/TAGLN2/SEPTIN8/YWHAH/ZNF335/TRIM8
GOBP_CYTOSOLIC_CALCIUM_ION_TRANSPORT	19	0.368462	1.693	0.0268715	129	tags=37%, list=9%, signal=34%	PML/ATP2A3/RYR3/PLCG1/CORO1A/ITPR3/PRKCE
REACTOME_PRC2_METHYLATES_HISTONES_AND_DNA	3	0.739007	1.61617	0.0268935	371	tags=100%, list=26%, signal=74%	PHF1/DNMT3A/DNMT1
GSE2770_IL4_ACT_VS_ACT_CD4_TCELL_48H_UP	16	0.399939	1.68314	0.026918	103	tags=38%, list=7%, signal=35%	WDFY4/FXYD5/PML/TRIB1/RNASET2/MBOAT1
GOMF_AMINOPEPTIDASE_ACTIVITY	5	-0.664062	-1.86685	0.0269619	479	tags=100%, list=34%, signal=66%	DPP3/TRHDE/DPP9/KDM8
GOMF_CYTOSKELETAL_PROTEIN_BINDING	99	0.197263	1.71325	0.0270419	801	tags=71%, list=57%, signal=33%	PARVG/MICAL1/FMNL1/FXYD5/MYO1F/ARHGEF2/MX1/CORO1A/RAD51D/MYO15A/MICALL2/PRKCE/DNM1/MARCKS/FLNC/EFHC1/FMNL3/OGG1/COTL1/SHROOM1/HCLS1/KIF12/EVL/CACNA1D/SMTN/STMN1/RARA/EPS8L2/MYO9B/MARCKSL1/EML2/MLPH/S100A6/AJUBA/ATF5/SPAG5/MYH14/KIF5C/MYO19/GSN/TMSB4X/KLHL3/VASP/EML3/MTUS2/NEBL/STARD9/ANXA2/FMN1/ENAH/BRCA2/MARK2/ENC1/EML6/RCC2/YWHAH/MARK4/SORBS3/MAEA/SHANK3/PPP1R18/CNN2/GIPC1/MYO7A/SKA2/ACTB/INF2/…
GSE16451_CTRL_VS_WEST_EQUINE_ENC_VIRUS_IMMATURE_NEURON_CELL_LINE_DN	12	-0.400145	-1.65884	0.0272591	717	tags=92%, list=51%, signal=46%	COQ4/HLA-DMA/FANCI/MARS1/RHOQ/AEN/NCAPG2/MYO1C/IFT172/MRPL48/CDKN1A
GSE17721_CTRL_VS_POLYIC_1H_BMDC_UP	18	-0.319834	-1.62344	0.0272673	816	tags=89%, list=58%, signal=38%	PLA2G15/ENC1/INTS11/YWHAH/AKAP8/HS6ST1/PIP5K1C/DCPS/HDAC6/CPT1A/NCLN/CSTB/MRPL48/RBX1/SLC37A2/CIDEB
GSE22886_UNSTIM_VS_STIM_MEMORY_TCELL_UP	25	0.328587	1.64883	0.0273547	176	tags=36%, list=12%, signal=32%	TMC6/MYO1F/ITGB2/TSC22D1/JUN/PLCG1/INPP5D/CDC25B/IER2
GSE11961_GERMINAL_CENTER_BCELL_DAY7_VS_GERMINAL_CENTER_BCELL_DAY40_UP	23	0.339013	1.65359	0.0275428	420	tags=57%, list=30%, signal=40%	FXYD5/NUP93/ARHGAP9/SNRPD1/ITGAL/MCM6/TSPOAP1/ITPA/DUT/MIR22HG/S100A6/NAV1/KCNAB2
GOBP_VESICLE_MEDIATED_TRANSPORT_BETWEEN_ENDOSOMAL_COMPARTMENTS	7	-0.518899	-1.72594	0.0275487	399	tags=86%, list=28%, signal=62%	PTPN23/MTMR2/RILP/WDR91/FHIP1B/MSN
REACTOME_ACTIVATED_NOTCH1_TRANSMITS_SIGNAL_TO_THE_NUCLEUS	4	-0.66714	-1.68949	0.0275783	474	tags=100%, list=34%, signal=67%	MIB2/NOTCH1/JAG1
GSE22611_UNSTIM_VS_2H_MDP_STIM_MUTANT_NOD2_TRANSDUCED_HEK293T_CELL_DN	15	-0.361553	-1.67644	0.0276091	365	tags=67%, list=26%, signal=50%	VPS53/SH2B3/CABIN1/SLX4/ALPK1/ADAM19/ACIN1/EBP/PRKCB/RABGGTB
GSE5589_WT_VS_IL6_KO_LPS_AND_IL6_STIM_MACROPHAGE_45MIN_DN	18	-0.31836	-1.61596	0.0277499	128	tags=44%, list=9%, signal=41%	ARFIP2/SEPTIN9/KCNQ1OT1/BAHD1/AOC3/SLC27A4/SLC37A2/PRICKLE2
GSE360_L_MAJOR_VS_T_GONDII_DC_DN	14	0.412277	1.64554	0.0278085	241	tags=50%, list=17%, signal=42%	MYRF/RYR3/SNRPD1/SGCE/FLNC/ZSCAN9/CACNA1D
GOMF_COLLAGEN_BINDING	8	0.521719	1.67164	0.02819	529	tags=88%, list=37%, signal=55%	COL5A3/CTSK/SERPINH1/ADGRG1/COL6A1/MRC2/C1QTNF1
GSE41176_UNSTIM_VS_ANTI_IGM_STIM_TAK1_KO_BCELL_3H_DN	9	0.512821	1.72935	0.0282807	693	tags=100%, list=49%, signal=51%	PCSK5/FOXA2/BCAM/MYO15B/ADGRD1/ITGB1BP1/SLC17A9/POP1/FBXO17
GOMF_DNA_HELICASE_ACTIVITY	13	0.44223	1.71593	0.0283032	266	tags=54%, list=19%, signal=44%	DDX11/CHD3/MCM5/MCM3/MCM7/MCM6/MCM4
GOBP_POSITIVE_REGULATION_OF_IMMUNE_SYSTEM_PROCESS	105	0.191092	1.6587	0.0283126	351	tags=36%, list=25%, signal=29%	NLRC5/DGKZ/IRF3/ITGB2/SPI1/LGALS3/TRIB1/BCAR1/PLCG1/INPP5D/SERPINE1/CORO1A/SPON2/HLA-DMB/PRKCE/PIK3CD/TYK2/LGALS9/CD247/STXBP2/HCLS1/HLA-B/BTK/PTPN6/VEGFB/HLA-A/RARA/RAC2/RBCK1/HLA-F/HK1/UNC13D/CSF1/TNFRSF14/IRF7/PLA2G6/CD1D/PRKD2
GOBP_GRANULOCYTE_DIFFERENTIATION	7	0.563176	1.70074	0.0283989	281	tags=71%, list=20%, signal=58%	SPI1/TRIB1/INPP5D/HCLS1/RARA
GOBP_LEUKOCYTE_HOMEOSTASIS	8	0.533682	1.7163	0.028694	239	tags=62%, list=17%, signal=52%	CORO1A/PIK3CD/LGALS9/TCIRG1/PKN1
GSE19888_CTRL_VS_T_CELL_MEMBRANES_ACT_MAST_CELL_DN	22	0.346318	1.64575	0.0287083	203	tags=41%, list=14%, signal=36%	IGSF9/TRIB1/MBOAT1/KRT10/PLEK2/IP6K2/FAM83H/SORCS2/PLXNA2
GSE7509_UNSTIM_VS_FCGRIIB_STIM_DC_UP	22	0.344743	1.63826	0.0287083	381	tags=55%, list=27%, signal=40%	PLEKHG2/BAHCC1/CDC25B/C2CD2L/LMNB2/SMTN/ADGRA2/VEGFB/RARA/RCN3/CIZ1/MLPH
GOBP_MULTIVESICULAR_BODY_SORTING_PATHWAY	5	-0.608665	-1.69199	0.0287106	557	tags=100%, list=39%, signal=61%	RUBCN/MITD1/PTPN23/RILP
GSE27786_CD8_TCELL_VS_ERYTHROBLAST_DN	14	0.410817	1.63971	0.0287128	334	tags=57%, list=24%, signal=44%	PML/COL5A3/KPNA2/TJAP1/DNM1/MGAM/HMG20B/POMT2
WP_CILIOPATHIES	15	-0.339629	-1.6035	0.0287528	401	tags=67%, list=28%, signal=48%	CEP78/SCLT1/DYNC2I2/GLI3/IFT122/DNAH11/IFT172/MKS1/INPP5E/MKKS
REACTOME_ROLE_OF_PHOSPHOLIPIDS_IN_PHAGOCYTOSIS	7	0.544382	1.66755	0.0288844	332	tags=71%, list=23%, signal=55%	PLCG1/ITPR3/PRKCE/CD247/PLA2G6
GOMF_SEQUENCE_SPECIFIC_DNA_BINDING	120	0.17929	1.64505	0.0289532	329	tags=33%, list=23%, signal=28%	DDX11/NLRC5/NR2F1/ZNF333/IRF3/ZNF672/CIC/MYRF/SPI1/ZNF83/CHD3/MCM5/TAF1C/JUN/MACROH2A2/RFX5/DNMT3A/ZNF589/MBD1/ZSCAN9/GRWD1/ZNF107/ZNF736/E2F4/MAFB/TGIF1/ZNF316/FOXA2/ZNF875/TP53/RARA/CAMTA2/KMT2B/ZNF142/TELO2/ZNF345/EHMT2/CXXC1/NFKB2/IRF7
GSE21546_UNSTIM_VS_ANTI_CD3_STIM_ELK1_KO_DP_THYMOCYTES_DN	8	0.511429	1.65373	0.0289796	251	tags=62%, list=18%, signal=52%	CAPN12/PIK3CD/ZNF736/CACNA1D/KNTC1
GOMF_MAP_KINASE_KINASE_KINASE_ACTIVITY	3	-0.767376	-1.62679	0.0290904	332	tags=100%, list=23%, signal=77%	MAP3K14/TAOK2
GOCC_VESICLE_LUMEN	33	0.289054	1.65031	0.0291058	459	tags=55%, list=32%, signal=38%	GTPBP2/ARHGAP45/ARHGAP9/RNASET2/SERPINE1/QSOX1/BIN2/COTL1/PTPN6/VEGFB/ACLY/UNC13D/PYGB/GALNS/IMPDH1/GSN/TMSB4X/PPIA
GOBP_CARDIOBLAST_PROLIFERATION	3	-0.780851	-1.6862	0.0292398	313	tags=100%, list=22%, signal=78%	MKS1/PIM1
GOBP_CELL_PROLIFERATION_INVOLVED_IN_HEART_MORPHOGENESIS	3	-0.780851	-1.6862	0.0292398	313	tags=100%, list=22%, signal=78%	MKS1/PIM1
GOBP_HEART_GROWTH	3	-0.780851	-1.6862	0.0292398	313	tags=100%, list=22%, signal=78%	CTDP1/PIM1
GOBP_REGULATION_OF_HEART_GROWTH	3	-0.780851	-1.6862	0.0292398	313	tags=100%, list=22%, signal=78%	CTDP1/PIM1
GOBP_POSITIVE_REGULATION_OF_RESPONSE_TO_EXTERNAL_STIMULUS	42	0.27021	1.73335	0.0293405	550	tags=60%, list=39%, signal=37%	NLRP1/NLRC5/IRF3/SPI1/SERPINE1/MEGF8/LGALS9/BTK/ABCC1/VEGFB/RAC2/HLA-F/CSF1/IRF7/CD1D/PRKD2/STX3/DHX58/CASP1/TMSB4X/TRIM41/TGFB1/FEM1A/CLEC7A/LDLR
REACTOME_FCGR3A_MEDIATED_IL10_SYNTHESIS	7	0.542561	1.66197	0.0293781	170	tags=57%, list=12%, signal=51%	ADCY7/PLCG1/ITPR3/CD247
GOBP_NATURAL_KILLER_CELL_ACTIVATION_INVOLVED_IN_IMMUNE_RESPONSE	3	0.77305	1.61078	0.0295554	323	tags=100%, list=23%, signal=77%	CORO1A/HLA-F/UNC13D
GOBP_NATURAL_KILLER_CELL_DEGRANULATION	3	0.77305	1.61078	0.0295554	323	tags=100%, list=23%, signal=77%	CORO1A/HLA-F/UNC13D
GOBP_GERMINAL_CENTER_FORMATION	3	0.77234	1.60931	0.0295554	324	tags=100%, list=23%, signal=77%	PKN1/UNC13D/NFKB2
GSE20715_0H_VS_6H_OZONE_LUNG_UP	21	0.348539	1.6321	0.0296903	771	tags=86%, list=55%, signal=40%	MYO1F/ARHGEF2/SPI1/FMNL3/BTK/NUP62/FOXA2/CAMK2G/CSF1/DNMT1/PARP12/SEMA4A/DYNLL1/TAGLN2/SEMA4D/TCOF1/VANGL1/SIVA1
GOBP_T_CELL_HOMEOSTASIS	4	0.678965	1.63722	0.0298686	199	tags=75%, list=14%, signal=65%	CORO1A/LGALS9/TCIRG1
GOCC_SECRETORY_GRANULE	76	0.213087	1.66351	0.0300481	459	tags=46%, list=32%, signal=33%	TMC6/GTPBP2/ARHGAP45/ITGB2/LGALS3/ARHGAP9/RNASET2/SERPINE1/STK10/ITPR3/VAMP1/QSOX1/NBEAL2/ITGAL/MGAM/BIN2/STXBP2/COTL1/TCIRG1/HLA-B/PTPN6/VEGFB/ACLY/UNC13D/PYGB/ITGAX/STX3/STXBP1/GALNS/IMPDH1/WFS1/KCNAB2/GSN/TMSB4X/PPIA
GOBP_INFLAMMATORY_CELL_APOPTOTIC_PROCESS	3	0.768794	1.60192	0.0300694	329	tags=100%, list=23%, signal=77%	IRF3/PIK3CD/IRF7
GOBP_POSITIVE_REGULATION_OF_NEURON_DIFFERENTIATION	3	0.768085	1.60044	0.0300694	330	tags=100%, list=23%, signal=77%	ARHGEF2/RARA/HMG20B
GOBP_VASCULAR_TRANSPORT	12	0.440739	1.67313	0.0301614	311	tags=58%, list=22%, signal=46%	ATP2A3/ABCC5/SLCO3A1/ABCC1/SLC5A6/ABCA2/SLC27A1
GOBP_LIVER_REGENERATION	4	-0.683463	-1.69048	0.0301807	451	tags=100%, list=32%, signal=68%	CPT1A/GLI3/AURKA
GOMF_PHOSPHOLIPASE_ACTIVITY	15	0.404266	1.67291	0.030339	622	tags=80%, list=44%, signal=45%	PLCB2/PNPLA6/PLCG1/PLA2G4C/PLCB3/NOTUM/PLA2G6/PLCE1/PLAAT4/PLCB4/PLA2G15/PLCD1
GSE17721_LPS_VS_POLYIC_16H_BMDC_UP	15	0.402539	1.65788	0.0305083	534	tags=73%, list=38%, signal=46%	SNRPD1/MCM3/MCM7/HCLS1/RNASEH2C/SLC7A7/STMN1/RAC2/NKAP/GMPPA/ITGA4
GSE20727_H2O2_VS_ROS_INHIBITOR_TREATED_DC_DN	12	-0.396219	-1.64257	0.03064	555	tags=83%, list=39%, signal=51%	ATN1/PHF23/TMEM87B/ZDHHC14/SLFN13/MTMR2/SH2B3/ID3/KIAA0930/FRMD4A
GSE2706_LPS_VS_R848_AND_LPS_8H_STIM_DC_DN	12	-0.395558	-1.63983	0.03064	631	tags=83%, list=45%, signal=47%	CDK2/FOS/TRIP10/MPHOSPH6/TSPYL2/PAPPA2/G0S2/CREB5/SELENOK/ADIRF
GOBP_RAS_PROTEIN_SIGNAL_TRANSDUCTION	42	0.269127	1.7264	0.0308747	514	tags=57%, list=36%, signal=37%	ARHGEF2/JUN/RGL2/RIPOR1/CYTH2/RGL3/ARHGEF1/DENND4B/NUP62/TP53/STMN1/MCF2L/RAC2/KSR1/CSF1/EPS8L2/MYO9B/DNMT1/DENND3/RAPGEFL1/ADGRG1/ARHGEF18/PLCE1/RASGRP2
GSE27786_CD4_TCELL_VS_NKTCELL_DN	19	0.383617	1.74225	0.0308785	379	tags=58%, list=27%, signal=43%	NUP93/SLC35C1/SLCO3A1/MCM3/ARHGAP30/NBEAL2/GRWD1/RNASEH2C/PTPN6/ITGAX/GALNS
GSE17974_0H_VS_24H_IN_VITRO_ACT_CD4_TCELL_UP	19	0.383402	1.74127	0.0308785	514	tags=68%, list=36%, signal=44%	NLRP1/MICAL1/SPON2/GABBR1/PCSK5/BIN2/IL11RA/TGIF1/CTSK/MIR22HG/KLHL3/PITPNC1/RASGRP2
REACTOME_OPIOID_SIGNALLING	12	0.430732	1.63355	0.0309059	629	tags=83%, list=45%, signal=47%	ADCY7/PLCB2/KPNA2/ITPR3/PLCB3/CAMK2G/GNB5/PDE4D/PLCB4/ADCY6
GOBP_POSITIVE_REGULATION_OF_FAT_CELL_DIFFERENTIATION	7	-0.510853	-1.69918	0.0311682	174	tags=57%, list=12%, signal=50%	CCDC71L/CMKLR1/PIM1/ADIRF
GSE22886_NAIVE_CD4_TCELL_VS_12H_ACT_TH1_DN	13	-0.379466	-1.64532	0.0312391	501	tags=77%, list=35%, signal=50%	MAMLD1/COX17/PCNA/SNRNP40/RAN/SNRPE/RANGAP1/FOCAD/NOLC1/TMEM165
GSE45881_CXCR6HI_VS_CXCR1LO_COLONIC_LAMINA_PROPRIA_UP	19	0.383019	1.73953	0.0313044	217	tags=42%, list=15%, signal=36%	HDAC7/NLRP1/FMNL1/TAF1C/APBB3/DGKA/IL11RA/APOL3
GOBP_DEFENSE_RESPONSE_TO_BACTERIUM	19	0.359438	1.65154	0.0313129	332	tags=53%, list=23%, signal=41%	NLRP1/SERPINE1/SPON2/OAS3/HLA-A/OAS1/MICA/RBCK1/TNFRSF14/PLA2G6
GOMF_CYTOKINE_RECEPTOR_ACTIVITY	11	-0.392766	-1.60576	0.0313909	700	tags=91%, list=50%, signal=46%	IL4R/IL10RA/CSF2RB/CD74/IFNGR2/IL17RA/ACKR3/EPOR/CMKLR1/CSF3R
GOMF_SULFURTRANSFERASE_ACTIVITY	3	-0.760993	-1.61326	0.0314651	341	tags=100%, list=24%, signal=76%	TSTD1/TST
GOCC_SECRETORY_VESICLE	83	0.210415	1.70707	0.0316901	459	tags=46%, list=32%, signal=33%	TMC6/GTPBP2/ARHGAP45/ITGB2/LGALS3/ARHGAP9/RNASET2/SERPINE1/STK10/ITPR3/GABBR1/VAMP1/QSOX1/NBEAL2/ITGAL/STON2/MGAM/BIN2/STXBP2/COTL1/TCIRG1/HLA-B/PTPN6/VEGFB/ACLY/STX10/UNC13D/PYGB/ITGAX/STX3/STXBP1/GALNS/IMPDH1/WFS1/KCNAB2/GSN/TMSB4X/PPIA
GSE12484_HEALTHY_VS_PERIDONTITIS_NEUTROPHILS_UP	5	0.602743	1.63108	0.0317455	337	tags=80%, list=24%, signal=61%	SERPINE1/CHRNB1/HSPG2/TBXAS1
GOBP_INTRACILIARY_TRANSPORT	3	-0.775177	-1.67395	0.0317512	321	tags=100%, list=23%, signal=77%	IFT122/IFT172
GOBP_IMMUNE_EFFECTOR_PROCESS	77	0.216179	1.71216	0.0319149	350	tags=39%, list=25%, signal=31%	TRPM4/ITGB2/SPI1/LGALS3/INPP5D/CORO1A/SPON2/HLA-DMB/PRKCE/PIK3CD/ITGAL/LGALS9/STXBP2/TCIRG1/HLA-B/BTK/PKN1/PTPN6/TP53/HLA-A/RARA/RAC2/MICA/HLA-F/HK1/UNC13D/TNFRSF14/IRF7/PLA2G6/CD1D
GSE32986_UNSTIM_VS_CURDLAN_HIGHDOSE_STIM_DC_UP	13	-0.379151	-1.64395	0.0320891	272	tags=62%, list=19%, signal=50%	POLR2H/IFT122/ADAM19/EBP/ETV5/RFC2/PIM1/HNF1B
GOBP_DEFENSE_RESPONSE	144	0.176021	1.67377	0.0322222	357	tags=35%, list=25%, signal=29%	NLRP1/NLRC5/ADCY7/ARHGEF2/FANCA/IRF3/MX1/ITGB2/PML/SPI1/TNK2/LGALS3/PLCG1/RNASET2/SERPINE1/CORO1A/SPON2/HDAC9/PIK3CD/PLA2G4C/TYK2/AKNA/ITGAL/LGALS9/FANCD2/OGG1/COTL1/TCIRG1/OAS3/HLA-B/APOL3/GGT5/BTK/ABCC1/PTPN6/TP53/HSPG2/HLA-A/OAS1/MICA/RBCK1/HLA-F/HK1/UNC13D/CSF1/TNFRSF14/IRF7/PLA2G6/ADM/CD1D/ITGAX
GSE46242_CTRL_VS_EGR2_DELETED_ANERGIC_TH1_CD4_TCELL_UP	33	0.296703	1.68301	0.0327225	504	tags=58%, list=36%, signal=38%	TMC6/PARVG/DGKZ/ZNF672/TSC22D1/BCAR1/SLCO3A1/ARHGEF1/OAS3/TP53I3/PIGS/OAS1/RARA/RGS3/PLIN2/KCNAB2/KLHL3/VASP/TGFB1
GSE27786_LIN_NEG_VS_NEUTROPHIL_DN	23	0.330644	1.61277	0.0329271	758	tags=83%, list=54%, signal=39%	ABCA7/CIC/PHF1/CHFR/ABRACL/TCIRG1/BTK/ACLY/FAM111A/MCF2L/EML2/MLPH/TRAF3/IER3IP1/SLC17A9/PGGHG/WNK2/TRIM8/PABPC1L
GSE11057_CD4_EFF_MEM_VS_PBMC_UP	23	0.330621	1.61265	0.0329271	435	tags=57%, list=31%, signal=40%	FXYD5/PELP1/PHF1/PLCG1/ITPR3/UNC5CL/EVL/CAMK2G/ARHGEF5/EPS8L2/CCDC57/MTHFD1L/NOSIP
GSE15930_NAIVE_VS_24H_IN_VITRO_STIM_CD8_TCELL_DN	21	-0.290525	-1.60191	0.0329865	644	tags=81%, list=46%, signal=45%	SIVA1/RNASEH2B/TAMM41/CAD/CARS1/MOGS/HK2/MKI67/TUBG1/RBM10/NUP85/SERPINB9/CHERP/RCC1/RFC2/WDR77/RPA3
GSE2585_CTEC_VS_THYMIC_MACROPHAGE_DN	17	0.385339	1.65562	0.0331455	307	tags=53%, list=22%, signal=42%	TMBIM4/ACSS1/CDC25B/DNM1/ITGAL/TGIF1/KNTC1/RARA/CTBP1
GOBP_POSITIVE_REGULATION_OF_TYPE_I_INTERFERON_MEDIATED_SIGNALING_PATHWAY	4	0.66714	1.60871	0.0333825	473	tags=100%, list=33%, signal=67%	NLRC5/IRF3/IRF7/TRIM41
GOMF_GALACTOSYLTRANSFERASE_ACTIVITY	3	-0.75461	-1.59973	0.033444	350	tags=100%, list=25%, signal=75%	B4GALT3/COLGALT1
GSE22886_NAIVE_CD4_TCELL_VS_MONOCYTE_UP	29	0.307737	1.66898	0.0334672	535	tags=62%, list=38%, signal=39%	LIG1/LTBP4/PLCG1/ITPR3/CDC25B/PASK/CD247/DGKA/LBH/TRIB2/MCF2L/FAM102A/GNB5/NOSIP/KIF5C/KLHL3/PDE4D/QTRT1
BIOCARTA_RAN_PATHWAY	3	-0.779433	-1.67167	0.0335021	315	tags=100%, list=22%, signal=78%	RANGAP1/RCC1
GSE19888_CTRL_VS_T_CELL_MEMBRANES_ACT_MAST_CELL_UP	14	-0.359693	-1.62268	0.0335174	674	tags=57%, list=48%, signal=30%	NUP85/ADSL/CIRBP/KCNB1/FAU/UBE2J2/MSN/AURKA
GSE25088_CTRL_VS_ROSIGLITAZONE_STIM_STAT6_KO_MACROPHAGE_UP	15	0.399486	1.64531	0.033581	453	tags=67%, list=32%, signal=46%	DNMT3A/MARCKS/EFHC1/TP53/FAM111A/CATSPER2/SPTSSA/SCUBE1/KIF5C/SLC12A8
GSE24634_TEFF_VS_TCONV_DAY5_IN_CULTURE_DN	35	0.286409	1.66449	0.0335917	379	tags=49%, list=27%, signal=36%	ABCA7/TSC22D1/COLQ/CROCCP2/PCSK5/ST14/CD247/OAS3/TGIF1/RPL28/MICA/NFKB2/SEC31B/IRF7/ITGAX/ENGASE/GALNS
GSE28237_EARLY_VS_LATE_GC_BCELL_DN	28	0.318643	1.69994	0.0336022	626	tags=71%, list=44%, signal=41%	DGKZ/TNK2/ABR/PRR12/MAP4K1/PEAR1/GRAMD1A/EVL/KCNAB2/PARP3/ATP13A1/PEA15/VASP/PREX1/PLCE1/SEMA4A/CHPF/RHOC/ANXA2/RPL39
GSE32986_UNSTIM_VS_GMCSF_AND_CURDLAN_HIGHDOSE_STIM_DC_DN	36	0.290663	1.6972	0.0338983	138	tags=31%, list=10%, signal=28%	ARHGAP45/ZNF83/CHD3/TMC8/PHF1/PLCG1/STK10/DNMT3A/GABBR1/ACSS1/ARHGAP30
GSE34156_UNTREATED_VS_6H_TLR1_TLR2_LIGAND_TREATED_MONOCYTE_UP	15	0.398927	1.64301	0.03402	393	tags=60%, list=28%, signal=44%	ARHGEF2/TSC22D1/LGALS3/MAFB/PTPN6/ADAM28/ADM/SRA1/ACOT9
GOCC_CHROMATIN	83	0.206006	1.6713	0.0340376	404	tags=41%, list=29%, signal=31%	DDX11/FANCA/IRF3/BICRA/CIC/PML/SPI1/PELP1/CHD3/JUN/MACROH2A2/RFX5/DNMT3A/MCM7/E2F4/MAFB/TGIF1/INO80E/FOXA2/TP53/FAM111A/RARA/CAMTA2/TELO2/EHMT2/DMAP1/NFKB2/IRF7/CBX6/DNMT1/IRF1/NFATC2/MBD3/ATF5
GSE9650_EXHAUSTED_VS_MEMORY_CD8_TCELL_DN	30	0.308826	1.6865	0.0343358	631	tags=70%, list=45%, signal=40%	ADCY7/ITGB2/SLCO3A1/ACSS1/PIK3CD/ITGAL/DGKA/PACS1/ITPA/FAM102A/ITGAX/IFITM10/AXIN1/WDR13/PITPNC1/BLVRA/SEMA4A/UBALD2/SETD4/ACP5/TAGLN2
GSE3400_UNTREATED_VS_IFNB_TREATED_MEF_UP	7	-0.512802	-1.66017	0.0343902	693	tags=100%, list=49%, signal=51%	SLC6A6/MPHOSPH6/MSH2/TMCO3/HMGN1/CETN3
GOBP_CYTOKINE_PRODUCTION	85	0.203209	1.67732	0.0344828	582	tags=54%, list=41%, signal=34%	HDAC7/NLRP1/ADCY7/ARHGEF2/TRPM4/IRF3/PML/INPP5D/SERPINE1/SPON2/HDAC9/PCSK5/PIK3CD/TYK2/LGALS9/OAS3/HLA-B/BTK/TRIB2/PTPN6/HLA-A/OAS1/RARA/HLA-F/HK1/TNFRSF14/IRF7/PRKD2/SCRIB/IRF1/NFATC2/DHX58/ADGRG1/BTN2A3P/CASP1/TMSB4X/LRRC32/PDE4D/TGFB1/CLEC7A/LAPTM5/TRAF3/TRIM21/EIF2AK3/FLT4/HLA-DPB1
GSE5679_PPARG_LIGAND_ROSIGLITAZONE_VS_ROSIGLITAZONE_AND_RARA_AGONIST_AM580_TREATED_DC_DN	32	0.289675	1.62289	0.0345745	397	tags=50%, list=28%, signal=37%	ALPK3/TTYH3/ARHGAP9/SLC35C1/UNC5CL/RIPOR1/DGKA/ARHGEF1/NOTCH4/USP36/RCN3/RPS6KA1/ENGASE/SRSF2/IMPDH1/SPEF2
GOMF_BHLH_TRANSCRIPTION_FACTOR_BINDING	3	-0.752482	-1.59522	0.0346313	353	tags=100%, list=25%, signal=75%	NCAPG2/ID3
GOBP_POSITIVE_REGULATION_OF_EPITHELIAL_CELL_MIGRATION	20	0.344197	1.62567	0.034847	135	tags=35%, list=10%, signal=32%	HDAC7/BCAR1/JUN/PLCG1/HDAC9/PRKCE/PIK3CD
KEGG_ADIPOCYTOKINE_SIGNALING_PATHWAY	5	-0.589489	-1.61395	0.0348694	584	tags=100%, list=41%, signal=59%	IKBKB/CPT1A/MAPK10/PRKAA2
GSE29618_LAIV_VS_TIV_FLU_VACCINE_DAY7_PDC_DN	17	0.38345	1.6475	0.0348786	316	tags=53%, list=22%, signal=42%	IRF3/FBRS/SLCO3A1/SGCE/IP6K2/IER2/TRIB2/G6PC3/HK1
REACTOME_AUTOPHAGY	18	-0.305341	-1.56908	0.0348932	463	tags=67%, list=33%, signal=45%	TOMM40/ATG4B/TUBA1C/HDAC6/TUBA1A/ULK1/WIPI1/WDR45/PRKAA2/TUBB6/LAMTOR1/MTERF3
GSE26928_NAIVE_VS_CENT_MEMORY_CD4_TCELL_DN	15	0.395682	1.62964	0.0348979	468	tags=67%, list=33%, signal=45%	LGALS3/INPP5D/MBOAT1/MARCKS/NUP62/ZNF142/SRA1/GALT/SMCO4/MRC2
REACTOME_INTERLEUKIN_2_FAMILY_SIGNALING	6	0.559568	1.61932	0.034924	257	tags=67%, list=18%, signal=55%	INPP5D/PIK3CD/LGALS9/PTPN6
GSE11864_CSF1_IFNG_VS_CSF1_PAM3CYS_IN_MAC_UP	28	0.312508	1.66721	0.0349462	320	tags=46%, list=23%, signal=37%	TMC6/MYO1F/ADCY7/LIG1/FANCD2/HLA-B/MCM6/FAM111A/HLA-A/ATG16L2/STX10/HK1/EHMT2
GSE1740_MCSF_VS_MCSF_AND_IFNG_DAY2_DERIVED_MACROPHAGE_DN	8	-0.484489	-1.67656	0.0350346	537	tags=88%, list=38%, signal=55%	CLSTN1/MPHOSPH6/TUBG1/TMCO3/CIRBP/SLC27A4/DENND2D
GSE14000_TRANSLATED_RNA_VS_MRNA_16H_LPS_DC_UP	13	0.428936	1.65039	0.0353892	454	tags=69%, list=32%, signal=47%	BICRA/RYR3/BAHCC1/AKNA/FMNL3/USP36/SCRIB/CRELD2/ARHGEF18
REACTOME_ACTIVATION_OF_KAINATE_RECEPTORS_UPON_GLUTAMATE_BINDING	3	0.725532	1.5867	0.0356016	390	tags=100%, list=28%, signal=73%	PLCB2/PLCB3/GNB5
REACTOME_PRESYNAPTIC_FUNCTION_OF_KAINATE_RECEPTORS	3	0.725532	1.5867	0.0356016	390	tags=100%, list=28%, signal=73%	PLCB2/PLCB3/GNB5
GOBP_CELLULAR_COMPONENT_MAINTENANCE	5	-0.59446	-1.6525	0.0357417	577	tags=100%, list=41%, signal=59%	PCLO/SYNGAP1/MTMR2/FCGR2B
GOBP_PROTEIN_LOCALIZATION_TO_GOLGI_APPARATUS	4	0.663761	1.60056	0.0358924	208	tags=75%, list=15%, signal=64%	OBSL1/RIPOR1/PACS1
GOBP_AORTA_DEVELOPMENT	9	-0.448549	-1.69412	0.0359633	608	tags=89%, list=43%, signal=51%	COL3A1/PLXND1/LRP2/NOTCH1/PDGFRB/NGFR/JAG1/EFEMP2
GOCC_TRANS_GOLGI_NETWORK	23	-0.255903	-1.52789	0.0360351	493	tags=65%, list=35%, signal=43%	CD74/PLEKHJ1/HLA-DPA1/SCOC/VPS53/PLOD3/ARAP1/SCAMP3/HLA-DRA/SMPD4/WIPI1/ARFIP2/GOLT1A/TMEM165/HLA-DRB1
GOBP_REGULATION_OF_TELOMERE_MAINTENANCE_VIA_TELOMERE_LENGTHENING	5	-0.594132	-1.65159	0.0361323	247	tags=80%, list=17%, signal=66%	SLX4/PNKP/HNRNPA1/TINF2
GSE27241_CTRL_VS_DIGOXIN_TREATED_CD4_TCELL_IN_TH17_POLARIZING_CONDITIONS_DN	24	0.332554	1.65188	0.0361409	509	tags=62%, list=36%, signal=41%	FXYD5/DGKZ/MYO1F/INPP5D/MBOAT1/RRP12/HLA-B/FCGBP/OAS1/IRF7/NFATC2/TRMT1/ZYX/PEA15/BLVRA
GSE14308_TH17_VS_INDUCED_TREG_DN	14	-0.356928	-1.61021	0.036181	557	tags=79%, list=39%, signal=48%	CHMP4B/EIF2B4/MIS12/POLR2H/MFSD2A/MDC1/SEPTIN9/RBL1/CDKN1A/SCFD2/NCKAP1L
GOMF_TUBULIN_BINDING	26	0.322268	1.69949	0.0362416	695	tags=77%, list=49%, signal=40%	ARHGEF2/MX1/RAD51D/DNM1/EFHC1/OGG1/KIF12/STMN1/EML2/ATF5/SPAG5/KIF5C/EML3/MTUS2/STARD9/FMN1/BRCA2/EML6/RCC2/MARK4
GSE15750_DAY6_VS_DAY10_EFF_CD8_TCELL_UP	16	0.392887	1.65347	0.0363901	264	tags=50%, list=19%, signal=41%	LIG1/MCM5/KPNA2/MCM7/C1orf112/PASK/KNTC1/STMN1
GSE40068_CXCR5NEG_BCL6NEG_CD4_TCELL_VS_CXCR5POS_BCL6NEG_TFH_DN	15	0.393104	1.61903	0.0364964	309	tags=53%, list=22%, signal=42%	MICAL1/ITGB2/LGALS3/CDC25B/ST14/RCN1/ABCA2/EPSTI1
GSE17721_LPS_VS_POLYIC_6H_BMDC_DN	36	0.285626	1.66778	0.0365059	224	tags=36%, list=16%, signal=31%	FMNL1/CIC/PLCB2/NUP93/CORO1A/MBOAT1/ITPR3/MCM7/NBEAL2/COTL1/ARHGEF1/EVL/RPL28
GOBP_INSULIN_SECRETION_INVOLVED_IN_CELLULAR_RESPONSE_TO_GLUCOSE_STIMULUS	7	0.551109	1.6643	0.0365127	332	tags=71%, list=23%, signal=55%	TRPM4/PRKCE/C2CD2L/FOXA2/PLA2G6
GOBP_REGULATION_OF_INSULIN_SECRETION_INVOLVED_IN_CELLULAR_RESPONSE_TO_GLUCOSE_STIMULUS	7	0.551109	1.6643	0.0365127	332	tags=71%, list=23%, signal=55%	TRPM4/PRKCE/C2CD2L/FOXA2/PLA2G6
GOBP_TERPENOID_METABOLIC_PROCESS	5	-0.591619	-1.6446	0.0365229	581	tags=100%, list=41%, signal=59%	RARRES2/HTRA2/RBP1/LRP2
GSE12003_4D_VS_8D_CULTURE_MIR223_KO_BM_PROGENITOR_DN	19	0.371202	1.68586	0.0368272	651	tags=79%, list=46%, signal=43%	DGKZ/IFFO1/VAMP1/QSOX1/LBH/COTL1/PRKD2/DNMT1/ADAMTS10/NOSIP/PITPNC1/LAPTM5/OSBPL3/ACP5/DDIT4
GSE37301_CD4_TCELL_VS_GRANULOCYTE_MONOCYTE_PROGENITOR_DN	19	0.369661	1.67886	0.0368272	338	tags=53%, list=24%, signal=41%	PLEKHG2/PLCB2/TRIB1/MBOAT1/RFX5/EVL/VPS37B/MIDN/PDE11A/TSPOAP1
GSE3982_CENT_MEMORY_CD4_TCELL_VS_NKCELL_UP	24	0.323344	1.60613	0.0370879	495	tags=62%, list=35%, signal=41%	ARHGAP45/GABBR1/DGKA/USP36/CSF1/PLA2G6/FAM102A/ENGASE/NOSIP/CASP1/KIF5C/POLR1C/LRRC32/RPS28/KLHL3
GSE12392_CD8A_POS_VS_NEG_SPLEEN_DC_UP	19	0.376943	1.71193	0.0372671	373	tags=58%, list=26%, signal=43%	ABCC5/LGALS3/FMNL3/CDK18/STXBP2/TCIRG1/ABCC1/SRA1/GALT/DNMT1/IRF1
GSE30971_WBP7_HET_VS_KO_MACROPHAGE_4H_LPS_STIM_DN	18	0.381245	1.67151	0.0375723	818	tags=94%, list=58%, signal=40%	ARHGAP45/ABCC5/RNASET2/UNC5CL/STMN1/CD1D/TTC7A/ITGA4/PLA2G15/ACP5/CHST13/LPAR6/SORBS3/ITFG2/TRIOBP/TMEM134/RIN3
GSE3565_CTRL_VS_LPS_INJECTED_SPLENOCYTES_DN	18	0.379602	1.6643	0.0375723	412	tags=61%, list=29%, signal=44%	PITPNM2/ARHGAP9/DNMT3A/ALS2CL/DGKA/LBH/EVL/TRIB2/RCN3/PRKD2/MTHFD1L
GSE3720_UNSTIM_VS_LPS_STIM_VD1_GAMMADELTA_TCELL_DN	18	0.377422	1.65474	0.0375723	353	tags=56%, list=25%, signal=42%	PLXNA3/LGALS3/GABBR1/DNM1/ITGAL/STON2/FAR1/NOTCH3/LAMB3/BCORL1
GSE15659_NAIVE_VS_PTPRC_NEG_CD4_TCELL_DN	20	0.365323	1.67815	0.0375865	423	tags=60%, list=30%, signal=43%	ZMIZ2/RNASET2/TSEN54/PRKCE/ZSCAN9/RGL3/STK36/VEGFB/ZNF142/UNC13D/SHB/SUSD1
GSE8685_IL2_STARVED_VS_IL15_ACT_IL2_STARVED_CD4_TCELL_DN	22	-0.283388	-1.61162	0.0377823	935	tags=95%, list=66%, signal=33%	NKAP/EML3/MTUS2/RHOC/ARRDC4/RPL13/AP2A1/COQ4/ELMO2/CAPN15/TTC7B/GSS/INHBA/MCRIP1/PFAS/CIRBP/DSE/OTUB1/ZMIZ1/TAOK2/GAA
GSE17721_PAM3CSK4_VS_GADIQUIMOD_4H_BMDC_UP	21	0.347221	1.62592	0.0378151	599	tags=71%, list=42%, signal=42%	FMNL1/SH2B1/TAF1C/SERPINE1/STK10/ITPR3/DNMT3A/HK1/AMPD2/TUBB2A/POLR1C/PEA15/KDM2B/ADGRD1/PLA2G15
GOBP_RESPONSE_TO_ALCOHOL	26	0.309707	1.62932	0.0378682	366	tags=50%, list=26%, signal=38%	ADCY7/DNMT3A/GABBR1/PRKCE/OGG1/MAP4K1/GRAMD1A/ABCA2/RARA/EHMT2/DMAP1/TBXAS1/SLIT3
GSE7831_UNSTIM_VS_CPG_STIM_PDC_1H_DN	20	-0.301172	-1.61432	0.0379108	302	tags=55%, list=21%, signal=44%	PRKCH/HECTD2/PLXNC1/TMCO3/ZNRF3/TENT5A/ADAM19/ATF3/SEPTIN9/PIM1/GAB2
GOBP_VITAMIN_TRANSPORT	7	0.549173	1.65845	0.0379445	311	tags=71%, list=22%, signal=56%	ABCC5/SLC2A14/ABCC1/SLC5A6/SLC27A1
GOBP_PROTEIN_LOCALIZATION_TO_CILIUM	5	-0.58912	-1.63765	0.0380854	261	tags=80%, list=18%, signal=65%	IFT122/DNAH11/ENTR1/INPP5E
REACTOME_TOLL_LIKE_RECEPTOR_CASCADES	16	0.386013	1.65009	0.0381232	345	tags=56%, list=24%, signal=43%	IRF3/ITGB2/JUN/DNM1/BTK/CTSK/NFKB2/IRF7/RPS6KA1
GSE360_HIGH_VS_LOW_DOSE_B_MALAYI_MAC_UP	20	0.353856	1.62548	0.0381356	578	tags=70%, list=41%, signal=42%	COL16A1/MYO1F/TNK2/PLCG1/PCSK5/QSOX1/MBOAT7/IRF7/ADM/PLIN2/DAXX/CARD10/TRIM21/SIPA1
GOBP_MAST_CELL_ACTIVATION_INVOLVED_IN_IMMUNE_RESPONSE	13	0.412362	1.62515	0.0382848	378	tags=62%, list=27%, signal=45%	PIK3CD/LGALS9/STXBP2/BTK/PTPN6/RAC2/UNC13D/STXBP1
GOMF_CATALYTIC_ACTIVITY_ACTING_ON_DNA	30	0.299928	1.68265	0.0384106	266	tags=40%, list=19%, signal=33%	DDX11/LIG1/CHD3/MCM5/MCM3/RAD51D/TEP1/DNMT3A/MCM7/OGG1/MCM6/MCM4
GOMF_OXIDOREDUCTASE_ACTIVITY_ACTING_ON_CH_OH_GROUP_OF_DONORS	7	0.527027	1.60246	0.0384615	672	tags=100%, list=48%, signal=53%	CTBP1/CBR1/IMPDH1/KCNAB2/AKR7L/D2HGDH/FASN
PID_CDC42_PATHWAY	8	0.500332	1.61708	0.0384615	129	tags=50%, list=9%, signal=46%	TNK2/BCAR1/JUN/PRKCE
GOBP_REGULATION_OF_HORMONE_LEVELS	33	0.284277	1.64004	0.0385126	346	tags=45%, list=24%, signal=35%	TRPM4/LTBP4/GABBR1/PRKCE/PCSK5/PASK/C2CD2L/TCIRG1/BTK/FOXA2/MIDN/CTSK/CAMK2G/PLA2G6/ADM
GSE8621_LPS_STIM_VS_LPS_PRIMED_AND_LPS_STIM_MACROPHAGE_UP	23	0.324877	1.58464	0.0385675	378	tags=52%, list=27%, signal=39%	ARHGEF2/MICALL2/DNM1/RIPOR1/STXBP2/VAMP5/ADAM28/RCN3/UNC13D/ARVCF/STX3/STXBP1
GSE10325_BCELL_VS_MYELOID_UP	23	0.32361	1.57846	0.0385675	259	tags=43%, list=18%, signal=36%	LIG1/ATP2A3/ITPR3/LBH/AP1G2/PIK3C2B/MAP4K1/EVL/TRIB2/VEGFB
REACTOME_DISEASES_OF_GLYCOSYLATION	18	0.368598	1.65813	0.0385757	438	tags=61%, list=31%, signal=43%	AGRN/ADAMTS4/SPON2/ADAMTS2/NOTCH4/NOTCH3/HSPG2/POMT2/GALT/ADAMTS10/SLC26A2
GOCC_PLATELET_ALPHA_GRANULE	9	0.475903	1.60438	0.0385802	504	tags=78%, list=36%, signal=50%	GTPBP2/SERPINE1/QSOX1/VEGFB/STXBP1/TMSB4X/TGFB1
GOBP_CELL_CELL_ADHESION_VIA_PLASMA_MEMBRANE_ADHESION_MOLECULES	16	0.377891	1.63261	0.0386024	46	tags=31%, list=3%, signal=31%	IGSF9/FXYD5/JAML/OBSL1/ITGB2
GSE20366_EX_VIVO_VS_DEC205_CONVERSION_DN	18	-0.307301	-1.55982	0.0388497	293	tags=56%, list=21%, signal=45%	TUBA1A/GLI3/SGK1/ATF3/RAMP3/DDX27/RNF220/DENND2D/PIM1/PDXK
GOBP_NEGATIVE_REGULATION_OF_NATURAL_KILLER_CELL_MEDIATED_IMMUNITY	7	0.546441	1.6502	0.0388991	312	tags=71%, list=22%, signal=56%	LGALS9/HLA-B/HLA-A/MICA/HLA-F
GOBP_REGULATION_OF_NATURAL_KILLER_CELL_MEDIATED_IMMUNITY	7	0.546441	1.6502	0.0388991	312	tags=71%, list=22%, signal=56%	LGALS9/HLA-B/HLA-A/MICA/HLA-F
GOMF_NUCLEOSOME_BINDING	11	-0.382433	-1.56352	0.0389602	729	tags=91%, list=52%, signal=44%	SMARCB1/ZNHIT1/ACTB/MTA2/NOC2L/HMGN2/CABIN1/SMARCA4/RCC1/HMGN1
GOBP_POSITIVE_REGULATION_OF_EPITHELIAL_CELL_PROLIFERATION	14	0.403929	1.66416	0.0391566	688	tags=86%, list=49%, signal=44%	JAML/JUN/PLCG1/PIK3CD/VEGFB/PRKD2/HTRA1/ITGA4/FLT4/EMC10/CAV2/SHH
GSE3039_NKT_CELL_VS_B1_BCELL_UP	30	0.293779	1.60433	0.0391892	737	tags=77%, list=52%, signal=37%	HDAC7/WDFY4/ARHGAP45/ATP2A3/VAMP1/LBH/E2F4/GGT5/ADAM28/S100A6/ATF5/SNX11/SOBP/CMIP/FHIP2B/CA5A/MARK2/YWHAH/VRK1/CANT1/ZNHIT1/LAMTOR4/SIPA1L3
GOMF_ATP_DEPENDENT_ACTIVITY_ACTING_ON_DNA	17	0.380036	1.67177	0.0393013	266	tags=47%, list=19%, signal=39%	DDX11/CHD3/MCM5/MCM3/RAD51D/MCM7/MCM6/MCM4
GOCC_GOLGI_CISTERNA_MEMBRANE	12	-0.383211	-1.65847	0.0394497	745	tags=92%, list=53%, signal=44%	ASAP2/CANT1/ST3GAL2/GOLGA3/ST3GAL4/ZDHHC14/ARAP1/B4GALT3/INPP5E/ST3GAL3/GOLGA8A
REACTOME_HEDGEHOG_OFF_STATE	17	-0.318666	-1.57681	0.0396019	467	tags=71%, list=33%, signal=48%	PSME1/TUBA1C/FUZ/TUBA1A/GLI3/IFT122/ADCY5/IFT172/MKS1/PSMB8/RBX1/TUBB6
GOBP_MAINTENANCE_OF_LOCATION	28	0.302276	1.6315	0.0397805	531	tags=61%, list=38%, signal=39%	PML/RYR3/PLCG1/CORO1A/ITPR3/PRKCE/PLA2G4C/FBN2/PTPN6/HK1/CIZ1/PLIN2/GSN/TMSB4X/PDE4D/EHD1/SELENON
GOLDRATH_NAIVE_VS_EFF_CD8_TCELL_UP	31	0.293112	1.63278	0.0398406	817	tags=84%, list=58%, signal=36%	ARHGAP45/ABCC5/STK10/RGL2/DGKA/EVL/PTPN6/NOP56/IRF7/CD1D/UBA7/TRMT1/AGAP3/DAXX/POLR1C/GSN/CD8A/ACP5/DDIT4/FASN/CANT1/IL4R/RPAP1/FARSA/CLK2/POLG2
GSE5542_UNTREATED_VS_IFNA_TREATED_EPITHELIAL_CELLS_24H_UP	30	0.301806	1.64817	0.0400245	516	tags=60%, list=37%, signal=39%	FMNL1/MYO1F/ATP2A3/ABR/PNPLA6/SLCO3A1/ITPR3/PRKCE/KSR1/TBXAS1/PCNX3/ACOT9/PIEZO1/RBMS3/PEA15/CMIP/SEMA4A/PIAS3
GOBP_CELL_SUBSTRATE_ADHESION	55	0.229773	1.63606	0.0400485	638	tags=62%, list=45%, signal=35%	PARVG/COL16A1/ITGB2/COL5A3/SERPINE1/CORO1A/MICALL2/PRKCE/THBS3/SGCE/ITGAL/LAMA5/TRIP6/RAC2/BCAM/UNC13D/CSF1/LAMB3/ITGAX/SLC9A1/AJUBA/SRGAP2/FREM1/PTPRO/ZYX/PREX1/ITGA4/ADAMTS12/SMAD6/LPXN/ITGB1BP1/FMN1/SIGLEC1/TMEM8B
GOBP_MYELOID_CELL_ACTIVATION_INVOLVED_IN_IMMUNE_RESPONSE	21	0.337566	1.64167	0.0401146	378	tags=52%, list=27%, signal=39%	ITGB2/SPI1/PRKCE/PIK3CD/LGALS9/STXBP2/BTK/PTPN6/RAC2/UNC13D/STXBP1
WP_KISSPEPTINKISSPEPTIN_RECEPTOR_SYSTEM_IN_THE_OVARY	7	0.545722	1.63596	0.0401284	156	tags=57%, list=11%, signal=51%	PLCB2/PRKCE/PIK3CD/PLCB3
GOBP_LYMPHOCYTE_HOMEOSTASIS	6	0.569862	1.61526	0.0401929	239	tags=67%, list=17%, signal=56%	CORO1A/LGALS9/TCIRG1/PKN1
GOBP_ANATOMICAL_STRUCTURE_FORMATION_INVOLVED_IN_MORPHOGENESIS	120	0.177482	1.60715	0.0402235	610	tags=54%, list=43%, signal=34%	HDAC7/OBSL1/ITGB2/PML/PHLDB1/JUN/PLCG1/SERPINE1/HDAC9/PIK3CD/THBS3/NBEAL2/ST14/FLNC/FMNL3/TCIRG1/PLXNA2/MAFB/FBN2/NOTCH4/PKN1/FOXA2/ADGRA2/NOTCH3/TIE1/PTPN6/VEGFB/TP53/HSPG2/ABCA2/RARA/MBOAT7/AXIN2/UNC13D/NFKB2/LAMB3/ADM/PRKD2/ITGAX/SCRIB/NFATC2/MTHFD1L/SHB/ADGRG1/COL6A1/CARD10/HTRA1/AXIN1/MCAM/VASP/TGFB1/SEMA4A/EHD1/KDM2B/ITGA4/NEBL/TNFAIP2/EIF2AK3/FLT4/EMC10/PKM/ITGB1BP1/ANXA2/FMN1/COL11A1
GOBP_NUCLEOSIDE_DIPHOSPHATE_METABOLIC_PROCESS	15	-0.340624	-1.64472	0.0402287	825	tags=93%, list=58%, signal=39%	PKM/PFKM/DDIT4/HKDC1/CAD/HDAC4/MLXIPL/HK2/FOXK1/AK9/FOXK2/GCK/ADPGK/PRKAA2
GOBP_RIBONUCLEOSIDE_DIPHOSPHATE_METABOLIC_PROCESS	15	-0.340624	-1.64472	0.0402287	825	tags=93%, list=58%, signal=39%	PKM/PFKM/DDIT4/HKDC1/CAD/HDAC4/MLXIPL/HK2/FOXK1/AK9/FOXK2/GCK/ADPGK/PRKAA2
GSE11864_CSF1_IFNG_VS_CSF1_IFNG_PAM3CYS_IN_MAC_DN	19	0.374545	1.70104	0.0402484	123	tags=37%, list=9%, signal=34%	COL16A1/FMNL1/GTPBP2/TSC22D1/TRIB1/STK10/MICALL2
GOBP_INTRINSIC_APOPTOTIC_SIGNALING_PATHWAY_IN_RESPONSE_TO_DNA_DAMAGE	14	-0.345663	-1.62399	0.0405002	53	tags=21%, list=4%, signal=21%	CDKN1A/BID/CIDEB
GOBP_DENDRITIC_CELL_ANTIGEN_PROCESSING_AND_PRESENTATION	4	-0.653655	-1.61675	0.040564	493	tags=100%, list=35%, signal=65%	HLA-DRA/FCGR2B/HLA-DRB1
GOBP_POSITIVE_REGULATION_OF_FATTY_ACID_METABOLIC_PROCESS	4	-0.653655	-1.61675	0.040564	493	tags=100%, list=35%, signal=65%	MLXIPL/CPT1A/APOA4
GSE24142_EARLY_THYMIC_PROGENITOR_VS_DN2_THYMOCYTE_UP	21	0.346095	1.62066	0.0406162	599	tags=71%, list=42%, signal=42%	ADCY7/ITGB2/TSC22D1/DNMT3A/KRT7/GGT5/BTK/ABCC1/FAM102A/ITGAX/PARP3/SMAD6/LRRK1/ARRDC4/PLA2G15
GSE15330_HSC_VS_LYMPHOID_PRIMED_MULTIPOTENT_PROGENITOR_IKAROS_KO_DN	14	-0.352217	-1.58896	0.0406204	771	tags=93%, list=55%, signal=43%	NDUFAF5/NTRK3/FARSA/HDDC2/TSEN15/NSMF/SYNJ2/ADSL/ERCC3/MKKS/PSMB8/NOLC1/NLRX1
GOBP_NUCLEOTIDE_PHOSPHORYLATION	15	-0.340213	-1.64273	0.0406636	825	tags=93%, list=58%, signal=39%	PKM/PFKM/DDIT4/HKDC1/HDAC4/MLXIPL/HK2/FOXK1/AK9/FOXK2/GCK/PNKP/ADPGK/PRKAA2
GSE22886_DAY0_VS_DAY1_MONOCYTE_IN_CULTURE_UP	26	0.316176	1.62412	0.0407609	370	tags=50%, list=26%, signal=38%	NLRP1/ADCY7/PLCB2/INPP5D/RNASET2/RFX5/PIK3CD/BIN2/BTK/STX10/CD1D/DUT/UBA7
GSE39864_WT_VS_GATA3_KO_TREG_DN	26	0.3146	1.61602	0.0407609	314	tags=46%, list=22%, signal=37%	ARHGAP45/MCM5/TSC22D1/RNASET2/CORO1A/RGL2/TGIF1/RNASEH2C/ACLY/CDK2AP2/SLC27A1/SPTSSA
GOBP_REGULATION_OF_IMMUNE_RESPONSE	103	0.183176	1.58621	0.0407701	384	tags=38%, list=27%, signal=30%	NLRC5/DGKZ/ADCY7/TRPM4/IRF3/ITGB2/SPI1/LGALS3/BCAR1/PLCG1/INPP5D/HLA-DMB/PRKCE/PIK3CD/LGALS9/CD247/STXBP2/OAS3/HLA-B/SPPL2B/BTK/PKN1/PTPN6/HLA-A/OAS1/RARA/RAC2/MICA/RBCK1/HLA-F/UNC13D/TNFRSF14/IRF7/PLA2G6/CD1D/PRKD2/IRF1/STXBP1/NFATC2
GOCC_CYTOPLASMIC_REGION	17	-0.314512	-1.62242	0.0408672	394	tags=65%, list=28%, signal=47%	HDAC6/HNRNPAB/DYNC2I2/GLI3/DNAH11/IFT172/INPP5E/RANGAP1/SEPTIN9/DNAH7/BLOC1S2
GSE6269_FLU_VS_E_COLI_INF_PBMC_UP	43	0.25842	1.62364	0.0409731	978	tags=93%, list=69%, signal=30%	AGRN/GTPBP2/IRF3/MX1/NBEAL2/TYK2/OAS3/HLA-B/NUP62/HLA-A/OAS1/KMT2B/CXXC1/IRF7/MYO9B/UBA7/ATP13A1/SZT2/ZYX/PARP12/TGFB1/STRN4/TRIM21/PKM/MARK2/SIGLEC1/XAF1/SHFL/ACTB/IFI35/C2CD3/NFATC2IP/USP11/RUBCN/CAPN15/MOGS/CD74/GAK/IFI44/HERC6
PID_INTEGRIN2_PATHWAY	5	0.596561	1.57916	0.0410095	357	tags=80%, list=25%, signal=60%	ITGB2/SPON2/ITGAL/ITGAX
GSE7509_FCGRIIB_VS_TNFA_IL1B_IL6_PGE_STIM_DC_DN	22	0.337252	1.60266	0.0410184	218	tags=41%, list=15%, signal=35%	DGKZ/DOCK6/IFFO1/PNPLA6/MYO15A/GABBR1/MBD6/ARHGEF1/GRAMD1A
REACTOME_RHOC_GTPASE_CYCLE	16	0.382189	1.63374	0.0410557	584	tags=75%, list=41%, signal=45%	ABR/STK10/FMNL3/ARHGEF17/ARHGEF1/PKN1/MCF2L/ARHGEF5/MYO9B/MCAM/PREX1/RHOC
KEGG_NON_SMALL_CELL_LUNG_CANCER	4	0.630683	1.55925	0.0411184	263	tags=75%, list=19%, signal=61%	PLCG1/PIK3CD/TP53
GSE9960_HEALTHY_VS_SEPSIS_PBMC_DN	10	-0.403098	-1.55396	0.0411213	658	tags=90%, list=47%, signal=48%	MYO7A/OPHN1/ZNF622/MYOM2/ZDHHC8/SAMD9L/CC2D1A/INPP5E/TENT5A
GSE36476_CTRL_VS_TSST_ACT_16H_MEMORY_CD4_TCELL_OLD_UP	24	0.320721	1.5931	0.0412088	514	tags=62%, list=36%, signal=40%	ADCY7/ITGB2/JUN/PLCG1/RGL2/IL11RA/MCF2L/PPOX/GNB5/PARP3/ARHGEF18/KLHL3/PDE4D/PITPNC1/RASGRP2
GSE25123_WT_VS_PPARG_KO_MACROPHAGE_ROSIGLITAZONE_STIM_UP	21	-0.28391	-1.56543	0.0412979	780	tags=86%, list=55%, signal=39%	RYR1/ZBTB4/BRAT1/LPAR6/DISP1/HS6ST1/RUBCN/IKBKB/GYPC/ZDHHC14/MLXIP/FOXK1/HECTD2/SELPLG/OLFML3/ERCC3/C1QB/GAS6
GOBP_TAXIS	77	0.208431	1.6508	0.0413712	510	tags=49%, list=36%, signal=33%	IGSF9/JAML/TRPM4/ITGB2/SPI1/PLXNA3/LGALS3/BCAR1/SERPINE1/CORO1A/MEGF8/PIK3CD/LAMA5/LGALS9/BIN2/PLXNA2/ABCC1/FLRT2/ADGRA2/NOTCH3/VEGFB/RAC2/ARHGEF5/CSF1/PLA2G6/PLXNA1/PRKD2/SCRIB/STX3/SLIT3/PTPRO/KIF5C/TMSB4X/PPIA/VASP/PREX1/TGFB1/SEMA4A
WP_GASTRIN_SIGNALING_PATHWAY	16	0.393566	1.65826	0.0414878	129	tags=38%, list=9%, signal=34%	HDAC7/BCAR1/JUN/PLCG1/SERPINE1/PRKCE
GSE411_UNSTIM_VS_100MIN_IL6_STIM_SOCS3_KO_MACROPHAGE_UP	29	0.299947	1.62673	0.0414993	551	tags=62%, list=39%, signal=39%	AGRN/ARHGAP45/ATP2A3/TNK2/RGL2/ACSS1/AP1G2/MAP4K1/VPS37B/CAMTA2/RAC2/LAMB3/MYO9B/CASP1/CRTC1/TGFB1/TRAF3/STRN4
GSE16385_MONOCYTE_VS_MACROPHAGE_UP	17	-0.331134	-1.64725	0.0415306	356	tags=59%, list=25%, signal=45%	GPR180/DYNC2I2/SYNJ2/TPGS2/NMI/RCC1/GPCPD1/RAMP3/NCKAP1L/APOA4
GOMF_LYSINE_N_METHYLTRANSFERASE_ACTIVITY	7	0.524893	1.59597	0.0415385	675	tags=100%, list=48%, signal=52%	KMT2B/EHMT2/CXXC1/EEF2KMT/SETD4/SETD1A/DOT1L
GOBP_POSITIVE_REGULATION_OF_ENDOTHELIAL_CELL_PROLIFERATION	10	0.465566	1.64979	0.0416667	650	tags=90%, list=46%, signal=49%	JUN/PLCG1/PIK3CD/VEGFB/PRKD2/ITGA4/FLT4/EMC10/CAV2
GSE4590_SMALL_VS_LARGE_PRE_BCELL_DN	12	0.42948	1.60149	0.0416667	615	tags=83%, list=44%, signal=47%	FXYD5/LGALS3/RARA/CCDC57/NFATC2/S100A6/CEP170B/ELF3/ANXA2/JCHAIN
GSE39110_DAY3_VS_DAY6_POST_IMMUNIZATION_CD8_TCELL_DN	17	0.376569	1.61794	0.0417867	265	tags=47%, list=19%, signal=39%	LIG1/MX1/LGALS3/KPNA2/FANCD2/CACNA1D/STMN1/SNRPA
KEGG_B_CELL_RECEPTOR_SIGNALING_PATHWAY	11	0.433931	1.63203	0.0419162	384	tags=64%, list=27%, signal=47%	JUN/INPP5D/PIK3CD/BTK/PTPN6/RAC2/NFATC2
GSE21546_SAP1A_KO_VS_SAP1A_KO_AND_ELK1_KO_ANTI_CD3_STIM_DP_THYMOCYTES_DN	27	0.312151	1.63399	0.0420054	572	tags=67%, list=40%, signal=40%	CHD3/CORO1A/MBOAT1/ITGAL/CDK18/COTL1/IL11RA/MCF2L/RAC2/CAMK2G/FAM102A/AJUBA/WFS1/CARD10/ARHGEF18/SELENON/CLEC7A/RASSF4
KEGG_ABC_TRANSPORTERS	6	0.543642	1.5802	0.0420712	280	tags=67%, list=20%, signal=54%	ABCA7/ABCC5/ABCC1/ABCA2
GSE6674_PL2_3_VS_ANTI_IGM_AND_CPG_STIM_BCELL_UP	26	0.312351	1.60447	0.0421196	382	tags=50%, list=27%, signal=37%	TMC6/PARVG/DDX11/TNK2/INPP5D/DNMT3A/ARMCX4/AXIN2/AMPD2/RGS3/IRF1/SRSF2/ZFTA
PID_UPA_UPAR_PATHWAY	5	0.619874	1.64088	0.0424478	90	tags=60%, list=6%, signal=56%	ITGB2/BCAR1/SERPINE1
GOCC_CYTOPLASMIC_STRESS_GRANULE	6	-0.538024	-1.63912	0.0424645	657	tags=100%, list=46%, signal=54%	MOV10/MCRIP1/CIRBP/ATXN2L/PRKAA2
GOBP_REGULATION_OF_LEUKOCYTE_PROLIFERATION	36	0.269883	1.60907	0.0425532	384	tags=47%, list=27%, signal=35%	LGALS3/INPP5D/CORO1A/HLA-DMB/TYK2/LGALS9/BTK/PKN1/PTPN6/HLA-A/RAC2/CSF1/TNFRSF14/CD1D/SCRIB/IRF1/NFATC2
WP_MIRNA_REGULATION_OF_DNA_DAMAGE_RESPONSE	8	0.509335	1.6323	0.042654	276	tags=62%, list=20%, signal=51%	PML/MCM7/FANCD2/TP53/CHEK2
GOBP_MAMMARY_GLAND_DUCT_MORPHOGENESIS	3	0.74539	1.55315	0.042735	362	tags=100%, list=26%, signal=75%	PML/CSF1/SCRIB
GOBP_POSITIVE_REGULATION_OF_PROTEIN_LOCALIZATION_TO_CELL_SURFACE	3	0.743262	1.54872	0.042735	365	tags=100%, list=26%, signal=74%	ABCA7/CD247/STX3
GOBP_DNA_METHYLATION_ON_CYTOSINE	3	0.739007	1.53985	0.042735	371	tags=100%, list=26%, signal=74%	DNMT3A/EHMT2/DNMT1
GOBP_REGULATION_OF_PEPTIDE_TRANSPORT	17	0.376477	1.66271	0.042836	332	tags=53%, list=23%, signal=41%	TRPM4/GABBR1/PRKCE/PASK/C2CD2L/TCIRG1/FOXA2/MIDN/PLA2G6
GSE32423_MEMORY_VS_NAIVE_CD8_TCELL_IL7_UP	8	0.495221	1.60132	0.0428499	144	tags=50%, list=10%, signal=45%	MICAL1/MYO1F/IFFO1/UNC5CL
GOBP_CARBOHYDRATE_DERIVATIVE_CATABOLIC_PROCESS	12	0.43469	1.65017	0.042879	804	tags=100%, list=57%, signal=43%	OGG1/ITPA/GALT/DUT/PDE4D/TGFB1/ADAMTS12/NAGK/TDG/FBXO17/CST3/FBXO44
GOBP_AMP_BIOSYNTHETIC_PROCESS	3	-0.749645	-1.61882	0.0429048	357	tags=100%, list=25%, signal=75%	PFAS/ADSL
GOBP_DE_NOVO_AMP_BIOSYNTHETIC_PROCESS	3	-0.749645	-1.61882	0.0429048	357	tags=100%, list=25%, signal=75%	PFAS/ADSL
GSE19888_ADENOSINE_A3R_ACT_VS_TCELL_MEMBRANES_ACT_AND_A3R_INH_PRETREAT_IN_MAST_CELL_DN	28	0.30136	1.60774	0.0430108	871	tags=89%, list=62%, signal=35%	PLEKHG2/DGKZ/PLXNA3/TNK2/VAMP1/MBD6/FAM83H/RPL28/ABCC1/NOTCH3/ITGAX/AJUBA/RAPGEFL1/ARHGEF18/SRRT/FHIP2B/STRN4/FGFR3/COL7A1/RPAP1/TAFAZZIN/SPPL3/ZNF692/PTPRU/ZNF799
GOBP_TRANSPORT_ALONG_MICROTUBULE	6	-0.529686	-1.62225	0.0431259	394	tags=83%, list=28%, signal=60%	HDAC6/DYNC2I2/IFT122/IFT172/BLOC1S2
GSE9946_MATURE_STIMULATORY_VS_PROSTAGLANDINE2_TREATED_MATURE_DC_DN	9	-0.429364	-1.5762	0.0431259	424	tags=78%, list=30%, signal=55%	RASAL2/ELFN1/KANK2/RAB15/FCGR2B/JAG1/GOLGA8A
GOBP_RESPONSE_TO_OXIDATIVE_STRESS	40	-0.204001	-1.59798	0.0431688	586	tags=65%, list=41%, signal=39%	AIFM2/NOS3/ZNF622/FOS/MMP14/NDUFS8/ERCC2/PCNA/HTRA2/PXDN/HSPA1B/HDAC6/GSS/RGS14/MPV17/PXN/PDGFRB/CD38/PNKP/ETV5/ERCC3/SELENOK/PRKAA2/RBX1/MT-CO1/APOA4
GSE3982_BASOPHIL_VS_TH2_DN	25	-0.266829	-1.62714	0.0432376	593	tags=72%, list=42%, signal=43%	SPATS2/CAD/VARS1/TOMM40/RRP7A/DCPS/MSH2/MFHAS1/RXYLT1/SNRPE/PFAS/TTF2/FOCAD/PROM1/SMIM7/HYOU1/RPA3/AURKA
GOMF_ACTIN_BINDING	59	0.224095	1.61778	0.0432633	890	tags=81%, list=63%, signal=31%	PARVG/MICAL1/FMNL1/FXYD5/MYO1F/CORO1A/MYO15A/MICALL2/PRKCE/MARCKS/FLNC/FMNL3/COTL1/SHROOM1/HCLS1/EVL/SMTN/EPS8L2/MYO9B/MARCKSL1/MLPH/AJUBA/MYH14/MYO19/GSN/TMSB4X/KLHL3/VASP/NEBL/FMN1/ENAH/ENC1/YWHAH/MAEA/SHANK3/PPP1R18/CNN2/GIPC1/MYO7A/INF2/MYO5C/TRIOBP/ARPC5L/NOS3/OPHN1/VPS18/DMTN/ARPC4
GOCC_SECRETORY_GRANULE_MEMBRANE	32	0.281092	1.5856	0.0433018	205	tags=34%, list=15%, signal=30%	TMC6/ITGB2/LGALS3/STK10/ITPR3/VAMP1/NBEAL2/ITGAL/MGAM/TCIRG1/HLA-B
GSE9650_NAIVE_VS_EXHAUSTED_CD8_TCELL_UP	21	0.345172	1.61633	0.0434174	352	tags=52%, list=25%, signal=40%	ADCY7/ABCC5/SLCO3A1/GABBR1/PIK3CD/DGKA/GGT5/PTPN6/ITPA/PRKD2/FAM102A
GSE29618_MONOCYTE_VS_PDC_UP	45	0.251933	1.61389	0.0435339	357	tags=42%, list=25%, signal=33%	NLRP1/MYO1F/ITGB2/SPI1/LGALS3/TRIB1/SLCO3A1/PCSK5/BEST1/MARCKS/IER2/MAFB/APOL3/FBN2/SLC7A7/HLA-F/TBXAS1/CD1D/ITGAX
GOBP_REGULATION_OF_CELLULAR_RESPONSE_TO_INSULIN_STIMULUS	5	-0.574727	-1.59764	0.0435732	295	tags=80%, list=21%, signal=64%	MYO1C/PTPRE/PRKCB/SLC27A4
GSE7568_IL4_TGFB_DEXAMETHASONE_VS_IL4_TGFB_TREATED_MACROPHAGE_UP	14	0.389898	1.55622	0.043609	268	tags=50%, list=19%, signal=41%	DDX39A/SNRPD1/TMEM184B/MARCKS/GRWD1/RPL28/KLHDC4
GSE2770_TGFB_AND_IL4_ACT_VS_ACT_CD4_TCELL_2H_UP	7	0.525523	1.63042	0.0437601	337	tags=71%, list=24%, signal=55%	KRT10/IER2/HLA-B/STX10/TBXAS1
GSE14415_TCONV_VS_FOXP3_KO_INDUCED_TREG_DN	20	0.352418	1.61887	0.0437853	309	tags=50%, list=22%, signal=40%	KPNA2/CORO1A/MCM3/HCLS1/MCM6/KNTC1/PTPN6/STMN1/SNRPA/EPSTI1
GSE7568_CTRL_VS_24H_TGFB_TREATED_MACROPHAGES_WITH_IL4_AND_DEXAMETHASONE_DN	15	0.388371	1.59953	0.0437956	543	tags=80%, list=38%, signal=50%	IGSF9/PHLDB1/NOTCH3/SLC7A7/RUSC2/TNFRSF14/DXO/ZNF462/CARD10/LDLRAD4/SEMA4A/MTUS2
GSE4142_NAIVE_VS_GC_BCELL_UP	15	0.38834	1.59941	0.0437956	239	tags=47%, list=17%, signal=39%	ADAMTS4/ARHGAP45/ITGB2/CHD3/ITPR3/INO80E/PKN1
REACTOME_INOSITOL_PHOSPHATE_METABOLISM	10	0.464096	1.61822	0.0438185	163	tags=50%, list=12%, signal=45%	PLCB2/PLCG1/INPP5D/PLCB3/IP6K2
GSE17721_0.5H_VS_8H_LPS_BMDC_UP	31	0.285801	1.59205	0.0438247	275	tags=39%, list=19%, signal=32%	PARVG/PLEKHG2/MRPL55/ZMIZ2/NUP93/CORO1A/RGL2/MCM7/IER2/PACS1/SLC7A7/MIDN
GSE39556_UNTREATED_VS_3H_POLYIC_INJ_MOUSE_CD8A_DC_UP	22	0.334389	1.58906	0.0438472	350	tags=50%, list=25%, signal=38%	LIG1/ITGB2/ABR/HDAC9/CDC25B/LAMA5/TRIB2/PTPN6/SLC7A7/ADAM28/CD1D
GOCC_VACUOLAR_LUMEN	18	0.356147	1.6083	0.0439239	380	tags=56%, list=27%, signal=41%	AGRN/ARHGAP45/RNASET2/ACLY/HSPG2/CTSK/UNC13D/PYGB/GALNS/IMPDH1
GOMF_METALLOEXOPEPTIDASE_ACTIVITY	4	-0.663591	-1.62048	0.0439353	479	tags=100%, list=34%, signal=66%	NCLN/DPP3/TRHDE
GSE360_L_DONOVANI_VS_L_MAJOR_DC_UP	20	0.358097	1.64496	0.0439612	508	tags=65%, list=36%, signal=42%	DGKZ/MYRF/ABCC5/HDAC9/TEP1/SMTN/ACLY/FCGBP/TELO2/PRKD2/SLC9A1/HTRA1/PLCE1
GOBP_NEGATIVE_REGULATION_OF_INNATE_IMMUNE_RESPONSE	15	0.383079	1.60833	0.0440729	312	tags=53%, list=22%, signal=42%	NLRC5/LGALS9/OAS3/HLA-B/HLA-A/OAS1/MICA/HLA-F
GOBP_ACTIN_FILAMENT_ORGANIZATION	57	0.226525	1.62047	0.044226	617	tags=60%, list=44%, signal=35%	SH3D21/MICAL1/PLEKHG2/MYO1F/ARHGEF2/BCAR1/CORO1A/MYO15A/MICALL2/PRKCE/MARCKS/COTL1/SHROOM1/HCLS1/EVL/STMN1/RAC2/ARHGEF5/MARCKSL1/SLC9A1/MYO19/GSN/ARHGEF18/TMSB4X/ASAP3/ZYX/VASP/PREX1/NEBL/RHOC/ITGB1BP1/FMN1/ENAH/RHOBTB1
GOBP_ALCOHOL_CATABOLIC_PROCESS	3	-0.746099	-1.61116	0.0443469	362	tags=100%, list=26%, signal=75%	SYNJ2/INPP5E
GOBP_INOSITOL_PHOSPHATE_CATABOLIC_PROCESS	3	-0.746099	-1.61116	0.0443469	362	tags=100%, list=26%, signal=75%	SYNJ2/INPP5E
GOBP_ORGANIC_HYDROXY_COMPOUND_CATABOLIC_PROCESS	3	-0.746099	-1.61116	0.0443469	362	tags=100%, list=26%, signal=75%	SYNJ2/INPP5E
GOBP_POLYOL_CATABOLIC_PROCESS	3	-0.746099	-1.61116	0.0443469	362	tags=100%, list=26%, signal=75%	SYNJ2/INPP5E
GSE20715_0H_VS_24H_OZONE_LUNG_UP	28	0.297718	1.58831	0.0443548	343	tags=46%, list=24%, signal=36%	DGKZ/MYO1F/ARHGEF2/CORO1A/RFX5/FMNL3/HLA-B/PACS1/MAP4K1/EVL/RAC2/CAMK2G/CIZ1
GOBP_FERTILIZATION	3	0.734043	1.52951	0.0444444	378	tags=100%, list=27%, signal=73%	CATSPER2/EHMT2/STXBP1
GOBP_NEUROMUSCULAR_SYNAPTIC_TRANSMISSION	3	0.734043	1.52951	0.0444444	378	tags=100%, list=27%, signal=73%	CHRNB1/TSPOAP1/STXBP1
GOBP_POSITIVE_REGULATION_OF_ANION_TRANSPORT	3	0.734043	1.52951	0.0444444	378	tags=100%, list=27%, signal=73%	GABBR1/PLA2G6/STXBP1
GOBP_POSITIVE_REGULATION_OF_ORGANIC_ACID_TRANSPORT	3	0.734043	1.52951	0.0444444	378	tags=100%, list=27%, signal=73%	GABBR1/PLA2G6/STXBP1
GOBP_REGULATION_OF_ANION_TRANSPORT	3	0.734043	1.52951	0.0444444	378	tags=100%, list=27%, signal=73%	GABBR1/PLA2G6/STXBP1
GOBP_REGULATION_OF_ORGANIC_ACID_TRANSPORT	3	0.734043	1.52951	0.0444444	378	tags=100%, list=27%, signal=73%	GABBR1/PLA2G6/STXBP1
GOBP_ELECTRON_TRANSPORT_CHAIN	10	-0.414825	-1.66187	0.0445946	832	tags=100%, list=59%, signal=41%	SLC25A22/MYBBP1A/TAFAZZIN/CYB561/POLG2/AIFM2/NDUFS8/BID/MT-CO1
GSE27291_0H_VS_7D_STIM_GAMMADELTA_TCELL_DN	17	0.375066	1.61148	0.0446686	267	tags=47%, list=19%, signal=39%	PARVG/TMC8/ARHGAP9/ITPR3/ITGAL/DGKA/EVL/FAM111A
GSE21360_PRIMARY_VS_TERTIARY_MEMORY_CD8_TCELL_UP	27	0.310555	1.62564	0.0447154	765	tags=81%, list=54%, signal=38%	MYO1F/ARHGEF2/ABR/SERPINE1/SLC7A6/ABCC1/NOTCH3/TLE3/RAC2/MARCKSL1/PLIN2/POLRMT/GGA3/PLA2G15/DGKD/NCOR2/DDIT4/POP1/YWHAH/SLC6A6/FARSA/TLR5
GOBP_DOUBLE_STRAND_BREAK_REPAIR	34	0.271227	1.58497	0.0447368	276	tags=38%, list=20%, signal=32%	DDX11/PML/IFFO1/MCM5/MCM3/RAD51D/MCM7/FANCD2/OGG1/MCM6/TP53/MCM4/CHEK2
GSE15750_WT_VS_TRAF6KO_DAY6_EFF_CD8_TCELL_DN	11	0.448842	1.62625	0.0450311	459	tags=73%, list=32%, signal=49%	SERPINE1/MEGF8/CAPN12/STK36/CSF1/FAM83G/IGHMBP2/PPIA
GOBP_REGULATION_OF_ENDOTHELIAL_CELL_MIGRATION	20	0.332709	1.57141	0.0451895	600	tags=70%, list=42%, signal=41%	HDAC7/BCAR1/PLCG1/HDAC9/PIK3CD/ADGRA2/PRKD2/CARD10/TMSB4X/TGFB1/SEMA4A/FLT4/EMC10/ITGB1BP1
GSE12198_CTRL_VS_HIGH_IL2_STIM_NK_CELL_UP	22	0.333062	1.58275	0.0452617	528	tags=64%, list=37%, signal=40%	DGKZ/PLCB2/COL5A3/ZMIZ2/PLCG1/VAMP1/PCSK5/GRAMD1A/ZFYVE27/COL6A1/IGHMBP2/TRIM41/AXIN1/BCS1L
GSE18791_CTRL_VS_NEWCASTLE_VIRUS_DC_2H_UP	8	-0.470463	-1.62802	0.0452944	753	tags=100%, list=53%, signal=47%	AP2A1/TNRC18/FOS/MRPS26/ZNF544/PLXNB1/CETN3
GSE9601_UNTREATED_VS_NFKB_INHIBITOR_TREATED_HCMV_INF_MONOCYTE_UP	19	0.355861	1.61619	0.0453258	604	tags=74%, list=43%, signal=43%	PSMB9/NBEAL2/SHROOM1/RCN1/LGR5/EPSTI1/SEC31B/TUBB2A/SUSD1/PREX1/ITGA4/NEBL/LDLR/ANXA2
REACTOME_CELL_DEATH_SIGNALLING_VIA_NRAGE_NRIF_AND_NADE	13	0.40426	1.59598	0.0456621	503	tags=69%, list=36%, signal=45%	PLEKHG2/ARHGEF2/ABR/ARHGEF17/ARHGEF1/MCF2L/ARHGEF5/ARHGEF18/PREX1
REACTOME_NRAGE_SIGNALS_DEATH_THROUGH_JNK	13	0.40426	1.59598	0.0456621	503	tags=69%, list=36%, signal=45%	PLEKHG2/ARHGEF2/ABR/ARHGEF17/ARHGEF1/MCF2L/ARHGEF5/ARHGEF18/PREX1
GOBP_RRNA_CATABOLIC_PROCESS	3	-0.741844	-1.60197	0.0457891	368	tags=100%, list=26%, signal=74%	EXOSC6/TRIR
REACTOME_DOWNSTREAM_SIGNAL_TRANSDUCTION	3	0.695476	1.52097	0.0459966	84	tags=67%, list=6%, signal=63%	BCAR1/PLCG1
REACTOME_RUNX2_REGULATES_OSTEOBLAST_DIFFERENTIATION	3	-0.723404	-1.57696	0.0460097	394	tags=100%, list=28%, signal=72%	RUNX2/GLI3
GOCC_RECYCLING_ENDOSOME_MEMBRANE	11	0.44148	1.59855	0.0463679	575	tags=82%, list=41%, signal=49%	SORCS2/HLA-B/HLA-A/ZFYVE27/HLA-F/GRIPAP1/EHD1/GGA3/RAP2B
GOCC_SPECIFIC_GRANULE_MEMBRANE	11	0.440877	1.59637	0.0463679	158	tags=45%, list=11%, signal=41%	TMC6/ITGB2/STK10/VAMP1/ITGAL
GSE36476_CTRL_VS_TSST_ACT_16H_MEMORY_CD4_TCELL_YOUNG_UP	20	0.347452	1.59606	0.0466102	519	tags=65%, list=37%, signal=42%	TMC6/MYO1F/ITGB2/JUN/PLCG1/IL11RA/FCGBP/ARHGEF18/KLHL3/PDE4D/PITPNC1/RASGRP2/LMF1
GSE4984_UNTREATED_VS_VEHICLE_CTRL_TREATED_DC_DN	11	-0.383591	-1.521	0.0466161	267	tags=64%, list=19%, signal=52%	TIMELESS/C1QTNF6/RCC1/TMCO4/TMEM165/KDM8/HYOU1
GSE1432_1H_VS_6H_IFNG_MICROGLIA_UP	22	0.330518	1.57066	0.0466761	464	tags=59%, list=33%, signal=40%	TRIB1/APBB3/RNASET2/CROCCP2/OGG1/PLXNA2/MAP4K1/MCM6/TLE3/AMPD2/SHB/KCNAB2/LDLRAD4
GSE17974_CTRL_VS_ACT_IL4_AND_ANTI_IL12_2H_CD4_TCELL_UP	29	0.294182	1.59547	0.0468541	509	tags=59%, list=36%, signal=38%	ITGB2/ABCC5/TSC22D1/JUN/STK10/GABBR1/PRKCE/ITGAL/IL11RA/EVL/FAM111A/EPS8L2/IRF1/GALNS/HEMK1/PIEZO1/BLVRA
GSE41867_NAIVE_VS_DAY15_LCMV_EFFECTOR_CD8_TCELL_UP	17	-0.328187	-1.6326	0.0468737	478	tags=71%, list=34%, signal=47%	NANS/COX17/DCPS/MSH2/HDAC6/SCOC/DPP3/ZPR1/FAM174C/FOCAD/CETN3/HNRNPA1
GOBP_GLYCEROPHOSPHOLIPID_BIOSYNTHETIC_PROCESS	30	0.29532	1.64411	0.047043	395	tags=50%, list=28%, signal=37%	DGKZ/PITPNM2/INPP5D/PIK3CD/PLA2G4C/IP6K2/DGKA/PIK3C2B/FAR1/PIGS/MBOAT7/SLC27A1/PLA2G6/TTC7A/AJUBA
PID_S1P_S1P1_PATHWAY	4	0.65336	1.55175	0.0472313	232	tags=75%, list=16%, signal=63%	PLCB2/PLCG1/ABCC1
GSE20366_TREG_VS_NAIVE_CD4_TCELL_UP	13	-0.362028	-1.56971	0.0474106	184	tags=54%, list=13%, signal=47%	TENT5A/RIN2/FCGR2B/ETV5/DNAH7/PIM1/BID
GOBP_AORTA_MORPHOGENESIS	5	-0.572443	-1.5913	0.0474986	608	tags=80%, list=43%, signal=46%	NOTCH1/PDGFRB/JAG1/EFEMP2
GSE20198_UNTREATED_VS_IL12_TREATED_ACT_CD4_TCELL_UP	16	-0.32992	-1.58516	0.0477318	750	tags=88%, list=53%, signal=42%	INTS11/DNAJB11/IL1RN/FTSJ3/PHF23/CEP135/MOGS/COX17/MDC1/PLBD2/SMIM7/TRIR/HLA-DRB1/QTRT2
GSE40068_CXCR5POS_BCL6POS_TFH_VS_CXCR5NEG_BCL6NEG_CD4_TCELL_DN	12	0.425222	1.58561	0.0478395	229	tags=50%, list=16%, signal=42%	PLEKHG2/CIC/MARCKS/ALS2CL/SORCS2/TRIB2
GSE10273_LOW_IL7_VS_HIGH_IL7_AND_IRF4_IN_IRF4_8_NULL_PRE_BCELL_UP	20	0.346078	1.58975	0.0480226	264	tags=45%, list=19%, signal=37%	WDFY4/MRPL55/SPI1/SNRPD1/C1orf112/LMNB2/SMTN/LGR5/STMN1
GSE411_100MIN_VS_400MIN_IL6_STIM_SOCS3_KO_MACROPHAGE_DN	20	0.343904	1.57976	0.0480226	583	tags=70%, list=41%, signal=42%	TMC6/WDFY4/ABCC5/PLCG1/PTPN6/NFKB2/CIZ1/UBA7/WFS1/ZNF266/PIAS3/SIPA1/PISD/IMMP2L
GSE43955_TH0_VS_TGFB_IL6_IL23_TH17_ACT_CD4_TCELL_60H_DN	20	0.340792	1.56547	0.0480226	579	tags=70%, list=41%, signal=42%	FMNL3/IER2/REX1BD/RPL28/TLE3/RAC2/HK1/ADM/CBX6/NAV1/SRRT/ZYX/LDLR/PISD
GSE17721_CPG_VS_GARDIQUIMOD_2H_BMDC_UP	15	0.386644	1.59242	0.0481752	404	tags=60%, list=29%, signal=43%	IGSF9/FBRS/LAMA5/CDK18/EVL/NUP62/PLA2G6/ADM/ATF5
GSE17301_IFNA2_VS_IFNA5_STIM_ACD3_ACD28_ACT_CD8_TCELL_UP	23	0.319249	1.55719	0.0482094	229	tags=39%, list=16%, signal=33%	AGRN/NLRP1/IRF3/ABR/PASK/CD247/IER2/HCLS1/TRIB2
REACTOME_CARBOXYTERMINAL_POST_TRANSLATIONAL_MODIFICATIONS_OF_TUBULIN	6	-0.520204	-1.58989	0.0482173	404	tags=83%, list=29%, signal=60%	TUBA1C/TUBA1A/TTL/TPGS2/TUBB6
WP_S1P_RECEPTOR_SIGNAL_TRANSDUCTION	4	0.659409	1.59652	0.0485762	209	tags=75%, list=15%, signal=64%	PLCB2/PLCB3/PIK3C2B
GOBP_MYELOID_LEUKOCYTE_MEDIATED_IMMUNITY	19	0.343313	1.57745	0.0487445	378	tags=53%, list=27%, signal=39%	ITGB2/SPI1/SPON2/PIK3CD/LGALS9/STXBP2/BTK/RAC2/UNC13D/STXBP1
GOBP_POSITIVE_REGULATION_OF_PHAGOCYTOSIS	10	-0.411843	-1.64992	0.0488416	176	tags=60%, list=12%, signal=53%	FCGR2B/BCR/FCER1G/GAS6/FCN3/NCKAP1L
WP_PHOSPHOINOSITIDES_METABOLISM	12	0.426058	1.60404	0.0488889	209	tags=50%, list=15%, signal=43%	PLCB2/PLCG1/INPP5D/PIK3CD/PLCB3/PIK3C2B
GOBP_POSITIVE_REGULATION_OF_TYPE_I_INTERFERON_PRODUCTION	8	0.498732	1.6039	0.0488959	422	tags=75%, list=30%, signal=53%	IRF3/OAS3/OAS1/IRF7/IRF1/DHX58
REACTOME_DEATH_RECEPTOR_SIGNALLING	18	0.357821	1.60965	0.0489614	305	tags=50%, list=22%, signal=40%	PLEKHG2/ARHGEF2/ABR/ARHGEF17/ARHGEF1/SPPL2B/MCF2L/ARHGEF5/RBCK1
GSE7852_LN_VS_THYMUS_TCONV_UP	17	0.370569	1.59216	0.0489914	550	tags=71%, list=39%, signal=44%	PNPLA6/MYO15A/AKNA/PLCB3/HLA-B/RCN1/USP36/OAS1/S100A6/CASP1/GMPPA/LDLR
GSE43863_NAIVE_VS_MEMORY_LY6C_INT_CXCR5POS_CD4_TCELL_D150_LCMV_DN	27	-0.235939	-1.46977	0.0490191	769	tags=81%, list=54%, signal=38%	MAK16/POP1/INTS11/NELFE/TBL3/MRPL34/GIPC1/CD40/TOP1MT/IL1RN/MARS1/NUP42/OPA3/DPP3/MRPL27/ELOVL1/DUS1L/ACIN1/CHERP/UBE2J2/DDX31/PDXK
GSE31082_DN_VS_DP_THYMOCYTE_DN	18	0.363884	1.59539	0.0491329	518	tags=67%, list=37%, signal=43%	FMNL1/ARHGAP45/ABCC5/PHF1/IP6K2/EPSTI1/AXIN2/SRGAP2/MCAM/PREX1/UBALD2/FHIP2B
GOBP_ORGANELLE_MEMBRANE_FUSION	10	0.448836	1.59051	0.0493827	661	tags=90%, list=47%, signal=48%	CORO1A/VAMP1/STX10/STX3/STXBP1/ATP13A2/ANXA2/CAV2/SEPTIN8
GSE4142_NAIVE_BCELL_VS_PLASMA_CELL_UP	20	0.340746	1.56526	0.049435	399	tags=55%, list=28%, signal=40%	GTPBP2/ITGB2/RNASET2/TMEM184B/MBD6/ARHGAP30/FMNL3/CAMK2G/PPOX/ULK2/NAV1
GSE9509_10MIN_VS_30MIN_LPS_AND_IL10_STIM_IL10_KO_MACROPHAGE_DN	22	0.328638	1.56173	0.049505	634	tags=73%, list=45%, signal=41%	GTPBP2/ABR/HDAC9/DNMT3A/CTSK/TLE3/ADM/GMPPB/LRRC32/FLYWCH1/VASP/BMP1/ITGA4/ADCY6/TAGLN2/SEMA4D
GOBP_REGULATION_OF_RESPONSE_TO_EXTERNAL_STIMULUS	94	0.187519	1.58221	0.0495392	555	tags=51%, list=39%, signal=33%	NLRP1/NLRC5/FANCA/IRF3/SPI1/PLXNA3/TRIB1/PLCG1/SERPINE1/MEGF8/AKNA/LGALS9/FANCD2/OAS3/HLA-B/BTK/ABCC1/FOXA2/ADGRA2/PTPN6/VEGFB/HLA-A/OAS1/RAC2/MICA/HLA-F/CSF1/IRF7/CD1D/PRKD2/STX3/IRF1/DHX58/CASP1/PTPRO/TMSB4X/TRIM41/HTRA1/ZYX/TGFB1/SEMA4A/C1QTNF1/FEM1A/CLEC7A/TRAF3/LDLR/ADAMTS12/TRIM21
PID_HIF1_TFPATHWAY	11	0.432916	1.59483	0.0495495	407	tags=64%, list=29%, signal=46%	HDAC7/ITGB2/JUN/SERPINE1/HK1/ADM/PLIN2

## Sheet: Suppl 6
Description	Set Size	ES	NES	p-value	Rank	Leading edge	Core enrichment
GOBP_ORGANIC_ACID_METABOLIC_PROCESS	119	-0.280634	-4.40352	1e-10	449	tags=55%, list=22%, signal=45%	PLIN5/FAAH/VARS1/NUPR1/TRIB3/CARS2/MAPKAPK2/PNKD/FARSA/FN3K/PFAS/SLC45A3/SCPEP1/PTGES2/MTR/ABHD12/FADS3/WARS1/MLXIPL/DDIT4/THEM4/IDH3G/ACADVL/GPAT4/PLA2G15/OSBPL2/GLYAT/ADH4/ADH1A/BAAT/GSTA1/TAT/GHR/RIDA/ABAT/UGT1A4/GCLM/PLOD2/ANGPTL3/SULT1B1/AKR1D1/PHYH/OTC/ACSM3/MMUT/SCP2/ADH6/UGT2B7/PON1/HPGD/OAT/GNMT/TDO2/PON3/CYP3A4/ASS1/UGT1A9/UGT2B4/ACADSB/CYP39A1/ALDH6A1/CTH/PSAT1/ADH1B/IGF1
KEGG_RETINOL_METABOLISM	10	-0.947779	-3.80928	1e-10	118	tags=100%, list=6%, signal=95%	ADH1A/UGT1A4/UGT2B10/ADH6/UGT2B7/CYP3A4/UGT1A9/UGT2B4/ADH1B
KEGG_STEROID_HORMONE_BIOSYNTHESIS	9	-0.962439	-3.66602	1e-10	87	tags=100%, list=4%, signal=96%	HSD17B6/HSD11B1/AKR1D1/UGT2B10/UGT2B7/CYP3A4/UGT1A9/UGT2B4
KEGG_DRUG_METABOLISM_CYTOCHROME_P450	14	-0.798408	-3.79606	7.83674e-10	118	tags=86%, list=6%, signal=81%	ADH4/ADH1A/GSTA1/UGT1A4/UGT2B10/ADH6/UGT2B7/CYP3A4/UGT1A9/UGT2B4/AOX1/ADH1B
GOMF_EXTRACELLULAR_MATRIX_STRUCTURAL_CONSTITUENT	59	0.488955	2.92645	6.90695e-09	443	tags=59%, list=22%, signal=48%	COL1A1/COL5A1/AEBP1/LTBP4/LTBP2/COL4A2/LAMA5/COL1A2/AGRN/COL16A1/COL3A1/COL6A1/COL6A3/VWF/HSPG2/COL5A3/THBS3/PODN/MFAP4/LAMB1/COL4A4/FBLN5/COLQ/SRPX2/FBLN1/THBS2/BGN/COL27A1/COL6A2/COL4A3/NID2/COL4A1/NPNT/EFEMP2/FRAS1
REACTOME_BIOLOGICAL_OXIDATIONS	24	-0.593758	-3.70185	7.80702e-09	120	tags=71%, list=6%, signal=67%	GLYAT/ADH4/ADH1A/UGP2/GSTA1/UGT1A4/GCLM/SULT1B1/UGT2B10/ADH6/UGT2B7/CYP3A4/AADAC/UGT1A9/UGT2B4/CYP39A1/ADH1B
REACTOME_GLUCURONIDATION	6	-0.953726	-2.94766	9.90419e-09	102	tags=100%, list=5%, signal=95%	UGT1A4/UGT2B10/UGT2B7/UGT1A9/UGT2B4
KEGG_PENTOSE_AND_GLUCURONATE_INTERCONVERSIONS	6	-0.953726	-2.95275	1.7695e-08	102	tags=100%, list=5%, signal=95%	UGT1A4/UGT2B10/UGT2B7/UGT1A9/UGT2B4
KEGG_METABOLISM_OF_XENOBIOTICS_BY_CYTOCHROME_P450	13	-0.784227	-3.64042	1.9142e-08	118	tags=85%, list=6%, signal=80%	ADH4/ADH1A/GSTA1/UGT1A4/UGT2B10/ADH6/UGT2B7/CYP3A4/UGT1A9/UGT2B4/ADH1B
GOMF_EXTRACELLULAR_MATRIX_STRUCTURAL_CONSTITUENT_CONFERRING_TENSILE_STRENGTH	17	0.710708	2.81714	3.07593e-08	393	tags=82%, list=19%, signal=67%	COL1A1/COL5A1/COL4A2/COL1A2/COL16A1/COL3A1/COL6A1/COL6A3/COL5A3/COL4A4/COL27A1/COL6A2/COL4A3/COL4A1
GOBP_STEROID_METABOLIC_PROCESS	42	-0.429066	-3.65794	4.48242e-08	434	tags=67%, list=21%, signal=54%	PIP4P1/APOL1/CLN6/ARMC5/SREBF2/IGFBP7/TSPO/ACADVL/MVD/OSBPL2/HSD17B11/BAAT/LEPR/APOF/UGT1A4/GC/HSD17B6/ANGPTL3/HSD11B1/AKR1D1/SCP2/UGT2B7/PON1/CAT/CYP3A4/UGT2B4/CYP39A1/SC5D
REACTOME_COLLAGEN_CHAIN_TRIMERIZATION	17	0.710708	2.86733	4.69863e-08	393	tags=82%, list=19%, signal=67%	COL1A1/COL5A1/COL4A2/COL1A2/COL16A1/COL3A1/COL6A1/COL6A3/COL5A3/COL4A4/COL27A1/COL6A2/COL4A3/COL4A1
HALLMARK_BILE_ACID_METABOLISM	17	-0.680456	-3.53777	7.48642e-08	187	tags=82%, list=9%, signal=75%	PEX26/HSD17B11/AQP9/BBOX1/GC/GCLM/HSD17B6/SULT1B1/AKR1D1/PHYH/SCP2/CAT/GNMT/CYP39A1
REACTOME_SIGNALING_BY_PDGF	20	0.657769	2.80996	8.15751e-08	393	tags=75%, list=19%, signal=61%	COL5A1/COL4A2/PLCG1/COL3A1/COL6A1/COL6A3/COL5A3/BCAR1/THBS3/COL4A4/PDGFRB/THBS2/COL6A2/COL4A3/COL4A1
GOMF_OXIDOREDUCTASE_ACTIVITY	65	-0.321505	-3.50885	1.13483e-07	118	tags=40%, list=6%, signal=39%	ADH4/ADH1A/HSD17B13/HSD17B11/GSTA1/PCYOX1/BBOX1/GCLM/HSD17B6/PLOD2/HSD11B1/AKR1D1/PHYH/CP/ADH6/HPGD/CAT/TDO2/CYP3A4/ACADSB/AOX1/CYP39A1/ALDH6A1/ADH1B/SC5D/PRDX3
KEGG_COMPLEMENT_AND_COAGULATION_CASCADES	17	-0.660118	-3.45454	1.24252e-07	160	tags=76%, list=8%, signal=71%	C7/FGA/PROS1/C4BPA/SERPINC1/PLG/C9/CPB2/MBL2/FGB/F13B/F9/FGG
KEGG_ECM_RECEPTOR_INTERACTION	29	0.579718	2.80937	1.71362e-07	393	tags=66%, list=19%, signal=54%	COL1A1/COL5A1/LAMC3/COL4A2/LAMA5/COL1A2/AGRN/COL3A1/COL6A1/COL6A3/VWF/HSPG2/COL5A3/THBS3/LAMB1/COL4A4/THBS2/COL6A2/COL4A1
GOBP_ORGANIC_HYDROXY_COMPOUND_METABOLIC_PROCESS	64	-0.306268	-3.3287	2.26258e-07	168	tags=41%, list=8%, signal=39%	PLTP/MVD/OSBPL2/ITPK1/ADH4/ADH1A/BAAT/ABAT/LEPR/APOF/UGT1A4/GC/HSD17B6/ANGPTL3/SULT1B1/AKR1D1/SCP2/ADH6/PON1/CAT/CYP3A4/CYP39A1/PSAT1/ADH1B/SC5D/IGF1
KEGG_ASCORBATE_AND_ALDARATE_METABOLISM	5	-0.960565	-2.6935	2.5856e-07	87	tags=100%, list=4%, signal=96%	UGT2B10/UGT2B7/UGT1A9/UGT2B4
WP_METAPATHWAY_BIOTRANSFORMATION_PHASE_I_AND_II	16	-0.672463	-3.47451	2.86995e-07	143	tags=75%, list=7%, signal=70%	KCNAB2/GLYAT/BAAT/GSTA1/UGT1A4/SULT1B1/AKR1D1/UGT2B7/CYP3A4/UGT1A9/UGT2B4/CYP39A1
KEGG_VALINE_LEUCINE_AND_ISOLEUCINE_DEGRADATION	5	-0.957644	-2.68531	3.45414e-07	93	tags=100%, list=5%, signal=96%	MMUT/ACADSB/AOX1/ALDH6A1
GOBP_ALPHA_AMINO_ACID_METABOLIC_PROCESS	30	-0.476467	-3.40605	3.52635e-07	120	tags=53%, list=6%, signal=51%	GLYAT/BAAT/TAT/RIDA/GCLM/PLOD2/OTC/MMUT/OAT/GNMT/TDO2/ASS1/ACADSB/ALDH6A1/CTH/PSAT1
GOBP_CELLULAR_HORMONE_METABOLIC_PROCESS	16	-0.66213	-3.28111	4.48829e-07	214	tags=75%, list=10%, signal=68%	TSPO/ADH4/ADH1A/HSD17B11/HSD17B6/AKR1D1/ADH6/UGT2B7/CYP3A4/UGT1A9/UGT2B4/ADH1B
REACTOME_COLLAGEN_BIOSYNTHESIS_AND_MODIFYING_ENZYMES	24	0.591599	2.68544	4.87552e-07	393	tags=67%, list=19%, signal=55%	COL1A1/COL5A1/ADAMTS2/COL4A2/COL1A2/COL16A1/COL3A1/COL6A1/COL6A3/COL5A3/COL4A4/COL27A1/COL6A2/COL4A3/BMP1/COL4A1
GOCC_COMPLEX_OF_COLLAGEN_TRIMERS	12	0.772537	2.7976	5.80858e-07	393	tags=92%, list=19%, signal=75%	COL1A1/COL5A1/COL4A2/COL1A2/COL16A1/COL3A1/COL5A3/COL4A4/COL27A1/COL4A3/COL4A1
GOBP_HORMONE_METABOLIC_PROCESS	23	-0.549416	-3.39579	6.30453e-07	118	tags=61%, list=6%, signal=58%	ADH4/ADH1A/HSD17B11/GHR/HSD17B6/SULT1B1/AKR1D1/ADH6/UGT2B7/CYP3A4/UGT1A9/BCHE/UGT2B4/ADH1B
REACTOME_INTEGRIN_CELL_SURFACE_INTERACTIONS	28	0.572116	2.71017	6.60569e-07	393	tags=64%, list=19%, signal=53%	COL1A1/COL5A1/ITGAX/COL4A2/COL1A2/AGRN/COL16A1/COL3A1/COL6A1/COL6A3/VWF/HSPG2/ITGAL/COL5A3/COL4A4/COL6A2/COL4A3/COL4A1
KEGG_FATTY_ACID_METABOLISM	6	-0.908914	-2.81401	1.20511e-06	194	tags=100%, list=9%, signal=91%	ADH4/ADH1A/ADH6/ACADSB/ADH1B
REACTOME_ASSEMBLY_OF_COLLAGEN_FIBRILS_AND_OTHER_MULTIMERIC_STRUCTURES	20	0.618966	2.6442	1.24862e-06	393	tags=70%, list=19%, signal=57%	COL1A1/COL5A1/COL4A2/COL1A2/COL3A1/COL6A1/COL6A3/COL5A3/COL4A4/COL27A1/COL6A2/COL4A3/BMP1/COL4A1
WP_FATTY_ACID_OMEGAOXIDATION	5	-0.945472	-2.61175	1.26571e-06	118	tags=100%, list=6%, signal=94%	ADH1A/ADH6/CYP3A4/ADH1B
GOMF_STEROID_DEHYDROGENASE_ACTIVITY	5	-0.946933	-2.69995	1.53007e-06	115	tags=100%, list=6%, signal=95%	HSD17B11/HSD17B6/HSD11B1/AKR1D1
GOBP_MONOCARBOXYLIC_ACID_METABOLIC_PROCESS	72	-0.271501	-3.10768	1.58552e-06	449	tags=56%, list=22%, signal=45%	PLIN5/FAAH/NUPR1/TRIB3/PNKD/SLC45A3/SCPEP1/PTGES2/ABHD12/FADS3/MLXIPL/DDIT4/THEM4/ACADVL/GPAT4/PLA2G15/OSBPL2/GLYAT/ADH4/ADH1A/BAAT/GSTA1/ABAT/UGT1A4/ANGPTL3/AKR1D1/PHYH/ACSM3/SCP2/ADH6/UGT2B7/HPGD/PON3/CYP3A4/UGT1A9/UGT2B4/ACADSB/CYP39A1/ADH1B/IGF1
GOMF_NAD_RETINOL_DEHYDROGENASE_ACTIVITY	5	-0.945472	-2.69579	1.78296e-06	118	tags=100%, list=6%, signal=94%	ADH1A/HSD17B6/ADH6/ADH1B
GOBP_XENOBIOTIC_METABOLIC_PROCESS	11	-0.754835	-3.13711	1.82402e-06	120	tags=82%, list=6%, signal=77%	GLYAT/GSTA1/UGT1A4/SULT1B1/PON3/CYP3A4/AADAC/UGT1A9/AOX1
GOBP_FIBRINOLYSIS	8	-0.825993	-2.81409	2.42885e-06	112	tags=88%, list=5%, signal=83%	FGA/PROS1/APOH/PLG/CPB2/FGB/FGG
GOBP_BILE_ACID_BIOSYNTHETIC_PROCESS	5	-0.939143	-2.55807	2.49298e-06	131	tags=100%, list=6%, signal=94%	BAAT/AKR1D1/SCP2/CYP39A1
GOBP_ORGANIC_ACID_CATABOLIC_PROCESS	26	-0.465286	-3.04346	2.92291e-06	194	tags=58%, list=9%, signal=53%	ACADVL/PLA2G15/TAT/RIDA/ABAT/AKR1D1/PHYH/OTC/SCP2/PON1/OAT/TDO2/PON3/ACADSB/ALDH6A1
HALLMARK_XENOBIOTIC_METABOLISM	28	-0.451698	-3.10519	3.14144e-06	103	tags=54%, list=5%, signal=52%	AQP9/TAT/MAN1A1/PROS1/PLG/ANGPTL3/HSD11B1/CA2/MBL2/CAT/GNMT/TDO2/ID2/AOX1/IGF1
GOBP_CELLULAR_AMINO_ACID_CATABOLIC_PROCESS	10	-0.760189	-2.91132	3.17335e-06	99	tags=80%, list=5%, signal=77%	TAT/RIDA/ABAT/OTC/OAT/TDO2/ACADSB/ALDH6A1
GOBP_SMALL_MOLECULE_CATABOLIC_PROCESS	45	-0.355749	-3.29947	3.54175e-06	194	tags=47%, list=9%, signal=43%	ACADVL/BAD/PLA2G15/ADH4/TAT/RIDA/ABAT/HSD17B6/SULT1B1/AKR1D1/PHYH/OTC/SCP2/PON1/OAT/TDO2/PON3/CYP3A4/ACADSB/CYP39A1/ALDH6A1
GOCC_COLLAGEN_TRIMER	23	0.582653	2.66959	4.2243e-06	440	tags=70%, list=21%, signal=55%	COL1A1/COL5A1/COL4A2/COL1A2/COL16A1/COL3A1/COL6A1/COL6A3/COL5A3/COL4A4/COLQ/COL27A1/COL6A2/COL4A3/COL4A1/C1QTNF1
KEGG_GLYCINE_SERINE_AND_THREONINE_METABOLISM	3	-0.984436	-2.10985	4.31563e-06	36	tags=100%, list=2%, signal=98%	CTH/PSAT1
GOBP_EXTERNAL_ENCAPSULATING_STRUCTURE_ORGANIZATION	80	0.380893	2.42598	4.8604e-06	796	tags=66%, list=39%, signal=42%	COL1A1/COL5A1/AEBP1/ADAMTS2/PHLDB1/ADAMTS10/COL4A2/ADAMTSL2/QSOX1/COL1A2/COL16A1/COL3A1/SOX9/MMP2/BCL3/ADAMTS13/GSN/ADAMTSL4/COL5A3/MFAP4/MPV17/ZNF469/LAMB1/COL4A4/FBLN5/COLQ/FBLN1/COL27A1/NFKB2/COL4A3/NID2/NOTCH1/BMP1/COL4A1/NPNT/GAS6/EFEMP2/TGFB1/ELN/MMP14/ELF3/TNXB/CRISPLD2/PLOD3/CCN2/LTBP3/SH3PXD2B/EMILIN1/COL14A1/COLGALT1/TIE1/CTSK/MMP19
GOBP_URONIC_ACID_METABOLIC_PROCESS	4	-0.960097	-2.35403	6.14801e-06	87	tags=100%, list=4%, signal=96%	UGT2B7/UGT1A9/UGT2B4
REACTOME_ECM_PROTEOGLYCANS	31	0.509118	2.49684	6.4379e-06	393	tags=58%, list=19%, signal=48%	COL1A1/COL5A1/ITGAX/COL4A2/LAMA5/COL1A2/AGRN/COL3A1/COL6A1/COL6A3/HSPG2/COL5A3/LAMB1/COL4A4/BGN/COL6A2/COL4A3/COL4A1
REACTOME_COLLAGEN_DEGRADATION	23	0.576793	2.57686	8.07027e-06	393	tags=65%, list=19%, signal=53%	COL1A1/COL5A1/COL4A2/COL1A2/COL16A1/COL3A1/COL6A1/COL6A3/MMP2/PHYKPL/COL5A3/COL4A4/COL6A2/COL4A3/COL4A1
REACTOME_COLLAGEN_FORMATION	27	0.531828	2.49572	8.33831e-06	393	tags=59%, list=19%, signal=49%	COL1A1/COL5A1/ADAMTS2/COL4A2/COL1A2/COL16A1/COL3A1/COL6A1/COL6A3/COL5A3/COL4A4/COL27A1/COL6A2/COL4A3/BMP1/COL4A1
WP_ESTROGEN_METABOLISM	4	-0.953771	-2.33697	9.70697e-06	100	tags=100%, list=5%, signal=95%	UGT2B7/CYP3A4/UGT1A9
GOMF_ALCOHOL_DEHYDROGENASE_ACTIVITY_ZINC_DEPENDENT	4	-0.945012	-2.33854	1.06077e-05	118	tags=100%, list=6%, signal=94%	ADH1A/ADH6/ADH1B
GOMF_ALCOHOL_DEHYDROGENASE_NAD_P_PLUS_ACTIVITY	4	-0.945012	-2.33854	1.06077e-05	118	tags=100%, list=6%, signal=94%	ADH1A/ADH6/ADH1B
REACTOME_PHASE_II_CONJUGATION_OF_COMPOUNDS	14	-0.620023	-2.94451	1.11854e-05	120	tags=71%, list=6%, signal=68%	GLYAT/UGP2/GSTA1/UGT1A4/GCLM/SULT1B1/UGT2B10/UGT2B7/UGT1A9/UGT2B4
GOBP_CELLULAR_AMINO_ACID_METABOLIC_PROCESS	42	-0.348268	-2.96911	1.21184e-05	120	tags=40%, list=6%, signal=39%	GLYAT/BAAT/TAT/RIDA/ABAT/GCLM/PLOD2/OTC/MMUT/OAT/GNMT/TDO2/ASS1/ACADSB/ALDH6A1/CTH/PSAT1
GOBP_REGULATION_OF_HORMONE_LEVELS	62	-0.271377	-2.91721	1.2287e-05	118	tags=35%, list=6%, signal=34%	ADH4/ADH1A/SNX4/FGA/HSD17B11/GHR/ABAT/VSNL1/HSD17B6/SULT1B1/AKR1D1/ADH6/UGT2B7/SLC16A1/FGB/CYP3A4/UGT1A9/BCHE/UGT2B4/ADH1B/SLCO1B1/FGG
KEGG_PRIMARY_BILE_ACID_BIOSYNTHESIS	4	-0.950852	-2.38611	1.24861e-05	106	tags=100%, list=5%, signal=95%	AKR1D1/SCP2/CYP39A1
GOCC_EXTERNAL_ENCAPSULATING_STRUCTURE	116	0.324297	2.28786	1.28304e-05	443	tags=41%, list=22%, signal=34%	COL1A1/COL5A1/AEBP1/ADAMTS2/LTBP4/LAMC3/ADAMTS10/LTBP2/COL4A2/ADAMTSL2/LAMA5/COL1A2/AGRN/COL16A1/COL3A1/COL6A1/COL6A3/VWF/HSPG2/LRRC32/MMP2/ADAMTS13/ADAMTSL4/COL5A3/EGFL7/SPON2/THBS3/PODN/MFAP4/LGALS9/LAMB1/COL4A4/FBLN5/COLQ/SRPX2/FBLN1/THBS2/BGN/COL27A1/PKM/COL6A2/COL4A3/NID2/COL4A1/NPNT/S100A6/EFEMP2/FRAS1
REACTOME_NCAM1_INTERACTIONS	14	0.67079	2.52576	1.28448e-05	393	tags=79%, list=19%, signal=64%	COL5A1/COL4A2/AGRN/COL3A1/COL6A1/COL6A3/COL5A3/COL4A4/COL6A2/COL4A3/COL4A1
GOCC_COLLAGEN_CONTAINING_EXTRACELLULAR_MATRIX	104	0.334352	2.31682	1.28961e-05	443	tags=42%, list=22%, signal=35%	COL1A1/COL5A1/AEBP1/ADAMTS2/LTBP4/LAMC3/ADAMTS10/LTBP2/COL4A2/LAMA5/COL1A2/AGRN/COL16A1/COL3A1/COL6A1/COL6A3/VWF/HSPG2/MMP2/ADAMTSL4/COL5A3/EGFL7/THBS3/PODN/MFAP4/LGALS9/LAMB1/COL4A4/FBLN5/COLQ/SRPX2/FBLN1/THBS2/BGN/COL27A1/PKM/COL6A2/COL4A3/NID2/COL4A1/NPNT/S100A6/EFEMP2/FRAS1
GOMF_OXYGEN_BINDING	3	-0.981518	-2.14012	1.35699e-05	42	tags=100%, list=2%, signal=98%	TDO2/CYP3A4
GOBP_STEROID_CATABOLIC_PROCESS	7	-0.816352	-2.62182	1.36039e-05	108	tags=86%, list=5%, signal=81%	HSD17B11/HSD17B6/HSD11B1/AKR1D1/CYP3A4/CYP39A1
REACTOME_METABOLISM_OF_STEROIDS	24	-0.453764	-2.82904	1.41963e-05	265	tags=62%, list=13%, signal=55%	SREBF2/TSPO/UBE2I/MVD/OSBPL2/HSD17B11/BAAT/GC/HSD11B1/AKR1D1/SCP2/ALB/CYP39A1/SC5D/SLCO1B1
GOMF_OXIDOREDUCTASE_ACTIVITY_ACTING_ON_CH_OH_GROUP_OF_DONORS	18	-0.524961	-2.87398	1.42544e-05	228	tags=72%, list=11%, signal=65%	IDH3G/KCNAB2/ADH4/ADH1A/HSD17B13/HSD17B11/GCLM/HSD17B6/HSD11B1/AKR1D1/ADH6/HPGD/ADH1B
GOBP_ESTROGEN_METABOLIC_PROCESS	4	-0.949878	-2.32898	1.51026e-05	108	tags=100%, list=5%, signal=95%	UGT2B7/CYP3A4/UGT2B4
GOMF_VITAMIN_BINDING	22	-0.462349	-2.76925	1.8561e-05	118	tags=55%, list=6%, signal=52%	ADH4/TAT/ABAT/GC/PLOD2/PHYH/MMUT/ALB/OAT/GNMT/CTH/PSAT1
GOMF_PLATELET_DERIVED_GROWTH_FACTOR_BINDING	7	0.811891	2.33684	1.89742e-05	393	tags=100%, list=19%, signal=81%	COL1A1/COL5A1/COL1A2/COL3A1/COL6A1/PDGFRB/COL4A1
GOMF_ORGANIC_ACID_BINDING	23	-0.459933	-2.80654	2.16475e-05	99	tags=52%, list=5%, signal=50%	TAT/UGT1A4/PLOD2/PHYH/OTC/SCP2/UGT2B7/GNMT/TDO2/ASS1/UGT1A9/UGT2B4
REACTOME_NON_INTEGRIN_MEMBRANE_ECM_INTERACTIONS	22	0.566825	2.50827	2.19208e-05	393	tags=64%, list=19%, signal=52%	COL1A1/COL5A1/LAMC3/COL4A2/LAMA5/COL1A2/AGRN/COL3A1/HSPG2/COL5A3/LAMB1/COL4A4/COL4A3/COL4A1
GSE40666_UNTREATED_VS_IFNA_STIM_EFFECTOR_CD8_TCELL_90MIN_UP	35	0.4748	2.45217	2.38662e-05	468	tags=60%, list=23%, signal=47%	ITGAX/NLRC5/MIDN/ZYX/MYO1F/ITGAL/ACAP3/ZNF335/FAM102A/PRKCD/ZMIZ1/COL4A4/ADGRE5/COL4A3/SYNPO/TEPSIN/ACTA2/TLE3/TAP1/MVP/RASA3
GOCC_MICROBODY_LUMEN	4	-0.950852	-2.27088	2.73884e-05	106	tags=100%, list=5%, signal=95%	PHYH/SCP2/CAT
GOCC_FIBRILLAR_COLLAGEN_TRIMER	8	0.776566	2.33555	2.87869e-05	346	tags=88%, list=17%, signal=73%	COL1A1/COL5A1/COL1A2/COL16A1/COL3A1/COL5A3/COL27A1
REACTOME_EXTRACELLULAR_MATRIX_ORGANIZATION	85	0.352602	2.29176	2.89218e-05	744	tags=60%, list=36%, signal=40%	COL1A1/COL5A1/ADAMTS2/ITGAX/LTBP4/LAMC3/LTBP2/COL4A2/LAMA5/COL1A2/AGRN/COL16A1/COL3A1/COL6A1/COL6A3/VWF/HSPG2/ITGAL/MMP2/PHYKPL/COL5A3/MFAP4/LAMB1/COL4A4/FBLN5/FBLN1/BGN/COL27A1/COL6A2/COL4A3/NID2/CAPN15/BMP1/COL4A1/EFEMP2/EFEMP1/CAPN12/TGFB1/ELN/MMP14/LAMA2/TNXB/PTPRS/PLOD3/LTBP3/LAMA4/EMILIN1/TIMP1/COL14A1/ITGB2/COLGALT1
GOCC_BLOOD_MICROPARTICLE	41	-0.339995	-2.83699	3.17683e-05	185	tags=46%, list=9%, signal=43%	IGHV3-23/ACTB/IGKV3-15/CFHR1/FGA/HP/PROS1/C4BPA/GC/SERPINC1/PLG/C9/CP/PON1/ALB/ORM1/FGB/BCHE/FGG
GOBP_ALPHA_AMINO_ACID_CATABOLIC_PROCESS	9	-0.741214	-2.65134	3.5149e-05	99	tags=78%, list=5%, signal=74%	TAT/RIDA/OTC/OAT/TDO2/ACADSB/ALDH6A1
REACTOME_COMPLEMENT_CASCADE	26	-0.414911	-2.73673	3.78939e-05	587	tags=73%, list=29%, signal=53%	IGKV3-20/IGLV2-14/IGLC3/IGLV3-21/IGLV2-23/IGKV3-11/IGHG4/IGHV3-23/IGKV3-15/C7/CFHR1/PROS1/C4BPA/C9/CPB2/MBL2/CFHR5/CFHR4/CFHR2
WP_COMPLEMENT_AND_COAGULATION_CASCADES	12	-0.623985	-2.70114	3.85287e-05	160	tags=75%, list=8%, signal=70%	C7/PROS1/SERPINC1/PLG/C9/CPB2/FGB/F13B/F9
GOBP_GLUTAMINE_FAMILY_AMINO_ACID_BIOSYNTHETIC_PROCESS	3	-0.97179	-2.06672	3.9982e-05	62	tags=100%, list=3%, signal=97%	OAT/ASS1
GOMF_ARYLESTERASE_ACTIVITY	3	-0.970817	-2.11679	4.39264e-05	64	tags=100%, list=3%, signal=97%	PON1/PON3
REACTOME_GP1B_IX_V_ACTIVATION_SIGNALLING	4	0.93236	2.17268	4.41936e-05	143	tags=100%, list=7%, signal=93%	COL1A1/FLNA/COL1A2/VWF
PID_SYNDECAN_1_PATHWAY	19	0.576077	2.44011	4.8869e-05	393	tags=63%, list=19%, signal=52%	COL1A1/COL5A1/LAMA5/COL1A2/COL16A1/COL3A1/COL6A1/COL6A3/COL4A4/COL6A2/COL4A3/COL4A1
GOBP_ALCOHOL_METABOLIC_PROCESS	46	-0.301217	-2.81757	5.54416e-05	150	tags=39%, list=7%, signal=37%	MVD/ITPK1/ADH4/ADH1A/LEPR/APOF/UGT1A4/ANGPTL3/SULT1B1/AKR1D1/ADH6/PON1/CAT/CYP3A4/CYP39A1/ADH1B/SC5D/IGF1
GOBP_RETINOIC_ACID_METABOLIC_PROCESS	6	-0.832927	-2.5076	6.05379e-05	350	tags=100%, list=17%, signal=83%	ADH1A/ADH6/CYP3A4/UGT1A9/ADH1B
GSE32986_UNSTIM_VS_GMCSF_AND_CURDLAN_HIGHDOSE_STIM_DC_DN	50	0.402747	2.28381	6.76058e-05	531	tags=54%, list=26%, signal=41%	GABBR1/ACSS1/TMC8/CHD3/SGSH/PLCG1/ARHGAP30/ZBTB4/PHF1/DGKD/ARHGAP45/ENGASE/SORBS3/PCED1A/DNMT3A/SIN3B/ABCC10/PLA2G6/IL10RA/CTC1/AHSA2P/NOL4L/ZNF419/REX1BD/STK10/TMEM259/ING5
REACTOME_NCAM_SIGNALING_FOR_NEURITE_OUT_GROWTH	17	0.569936	2.29939	7.3944e-05	393	tags=65%, list=19%, signal=53%	COL5A1/COL4A2/AGRN/COL3A1/COL6A1/COL6A3/COL5A3/COL4A4/COL6A2/COL4A3/COL4A1
WP_GLUCURONIDATION	7	-0.790041	-2.6543	7.95216e-05	102	tags=86%, list=5%, signal=82%	UGP2/UGT1A4/UGT2B10/UGT2B7/UGT1A9/UGT2B4
KEGG_FOCAL_ADHESION	54	0.388942	2.25309	8.07422e-05	393	tags=44%, list=19%, signal=37%	COL1A1/COL5A1/LAMC3/COL4A2/PARVG/LAMA5/FLNA/ZYX/COL1A2/COL3A1/COL6A1/COL6A3/VWF/PIK3CD/COL5A3/BCAR1/THBS3/LAMB1/COL4A4/PDGFRB/THBS2/COL6A2/PXN/COL4A1
REACTOME_DEGRADATION_OF_THE_EXTRACELLULAR_MATRIX	42	0.419206	2.25364	8.33013e-05	393	tags=48%, list=19%, signal=39%	COL1A1/COL5A1/COL4A2/LAMA5/COL1A2/COL16A1/COL3A1/COL6A1/COL6A3/HSPG2/MMP2/PHYKPL/COL5A3/LAMB1/COL4A4/COL6A2/COL4A3/CAPN15/BMP1/COL4A1
KEGG_PORPHYRIN_AND_CHLOROPHYLL_METABOLISM	7	-0.778368	-2.59193	8.81524e-05	87	tags=86%, list=4%, signal=82%	UGT1A4/UGT2B10/CP/UGT2B7/UGT1A9/UGT2B4
GSE6259_FLT3L_INDUCED_DEC205_POS_DC_VS_CD8_TCELL_UP	29	0.475739	2.31045	8.86023e-05	522	tags=62%, list=25%, signal=47%	ITGAX/VAMP1/ATP2A3/ACSS1/CIITA/ADAMTS10/PACS1/FLNA/ZYX/PLCB2/PLP2/GSN/PLEKHM1/ADGRE5/SH3GLB2/TMEM175/TPCN1/C2CD2L
GSE21033_CTRL_VS_POLYIC_STIM_DC_1H_DN	27	0.492208	2.33438	9.05179e-05	409	tags=56%, list=20%, signal=45%	PPRC1/LTBP2/RUSC2/DOCK6/ZYX/KDM6B/DOT1L/SORBS3/PLEKHM1/YBX3/CHPF2/CTDP1/THBS2/NFKB2/SVEP1
WP_COMPLEMENT_SYSTEM	20	-0.478324	-2.72482	9.12924e-05	160	tags=60%, list=8%, signal=56%	C7/FGA/PROS1/C4BPA/PLG/C9/MBL2/ALB/FGB/CFHR4/FGG/CFHR2
GSE12198_CTRL_VS_HIGH_IL2_STIM_NK_CELL_UP	35	0.44841	2.31588	9.64099e-05	560	tags=60%, list=27%, signal=44%	ZMIZ2/VAMP1/JAK3/GRAMD1A/DGKZ/PLCG1/ZFYVE27/PLCB2/COL6A1/BCL3/COL5A3/TRIM41/SLC44A2/CTC1/NPNT/IL17RA/AXIN1/KIRREL1/KRI1/B4GALT3/MAP3K14
GOBP_VITAMIN_D_METABOLIC_PROCESS	3	-0.95963	-2.04086	9.82159e-05	87	tags=100%, list=4%, signal=96%	GC/CYP3A4
GOBP_FLAVONOID_METABOLIC_PROCESS	3	-0.95963	-2.04086	9.95896e-05	87	tags=100%, list=4%, signal=96%	SULT1B1/UGT1A9
REACTOME_BILE_ACID_AND_BILE_SALT_METABOLISM	9	-0.681215	-2.56603	0.000104079	131	tags=78%, list=6%, signal=73%	OSBPL2/BAAT/AKR1D1/SCP2/ALB/CYP39A1/SLCO1B1
GOBP_STEROID_BIOSYNTHETIC_PROCESS	19	-0.486615	-2.64289	0.000121754	315	tags=68%, list=15%, signal=58%	ARMC5/IGFBP7/TSPO/MVD/OSBPL2/HSD17B11/BAAT/HSD17B6/AKR1D1/SCP2/CYP3A4/CYP39A1/SC5D
GOBP_PLASMINOGEN_ACTIVATION	6	-0.807668	-2.43156	0.00012494	112	tags=83%, list=5%, signal=79%	FGA/APOH/CPB2/FGB/FGG
GOBP_SECONDARY_ALCOHOL_METABOLIC_PROCESS	25	-0.432623	-2.82975	0.000127142	434	tags=68%, list=21%, signal=54%	PIP4P1/APOL1/CLN6/SREBF2/IDH3G/ACADVL/MVD/LEPR/APOF/UGT1A4/ANGPTL3/AKR1D1/PON1/CAT/CYP3A4/CYP39A1/SC5D
WP_CODEINE_AND_MORPHINE_METABOLISM	6	-0.81632	-2.48757	0.000146188	48	tags=83%, list=2%, signal=82%	UGT2B7/CYP3A4/UGT1A9/UGT2B4/SLCO1B1
GOMF_CALCIUM_ION_BINDING	94	0.315286	2.09864	0.000155272	438	tags=40%, list=21%, signal=33%	ITPR3/LTBP4/LTBP2/NOTCH3/NOTCH4/DGKA/PLCG1/MEGF6/JAG1/PLCB2/AGRN/CLSTN1/TRPM4/HSPG2/PLA2G4C/ADAMTS13/GSN/SELENON/EGFL7/THBS3/PITPNM2/EHD2/STAB1/EFHC1/FBLN5/PLCB3/MAN1B1/ADGRE5/FBLN1/THBS2/NID2/NOTCH1/BMP1/SVEP1/NPNT/S100A6/GAS6/EFEMP2
WP_MIR5093P_ALTERATION_OF_YAP1ECM_AXIS	5	0.840798	2.11749	0.000162153	332	tags=100%, list=16%, signal=84%	COL1A1/COL5A1/COL3A1/BCAR1/THBS2
GOBP_ORGANIC_ACID_BIOSYNTHETIC_PROCESS	36	-0.328995	-2.60472	0.000180058	355	tags=56%, list=17%, signal=47%	SLC45A3/PTGES2/MTR/FADS3/MLXIPL/ACADVL/OSBPL2/BAAT/ABAT/PLOD2/AKR1D1/OTC/ACSM3/SCP2/OAT/CYP3A4/ASS1/CYP39A1/CTH/PSAT1
GSE16450_IMMATURE_VS_MATURE_NEURON_CELL_LINE_12H_IFNA_STIM_DN	15	-0.509295	-2.53752	0.000194576	1019	tags=100%, list=49%, signal=51%	NOS3/RBM5/RGS3/PIP5K1A/GPCPD1/EPS15L1/ACTN1/TRIB3/QRICH1/R3HDM2/GBF1/CHKA/AEN/CCNG1
GOMF_STRUCTURAL_MOLECULE_ACTIVITY	113	0.297964	2.04833	0.00019549	748	tags=54%, list=36%, signal=36%	COL1A1/COL5A1/AEBP1/LTBP4/LAMC3/LTBP2/COL4A2/LAMA5/JAG1/COL1A2/AGRN/COL16A1/COL3A1/COL6A1/COL6A3/VWF/HSPG2/SORBS3/SMTN/COL5A3/THBS3/OBSCN/PODN/MFAP4/SEC31B/LAMB1/COL4A4/FBLN5/COLQ/SRPX2/FBLN1/THBS2/BGN/COL27A1/COL6A2/COL4A3/NID2/TUBG2/COL4A1/NPNT/EFEMP2/FRAS1/TPM1/EFEMP1/ODF2/ELN/HMGA1/HSPB6/LAMA2/TNXB/TUBB6/RPS17/PRELP/MYL9/ARPC4/LAMA4/RPL28/EMILIN1/COL14A1/TPM2/POM121C
REACTOME_IRAK4_DEFICIENCY_TLR2_4	3	-0.947471	-2.07738	0.000200388	112	tags=100%, list=5%, signal=95%	FGB/FGG
GSE43955_1H_VS_60H_ACT_CD4_TCELL_WITH_TGFB_IL6_DN	22	0.513635	2.29935	0.00020122	695	tags=77%, list=34%, signal=52%	COL1A1/ACSS1/PML/D2HGDH/DLGAP4/PRKCD/BCAR1/ADCY6/NID2/CASC3/IKBKB/S100A6/C1QTNF1/UPP1/CSF1/CCN2/AMOTL2
REACTOME_DISEASES_OF_METABOLISM	40	0.421132	2.24634	0.000208679	394	tags=48%, list=19%, signal=39%	ADAMTS2/ADAMTS10/NOTCH3/ADAMTSL2/NOTCH4/SGSH/GYS1/AGRN/G6PC3/HSPG2/ADAMTS13/ADAMTSL4/SPON2/MAN1B1/THBS2/BGN/GALNS/NOTCH1/MOGS
BIOCARTA_FIBRINOLYSIS_PATHWAY	6	-0.798154	-2.42025	0.000211725	112	tags=83%, list=5%, signal=79%	FGA/PLG/CPB2/FGB/FGG
REACTOME_DISEASES_ASSOCIATED_WITH_O_GLYCOSYLATION_OF_PROTEINS	15	0.588609	2.25869	0.000216351	388	tags=67%, list=19%, signal=55%	ADAMTS2/ADAMTS10/NOTCH3/ADAMTSL2/NOTCH4/ADAMTS13/ADAMTSL4/SPON2/THBS2/NOTCH1
WP_COVID19_THROMBOSIS_AND_ANTICOAGULATION	6	-0.802773	-2.44629	0.000217006	112	tags=83%, list=5%, signal=79%	FGA/PLG/FGB/F13B/FGG
REACTOME_SENSORY_PERCEPTION_OF_TASTE	3	0.942607	1.96472	0.000219218	121	tags=100%, list=6%, signal=94%	ITPR3/PLCB2/TRPM4
GSE6269_E_COLI_VS_STAPH_AUREUS_INF_PBMC_DN	42	0.401314	2.17961	0.000223983	538	tags=55%, list=26%, signal=41%	NBEAL2/ITGAX/JAG1/ZYX/MYO1F/IMPDH1/PLP2/CYTH4/PLXND1/SH3TC1/PRKCD/CHPF2/STAB1/IER3/PNPLA6/GALNS/S100A6/IGHG1/ZSWIM8/SRRT/RRBP1/INPPL1/TFE3
KEGG_STARCH_AND_SUCROSE_METABOLISM	12	-0.557039	-2.43438	0.000227138	102	tags=67%, list=5%, signal=64%	UGP2/AGL/UGT1A4/UGT2B10/UGT2B7/UGT1A9/GBA3/UGT2B4
GOBP_SERINE_FAMILY_AMINO_ACID_METABOLIC_PROCESS	8	-0.693745	-2.36353	0.000233162	120	tags=75%, list=6%, signal=71%	GLYAT/BAAT/RIDA/GCLM/CTH/PSAT1
GOBP_ANDROGEN_METABOLIC_PROCESS	6	-0.788413	-2.37359	0.000244549	108	tags=83%, list=5%, signal=79%	HSD17B11/HSD17B6/AKR1D1/UGT2B7/CYP3A4
WP_NICOTINE_METABOLISM_IN_LIVER_CELLS	3	-0.95963	-2.04228	0.000248481	87	tags=100%, list=4%, signal=96%	UGT1A9/AOX1
GOBP_BIOLOGICAL_ADHESION	264	0.23844	1.87466	0.000248603	664	tags=44%, list=32%, signal=34%	COL1A1/COL5A1/JAML/ITGAX/MICALL2/NFASC/JAK3/LAMC3/PLXNA3/PIEZO1/AKNA/PARVG/LAMA5/NOTCH4/STXBP1/PML/FXYD5/FLNA/JAG1/ZYX/COL16A1/COL3A1/CLSTN1/COL6A1/TNFRSF14/COL6A3/VWF/OBSL1/SOX9/LRRC32/CORO1A/ITGAL/PEAR1/SORBS3/PLXNA1/SEMA4D/ARVCF/MMP2/PLXND1/RARA/ADAMTS13/ZC3H12A/PRKCD/LDB1/UNC13D/IL4R/COL5A3/LIMS2/EGFL7/BCAR1/ZMIZ1/SPON2/THBS3/OBSCN/MFAP4/DLG5/LGALS9/STAB1/LAMB1/FBLN5/SRPX2/CDC42EP1/ADGRE5/FBL…
GSE43863_DAY6_EFF_VS_DAY150_MEM_TH1_CD4_TCELL_DN	27	0.475586	2.25555	0.000255224	577	tags=67%, list=28%, signal=49%	AKNA/AGRN/ARHGAP30/KSR1/MLLT6/PLXND1/HNF1B/BCL3/DENND3/DDX11/CASC3/PXN/MRTFA/CRTC2/UBALD2/ARID1A/MAPKBP1/CCDC88C
WP_TAMOXIFEN_METABOLISM	3	-0.95963	-2.04228	0.000257303	87	tags=100%, list=4%, signal=96%	UGT2B7/CYP3A4
GOMF_STEROID_DEHYDROGENASE_ACTIVITY_ACTING_ON_THE_CH_OH_GROUP_OF_DONORS_NAD_OR_NADP_AS_ACCEPTOR	3	-0.949416	-2.07013	0.000259567	108	tags=100%, list=5%, signal=95%	HSD17B6/HSD11B1
GOBP_POSITIVE_REGULATION_OF_HETEROTYPIC_CELL_CELL_ADHESION	3	-0.947471	-2.015	0.000260901	112	tags=100%, list=5%, signal=95%	FGB/FGG
REACTOME_METABOLISM_OF_AMINO_ACIDS_AND_DERIVATIVES	29	-0.373381	-2.59273	0.000265055	99	tags=41%, list=5%, signal=40%	TAT/RIDA/BBOX1/OTC/OAT/GNMT/TDO2/ASS1/ACADSB/ALDH6A1/CTH/PSAT1
REACTOME_CROSSLINKING_OF_COLLAGEN_FIBRILS	8	0.734721	2.24177	0.00027087	393	tags=88%, list=19%, signal=71%	COL1A1/COL4A2/COL1A2/COL4A4/COL4A3/BMP1/COL4A1
PID_AVB3_INTEGRIN_PATHWAY	27	0.468603	2.25325	0.000273161	393	tags=52%, list=19%, signal=43%	COL1A1/COL5A1/COL1A2/COL16A1/COL3A1/ADGRA2/COL6A1/COL6A3/BCAR1/COL4A4/COL6A2/COL4A3/PXN/COL4A1
WP_SELENIUM_MICRONUTRIENT_NETWORK	18	-0.462959	-2.55086	0.000276697	367	tags=67%, list=18%, signal=55%	SELENOW/MTR/SELENOO/FGA/PLG/CAT/ALB/SELENOP/FGB/CTH/PRDX3/FGG
REACTOME_ANCHORING_FIBRIL_FORMATION	8	0.733672	2.23857	0.000277281	393	tags=88%, list=19%, signal=71%	COL1A1/COL4A2/COL1A2/COL4A4/COL4A3/BMP1/COL4A1
REACTOME_MET_ACTIVATES_PTK2_SIGNALING	14	0.601175	2.26364	0.000290558	346	tags=64%, list=17%, signal=54%	COL1A1/COL5A1/LAMC3/LAMA5/COL1A2/COL3A1/COL5A3/LAMB1/COL27A1
GOBP_GLYCINE_METABOLIC_PROCESS	3	-0.94358	-2.00672	0.000296873	120	tags=100%, list=6%, signal=94%	BAAT/RIDA
GSE40655_FOXO1_KO_VS_WT_NTREG_UP	49	0.381244	2.15472	0.000297704	468	tags=49%, list=23%, signal=39%	GABBR1/PACS1/CHD3/TNK2/RAI1/SGSH/LMBR1L/TCIRG1/SNRNP70/ZBTB4/MLLT6/ARHGAP45/PIK3CD/SZT2/GGA3/PCNX3/FOXK1/DDX39B/TRAF3/CPSF1/UNK/KMT2D/TAFAZZIN/RASA3
GOBP_RETINOL_METABOLIC_PROCESS	6	-0.781539	-2.35289	0.000303634	118	tags=83%, list=6%, signal=79%	ADH4/ADH1A/ADH6/CYP3A4/ADH1B
GOMF_CARBOXYLIC_ACID_BINDING	23	-0.39669	-2.42063	0.000317022	100	tags=48%, list=5%, signal=46%	GSTA1/RIDA/UGT1A4/PLOD2/PHYH/SCP2/UGT2B7/ALB/GNMT/UGT1A9/UGT2B4
REACTOME_COMMON_PATHWAY_OF_FIBRIN_CLOT_FORMATION	9	-0.643311	-2.42325	0.000322917	112	tags=67%, list=5%, signal=63%	FGA/PROS1/SERPINC1/FGB/F13B/FGG
GSE29949_CD8_POS_DC_SPLEEN_VS_MONOCYTE_BONE_MARROW_UP	31	0.447483	2.21165	0.000326943	327	tags=48%, list=16%, signal=41%	NBEAL2/CHD3/STXBP1/FLNA/IRF3/COL16A1/GSN/MYO9B/PACS2/MRC2/BTN2A1/LGALS9/RUBCN/COL4A4/DDX11
WP_FOCAL_ADHESION	51	0.370629	2.15444	0.000337069	393	tags=43%, list=19%, signal=36%	COL1A1/LAMC3/COL4A2/PARVG/TNK2/LAMA5/FLNA/ZYX/COL1A2/VWF/PIK3CD/COL5A3/BCAR1/THBS3/LAMB1/COL4A4/PDGFRB/THBS2/COL6A2/PPP1R12C/PXN/COL4A1
WP_MIRNA_TARGETS_IN_ECM_AND_MEMBRANE_RECEPTORS	15	0.583084	2.29315	0.000347134	393	tags=67%, list=19%, signal=54%	COL5A1/COL4A2/COL1A2/COL3A1/COL6A1/COL6A3/COL5A3/THBS2/COL6A2/COL4A1
GOBP_PROTEIN_ACTIVATION_CASCADE	8	-0.679644	-2.31549	0.000360339	112	tags=75%, list=5%, signal=71%	FGA/SERPINC1/APOH/FGB/F13B/FGG
GOMF_OXIDOREDUCTASE_ACTIVITY_ACTING_ON_THE_ALDEHYDE_OR_OXO_GROUP_OF_DONORS	3	-0.944553	-2.05952	0.000362538	118	tags=100%, list=6%, signal=94%	AOX1/ALDH6A1
REACTOME_PLATELET_ADHESION_TO_EXPOSED_COLLAGEN	3	0.931907	1.94242	0.000388767	143	tags=100%, list=7%, signal=93%	COL1A1/COL1A2/VWF
WP_OXYSTEROLS_DERIVED_FROM_CHOLESTEROL	6	-0.780514	-2.37846	0.000389839	106	tags=83%, list=5%, signal=79%	BAAT/AKR1D1/SCP2/CYP3A4/CYP39A1
GOMF_ATPASE_COUPLED_TRANSMEMBRANE_TRANSPORTER_ACTIVITY	14	0.579462	2.14939	0.000420456	874	tags=100%, list=42%, signal=58%	ABCC1/ATP2A3/ABCC5/ABCA2/ABCC10/CFTR/TAP1/CLCN7/TAPBP/ATP13A1/CLCN6/ATP13A2/ABCC3/ABCB8
GOMF_PRIMARY_ACTIVE_TRANSMEMBRANE_TRANSPORTER_ACTIVITY	14	0.579462	2.14939	0.000420456	874	tags=100%, list=42%, signal=58%	ABCC1/ATP2A3/ABCC5/ABCA2/ABCC10/CFTR/TAP1/CLCN7/TAPBP/ATP13A1/CLCN6/ATP13A2/ABCC3/ABCB8
KEGG_TYROSINE_METABOLISM	8	-0.670885	-2.39556	0.00043818	118	tags=75%, list=6%, signal=71%	ADH4/ADH1A/TAT/ADH6/AOX1/ADH1B
GSE20715_WT_VS_TLR4_KO_24H_OZONE_LUNG_DN	49	0.372215	2.10369	0.000440402	661	tags=57%, list=32%, signal=40%	NBEAL2/COL5A1/PLEKHG2/GABBR1/LTBP2/IFITM10/TNK2/IMPDH1/VWF/ARMCX4/RGL2/PRKCD/MARK2/EGFL7/TUT1/IER3/COL4A1/CAMK2G/TAP1/NEURL4/TMEM259/ELN/MAPKBP1/MMP14/TECPR1/CRIP2/PABPN1/ANAPC2
GOMF_NADPLUS_KINASE_ACTIVITY	4	0.857908	1.97207	0.000450562	296	tags=100%, list=14%, signal=86%	DGKA/DGKZ/DGKD/SPHK2
GOBP_STEROL_METABOLIC_PROCESS	23	-0.405466	-2.50607	0.000471054	434	tags=65%, list=21%, signal=52%	PIP4P1/APOL1/CLN6/SREBF2/ACADVL/MVD/LEPR/APOF/ANGPTL3/AKR1D1/PON1/CAT/CYP3A4/CYP39A1/SC5D
GOBP_SMALL_MOLECULE_BIOSYNTHETIC_PROCESS	63	-0.216629	-2.31876	0.000500962	168	tags=32%, list=8%, signal=30%	PLTP/MVD/OSBPL2/BAAT/ADK/ABAT/LEPR/PLOD2/AKR1D1/OTC/ACSM3/SCP2/OAT/GNMT/CYP3A4/ASS1/CYP39A1/CTH/PSAT1/SC5D
WP_FARNESOID_X_RECEPTOR_PATHWAY	3	-0.950389	-2.02261	0.000505326	106	tags=100%, list=5%, signal=95%	CYP3A4/UGT2B4
GSE26351_UNSTIM_VS_WNT_PATHWAY_STIM_HEMATOPOIETIC_PROGENITORS_DN	21	-0.414578	-2.45885	0.000507536	1093	tags=95%, list=53%, signal=45%	LMF1/ARID5A/GSDMD/ARHGEF40/SH3BP5L/POMT1/CHMP7/DDX31/VPS9D1/ENG/BCR/TRIM8/CEP95/PFAS/HSPB1/RNF216/TMEM222/RBM33/GCLM/MMUT
REACTOME_TRANSLATION	18	-0.450715	-2.34973	0.000518063	847	tags=89%, list=41%, signal=53%	MRPL52/RPS28/CARS1/EIF2B4/AARS2/MRPL55/MARS1/RPLP2/VARS1/CARS2/EIF3G/RPL18A/RPS15/FARSA/EIF2B5/WARS1
GOBP_NEGATIVE_REGULATION_OF_COAGULATION	14	-0.515028	-2.36735	0.000528593	191	tags=64%, list=9%, signal=59%	PRKG1/FGA/ABAT/PROS1/APOH/PLG/CPB2/FGB/FGG
REACTOME_PHASE_I_FUNCTIONALIZATION_OF_COMPOUNDS	9	-0.625385	-2.35573	0.000534731	118	tags=78%, list=6%, signal=74%	ADH4/ADH1A/ADH6/CYP3A4/AADAC/CYP39A1/ADH1B
WP_TRYPTOPHAN_METABOLISM	7	-0.723764	-2.43163	0.000536081	269	tags=86%, list=13%, signal=75%	WARS1/PRMT1/CAT/TDO2/CYP3A4/AOX1
GOMF_IRON_ION_BINDING	12	-0.547035	-2.35916	0.00055898	81	tags=58%, list=4%, signal=56%	BBOX1/PLOD2/PHYH/CYP3A4/AOX1/CYP39A1/SC5D
WP_INFLAMMATORY_RESPONSE_PATHWAY	11	0.627343	2.2007	0.000559206	300	tags=64%, list=15%, signal=55%	COL1A1/LAMA5/COL1A2/COL3A1/IL4R/THBS3/LAMB1
GOBP_EXTRACELLULAR_MATRIX_ASSEMBLY	21	0.501473	2.15957	0.000559742	752	tags=81%, list=37%, signal=52%	PHLDB1/QSOX1/COL1A2/COL3A1/SOX9/MFAP4/LAMB1/FBLN5/NOTCH1/GAS6/EFEMP2/TGFB1/TNXB/PLOD3/LTBP3/EMILIN1/TIE1
GSE37605_FOXP3_FUSION_GFP_VS_IRES_GFP_TREG_NOD_DN	17	0.545346	2.19537	0.000565876	118	tags=41%, list=6%, signal=39%	RIPOR1/EHBP1L1/BCL9L/GABBR1/PACS1/MLXIP/MYO1F
GOMF_DIACYLGLYCEROL_KINASE_ACTIVITY	3	0.92607	1.90867	0.000646888	155	tags=100%, list=8%, signal=93%	DGKA/DGKZ/DGKD
GOBP_LIPID_PHOSPHORYLATION	4	0.857908	1.95773	0.000661561	296	tags=100%, list=14%, signal=86%	DGKA/DGKZ/DGKD/SPHK2
BIOCARTA_EXTRINSIC_PATHWAY	6	-0.76119	-2.30817	0.000665584	112	tags=83%, list=5%, signal=79%	FGA/PROS1/SERPINC1/FGB/FGG
REACTOME_MET_PROMOTES_CELL_MOTILITY	16	0.543442	2.13816	0.000675124	346	tags=56%, list=17%, signal=47%	COL1A1/COL5A1/LAMC3/LAMA5/COL1A2/COL3A1/COL5A3/LAMB1/COL27A1
GOCC_BASEMENT_MEMBRANE	31	0.437598	2.19714	0.000712133	443	tags=55%, list=22%, signal=44%	COL5A1/LAMC3/COL4A2/LAMA5/AGRN/HSPG2/LAMB1/COL4A4/COLQ/FBLN1/THBS2/COL4A3/NID2/COL4A1/NPNT/EFEMP2/FRAS1
GOBP_COMPLEMENT_ACTIVATION_ALTERNATIVE_PATHWAY	3	-0.924125	-1.96535	0.000719357	160	tags=100%, list=8%, signal=92%	C9/CFHR5
GSE14769_UNSTIM_VS_20MIN_LPS_BMDM_DN	28	0.451124	2.175	0.000727373	539	tags=61%, list=26%, signal=45%	BICRA/RUSC2/MBD1/KDM6B/ZFP36/FAM102A/CIZ1/FBLN5/IER3/DNMT1/BCL9/PPP1R15A/FAM118A/PRKD2/INPPL1/KRI1/PKD1
GOCC_FIBRINOGEN_COMPLEX	3	-0.947471	-1.99897	0.000739239	112	tags=100%, list=5%, signal=95%	FGB/FGG
GSE2706_2H_VS_8H_R848_STIM_DC_DN	15	-0.464859	-2.31612	0.000765189	455	tags=73%, list=22%, signal=58%	IFI44/NOPCHAP1/CMTR1/WARS1/TNS3/IFI35/SLC5A9/SLC31A1/PLOD2/HSD11B1/PSAT1
REACTOME_O_GLYCOSYLATION_OF_TSR_DOMAIN_CONTAINING_PROTEINS	10	0.636204	2.08165	0.000792537	332	tags=70%, list=16%, signal=59%	ADAMTS2/ADAMTS10/ADAMTSL2/ADAMTS13/ADAMTSL4/SPON2/THBS2
GSE26912_TUMORICIDAL_VS_CTRL_MACROPHAGE_DN	31	0.428204	2.11636	0.000825333	648	tags=65%, list=31%, signal=45%	ACSS1/ZNF276/MYRF/GYS1/FXYD5/EVL/AP1G2/INPP5D/PLP2/PIK3CD/FGFR3/ADCY6/PKM/CYBC1/HLA-DMA/GPRASP1/TINF2/CNN2/PPP1R18/CNOT3
BIOCARTA_COMP_PATHWAY	3	-0.924125	-1.99892	0.000829906	160	tags=100%, list=8%, signal=92%	C9/MBL2
BIOCARTA_LECTIN_PATHWAY	3	-0.924125	-1.99892	0.000829906	160	tags=100%, list=8%, signal=92%	C9/MBL2
GSE33425_CD161_INT_VS_NEG_CD8_TCELL_UP	13	-0.507806	-2.3571	0.000877747	488	tags=77%, list=24%, signal=59%	PRKCH/DOCK5/CCL5/IL7R/SAFB/DNAJB9/CA2/PHYH/SMPDL3A/SC5D
GOBP_ISOPRENOID_METABOLIC_PROCESS	13	-0.537649	-2.40299	0.000878979	150	tags=62%, list=7%, signal=57%	MVD/ADH4/ADH1A/PHYH/ADH6/CYP3A4/UGT1A9/ADH1B
WP_FOCAL_ADHESION_PI3KAKTMTORSIGNALING_PATHWAY	65	0.34202	2.11929	0.000883024	393	tags=40%, list=19%, signal=33%	COL1A1/COL5A1/ITGAX/JAK3/LAMC3/COL4A2/LAMA5/GYS1/COL1A2/COL3A1/VWF/ITGAL/PIK3CD/FGFR3/IL4R/COL5A3/PIK3C2B/THBS3/ULK1/LAMB1/COL4A4/PDGFRB/THBS2/COL6A2/IKBKB/COL4A1
GOMF_STEROID_BINDING	11	-0.569788	-2.35564	0.000900735	330	tags=82%, list=16%, signal=69%	ESRRA/TSPO/OSBPL2/APOF/GC/HSD11B1/AKR1D1/SCP2/CYP3A4
GOBP_PRIMARY_ALCOHOL_METABOLIC_PROCESS	10	-0.590085	-2.25986	0.000910663	118	tags=70%, list=6%, signal=66%	ADH4/ADH1A/SULT1B1/ADH6/CYP3A4/ADH1B/IGF1
GOCC_PROTEIN_LIPID_COMPLEX	8	-0.652102	-2.27774	0.000910772	168	tags=75%, list=8%, signal=69%	PLTP/APOF/PCYOX1/APOH/LPA/PON1
REACTOME_DISEASES_OF_GLYCOSYLATION	29	0.453073	2.18711	0.000955436	394	tags=52%, list=19%, signal=42%	ADAMTS2/ADAMTS10/NOTCH3/ADAMTSL2/NOTCH4/AGRN/HSPG2/ADAMTS13/ADAMTSL4/SPON2/MAN1B1/THBS2/BGN/NOTCH1/MOGS
GOBP_MESENCHYMAL_CELL_DIFFERENTIATION	33	0.405368	2.02334	0.000963683	448	tags=48%, list=22%, signal=39%	COL1A1/PHLDB1/BCL9L/AKNA/LAMA5/NOTCH4/FLNA/JAG1/SOX9/SEMA4D/DLG5/TCOF1/SEMA4C/NOTCH1/CUL7/MCRIP1
GSE43863_TFH_VS_LY6C_INT_CXCR5POS_EFFECTOR_CD4_TCELL_DN	27	0.445633	2.11349	0.000978133	511	tags=59%, list=25%, signal=45%	ATN1/AGRN/KSR1/MLLT6/HNF1B/BCL3/GABRE/DENND3/DDX11/NOTCH1/BMP1/CRTC2/PPP1R15A/TNFSF14/UBALD2/POMT2
GSE6259_DEC205_POS_DC_VS_CD8_TCELL_DN	26	0.445577	2.09178	0.000987242	462	tags=54%, list=22%, signal=42%	EHBP1L1/PLCG1/PML/ZYX/MYO1F/ARMCX4/DNMT3A/ABCA2/ADCY6/MEG3/IER3/INF2/CUL7/KLHL22
GSE29164_DAY3_VS_DAY7_CD8_TCELL_TREATED_MELANOMA_UP	42	0.374837	2.03581	0.00101478	724	tags=62%, list=35%, signal=41%	LENG8/HDAC7/ADAMTS2/JAK3/CIITA/RGL2/MYO9B/TNS1/DDX11/ARHGAP9/MAPK8IP3/COL6A2/CMIP/SLC44A2/CYBA/SVEP1/DBNL/UBA7/HEMK1/DNM2/PRELP/SYMPK/SUPT5H/ZNF444/CLASRP/COL14A1
GSE24671_CTRL_VS_SENDAI_VIRUS_INFECTED_MOUSE_SPLENOCYTES_DN	53	0.342847	1.95923	0.00112068	921	tags=70%, list=45%, signal=40%	GABBR1/PACS1/CHD3/TNK2/RAI1/PLCG1/LMBR1L/APBB3/SNRNP70/ZBTB4/PHF1/ITGAL/CAMTA2/RGL2/PIK3CD/PCNX3/DDX39B/TRAF3/PRR14/CPSF1/KMT2D/TPCN1/ZC3H18/MAN2C1/TECPR1/NXF1/PREX1/PIGQ/SEC16A/SLC9A1/PTPN18/DHX16/GALT/CLK2/MAST3/NUP210/STX4
GOBP_MESENCHYME_DEVELOPMENT	38	0.386966	2.03705	0.00112333	448	tags=47%, list=22%, signal=38%	COL1A1/PHLDB1/BCL9L/AKNA/LAMA5/NOTCH4/FLNA/JAG1/SOX9/SEMA4D/DLG5/PDGFRB/TCOF1/SEMA4C/NOTCH1/ACTA2/CUL7/MCRIP1
REACTOME_FORMATION_OF_FIBRIN_CLOT_CLOTTING_CASCADE	12	-0.522238	-2.30725	0.00112641	112	tags=58%, list=5%, signal=55%	FGA/PROS1/SERPINC1/FGB/F13B/F9/FGG
WP_BLOOD_CLOTTING_CASCADE	8	-0.650189	-2.29653	0.00117416	112	tags=75%, list=5%, signal=71%	FGA/PLG/FGB/F13B/F9/FGG
GOBP_RESPONSE_TO_INTERLEUKIN_4	7	0.696655	1.98404	0.00118145	239	tags=71%, list=12%, signal=63%	JAK3/PML/CORO1A/ADAMTS13/IL4R
GOBP_KILLING_BY_HOST_OF_SYMBIONT_CELLS	5	-0.799903	-2.1788	0.00124225	417	tags=100%, list=20%, signal=80%	CFHR1/MBL2/CFHR5/CFHR2
GOCC_HIGH_DENSITY_LIPOPROTEIN_PARTICLE	5	-0.799903	-2.19677	0.00126183	417	tags=100%, list=20%, signal=80%	PLTP/APOF/APOH/PON1
GOBP_ORGANIC_HYDROXY_COMPOUND_CATABOLIC_PROCESS	9	-0.611166	-2.18616	0.00128551	118	tags=67%, list=6%, signal=63%	ADH4/HSD17B6/SULT1B1/AKR1D1/CYP3A4/CYP39A1
GSE17721_CTRL_VS_LPS_0.5H_BMDC_DN	30	0.422522	2.0751	0.0012981	719	tags=67%, list=35%, signal=44%	MBD6/LTBP2/ZNF276/ZYX/SNRNP70/TNFRSF14/ZFP36/ZC3H12A/TNS2/MPV17/MXD4/PLA2G6/SLC27A1/MOGS/SRRT/SYTL2/MARK4/MYL9/NSMF/TIMP1
GOBP_GROWTH_PLATE_CARTILAGE_DEVELOPMENT	4	0.833577	1.90221	0.00130027	346	tags=100%, list=17%, signal=83%	SOX9/RARA/THBS3/COL27A1
REACTOME_SYNTHESIS_OF_BILE_ACIDS_AND_BILE_SALTS	6	-0.71502	-2.2099	0.0013003	131	tags=83%, list=6%, signal=78%	OSBPL2/BAAT/AKR1D1/SCP2/CYP39A1
GOBP_REGULATION_OF_COAGULATION	18	-0.426872	-2.24408	0.00133244	191	tags=56%, list=9%, signal=51%	PRKG1/FGA/ABAT/PROS1/SERPINC1/APOH/PLG/CPB2/FGB/FGG
GSE7460_CD8_TCELL_VS_TREG_ACT_UP	29	0.426191	2.06982	0.00138253	388	tags=48%, list=19%, signal=40%	GABBR1/ACSS1/STXBP2/PLCG1/EVL/MYO1F/BCORL1/GTPBP2/EML3/VPS37B/ADGRE5/SLC12A7/PXN/NOTCH1
GOMF_MONOCARBOXYLIC_ACID_BINDING	15	-0.46677	-2.28153	0.00152377	100	tags=53%, list=5%, signal=51%	GSTA1/RIDA/UGT1A4/SCP2/UGT2B7/ALB/UGT1A9/UGT2B4
GOBP_RIBONUCLEOPROTEIN_COMPLEX_BIOGENESIS	57	-0.209402	-2.12752	0.00153125	1536	tags=96%, list=75%, signal=25%	KRI1/SF3A2/LTO1/CPSF7/RPS17/RRP7A/NOP56/NOL3/PRPF3/NOL6/MYBBP1A/SART1/NOC2L/RRP1/PRMT7/SF1/LUC7L/SFSWAP/RBM5/EXOSC6/DDX27/MTERF4/METTL25B/RPS28/SURF6/PRPF6/NVL/DROSHA/DDX31/SIRT7/PUF60/TSC1/TBL3/KHDC4/RRP12/XAB2/METTL16/WDR55/SART3/METTL17/RPUSD3/ERCC2/DDX54/DHX30/SRSF6/NOL9/CD2BP2/NOPCHAP1/RPS15/DDX56/CHD7/UTP14A/SNRPB/USP4/FTSJ3
GOBP_NEGATIVE_REGULATION_OF_WOUND_HEALING	16	-0.456127	-2.26028	0.00154537	276	tags=62%, list=13%, signal=55%	CLDN3/PRKG1/FGA/ABAT/PROS1/APOH/PLG/CPB2/FGB/FGG
HALLMARK_EPITHELIAL_MESENCHYMAL_TRANSITION	59	0.319965	1.93598	0.00160445	744	tags=58%, list=36%, signal=38%	COL1A1/COL5A1/COL4A2/FLNA/QSOX1/COL1A2/COL16A1/COL3A1/COL6A3/MMP2/COL5A3/FBLN5/FBLN1/PDGFRB/THBS2/BGN/COL6A2/TAGLN/NID2/BMP1/COL4A1/ACTA2/EFEMP2/TPM1/TGFB1/ELN/MMP14/LAMA2/PLOD3/CCN2/MYL9/TIMP1/TPM2/COLGALT1
GSE16450_CTRL_VS_IFNA_6H_STIM_IMMATURE_NEURON_CELL_LINE_DN	41	0.372046	2.0053	0.00160451	781	tags=63%, list=38%, signal=40%	ARHGEF1/NLRC5/VAMP1/MICAL1/ARRDC2/AP1G2/SORBS3/CYTH4/PLXND1/TSPOAP1/FAM102A/FHIP2B/CDC25B/TEPSIN/PRMT2/BTN3A1/TMEM94/MEF2D/CCDC88C/TECPR1/USP35/WSB1/EZH1/TNFRSF10B/ID3/ZFP36L2
WP_AMINO_ACID_METABOLISM	16	-0.462396	-2.38913	0.00160664	118	tags=56%, list=6%, signal=53%	ADH4/TAT/GCLM/OTC/MMUT/OAT/TDO2/ASS1/CTH
GSE45365_HEALTHY_VS_MCMV_INFECTION_BCELL_IFNAR_KO_DN	17	-0.442617	-2.37411	0.0016338	477	tags=71%, list=23%, signal=55%	RPUSD3/KLHL36/TRIB3/IRF8/TBC1D16/UBE2I/SNX4/HSD17B6/PLOD2/OAT/SELENOP/CTH
GOCC_SUPRAMOLECULAR_POLYMER	143	0.248613	1.80675	0.00170306	462	tags=34%, list=22%, signal=29%	COL1A1/EHBP1L1/COL5A1/LTBP4/MICAL1/ADAMTS10/COL4A2/AKNA/KRT7/FLNA/COL1A2/COL16A1/COL3A1/SHROOM1/COL6A1/COL6A3/EML3/OBSL1/NES/CORO1A/CEP170B/MMP2/SMTN/ARHGEF2/MYO9B/IFFO1/COL5A3/MARK2/OBSCN/MFAP4/COL4A4/FBLN5/FBLN1/COL27A1/COL4A3/KIFC3/TUBG2/SYNPO/KLC1/RCC2/COL4A1/ACTA2/NPNT/KIF12/EFEMP2/DBNL/TPM1/DNM1/KLHL22
GOBP_RESPONSE_TO_XENOBIOTIC_STIMULUS	50	-0.228423	-2.22627	0.00173459	120	tags=32%, list=6%, signal=31%	GLYAT/GSTA1/ABAT/UGT1A4/GCLM/SULT1B1/OTC/CPB2/CAT/PON3/CYP3A4/AADAC/ASS1/UGT1A9/BCHE/AOX1
GSE46242_CTRL_VS_EGR2_DELETED_ANERGIC_TH1_CD4_TCELL_DN	35	0.389403	2.01113	0.00175834	390	tags=46%, list=19%, signal=38%	EHBP1L1/GRAMD1A/FMNL3/COL16A1/MYO1F/TNFRSF14/C6orf136/LRRC32/BCL3/TNFAIP2/TRIP10/CIRBP/RUBCN/DNMT1/NFKB2/RASSF4
HALLMARK_FATTY_ACID_METABOLISM	16	-0.426439	-2.11935	0.00181423	228	tags=62%, list=11%, signal=56%	IDH3G/ACADVL/AQP7/HSD17B11/SUCLG2/OSTC/CA2/ACSM3/HPGD/TDO2
GSE43863_DAY6_EFF_VS_DAY150_MEM_LY6C_INT_CXCR5POS_CD4_TCELL_DN	38	0.370662	1.94791	0.0019216	847	tags=68%, list=41%, signal=41%	ARHGEF1/BICRA/ADAMTS10/AKNA/DGKA/GTPBP2/PHF1/CORO1A/ARHGAP45/INPP5D/BCL3/DENND3/GDI1/PIAS3/MRTFA/RASA3/STK10/UBA7/CCDC88C/CNN2/RASGRP2/RIN3/RERE/ATP13A2/YPEL3/GRK2
GOMF_ISOPRENOID_BINDING	7	-0.654678	-2.17816	0.00192772	283	tags=86%, list=14%, signal=74%	NR2F2/ADH4/UGT1A4/UGT2B7/UGT1A9/UGT2B4
GOMF_LIGASE_ACTIVITY_FORMING_CARBON_OXYGEN_BONDS	7	-0.654483	-2.17752	0.00192772	717	tags=100%, list=35%, signal=65%	AARS2/MARS1/VARS1/CARS2/FARSA/WARS1
GSE17721_ALL_VS_24H_PAM3CSK4_BMDC_DN	21	-0.367542	-2.17988	0.00197745	605	tags=71%, list=29%, signal=51%	TP53INP2/TMUB2/SNHG8/SPIDR/IRF8/CD2BP2/GAB2/SCPEP1/WIPI1/TSPO/PLCB4/RNF128/RIDA/HSD11B1/SCP2
KEGG_TASTE_TRANSDUCTION	3	0.869163	1.79856	0.00199248	272	tags=100%, list=13%, signal=87%	ITPR3/PLCB2/ADCY6
REACTOME_RNA_POLYMERASE_III_TRANSCRIPTION_TERMINATION	4	-0.859367	-2.17649	0.00199914	294	tags=100%, list=14%, signal=86%	POLR1C/POLR3E/NFIC
GSE8685_IL2_ACT_IL2_STARVED_VS_IL15_ACT_IL2_STARVED_CD4_TCELL_DN	21	-0.36683	-2.17567	0.00205024	911	tags=86%, list=44%, signal=48%	NUP62/FGFRL1/HOOK2/THBD/NDUFA11/SPP1/EXOC7/SPTAN1/NUP214/PSPC1/XPO6/ZNF512B/KHSRP/EHD1/CCNG1/OSTC/PSAT1/CFHR2
GOBP_AMINO_ACID_ACTIVATION	7	-0.654483	-2.10196	0.00208623	717	tags=100%, list=35%, signal=65%	AARS2/MARS1/VARS1/CARS2/FARSA/WARS1
GSE28737_FOLLICULAR_VS_MARGINAL_ZONE_BCELL_BCL6_HET_UP	40	0.381557	2.03494	0.00219181	256	tags=38%, list=12%, signal=33%	VAMP1/BICRA/ACSS1/PACS1/SGSH/ZFYVE27/FMNL3/FLYWCH1/C6orf136/EML3/DGKD/PLP2/SZT2/GSN/DENND3
REACTOME_METABOLISM_OF_LIPIDS	110	-0.140819	-2.05171	0.00222974	156	tags=24%, list=8%, signal=23%	CDIPT/MVD/GPAT4/PLA2G15/OSBPL2/CHKA/HSD17B13/HSD17B11/BAAT/GC/HSD11B1/AKR1D1/PHYH/ACSM3/MMUT/SCP2/PON1/HPGD/ALB/PON3/CYP3A4/UGT1A9/BCHE/CYP39A1/SC5D/SLCO1B1
KEGG_AMINOACYL_TRNA_BIOSYNTHESIS	7	-0.654483	-2.1794	0.00223209	717	tags=100%, list=35%, signal=65%	AARS2/MARS1/VARS1/CARS2/FARSA/WARS1
GSE2706_LPS_VS_R848_AND_LPS_2H_STIM_DC_UP	22	0.462919	2.07231	0.00223386	535	tags=64%, list=26%, signal=48%	LAMC3/JAG1/RGL3/PLP2/TRIP10/MFAP4/SLC12A7/SLC39A13/SH3GLB2/CAPN15/PPOX/SPI1/TRMT2A/TGFB1
GOBP_ZYMOGEN_ACTIVATION	11	-0.552725	-2.29714	0.00227465	190	tags=73%, list=9%, signal=66%	BAD/FGA/HP/APOH/CPB2/FGB/F9/FGG
GOBP_CELLULAR_AMINO_ACID_BIOSYNTHETIC_PROCESS	12	-0.516359	-2.22812	0.00231021	93	tags=58%, list=5%, signal=56%	ABAT/PLOD2/OTC/OAT/ASS1/CTH/PSAT1
GSE12845_IGD_POS_VS_NEG_BLOOD_BCELL_UP	54	0.337682	1.94643	0.00235177	671	tags=56%, list=33%, signal=38%	NLRP1/PLCG1/EVL/DENND4B/PHF1/EML3/DGKD/AP1G2/RGL2/MPRIP/PACS2/IL4R/YBX3/LIMS2/PIK3C2B/LGALS9/CRTC3/MAPK8IP3/GALNS/SH3BP2/CUL7/C1QTNF1/TNFSF14/POMT2/CDK10/ADARB1/TRIB2/NXF1/NSMF/ZNF767P
GSE13522_CTRL_VS_T_CRUZI_G_STRAIN_INF_SKIN_UP	15	-0.42806	-2.13277	0.00241819	685	tags=80%, list=33%, signal=54%	IER2/MRPL55/LCP2/METTL16/RNH1/IFI35/ZNF608/NDRG1/PROS1/HSD17B6/SMPDL3A/SC5D
HALLMARK_OXIDATIVE_PHOSPHORYLATION	10	-0.547941	-2.15081	0.00246236	228	tags=70%, list=11%, signal=63%	IDH3G/ACADVL/PHYH/OAT/ACADSB/ALDH6A1/PRDX3
GOBP_CD4_POSITIVE_ALPHA_BETA_T_CELL_ACTIVATION	13	0.538166	1.95923	0.00251627	281	tags=54%, list=14%, signal=47%	JAK3/TCIRG1/BCL3/RARA/ZC3H12A/IL4R/LGALS9
GOBP_CELLULAR_RESPONSE_TO_XENOBIOTIC_STIMULUS	20	-0.371395	-2.08824	0.0025467	120	tags=45%, list=6%, signal=43%	GLYAT/GSTA1/UGT1A4/SULT1B1/PON3/CYP3A4/AADAC/UGT1A9/AOX1
GSE22589_HEALTHY_VS_SIV_INFECTED_DC_DN	26	0.420263	1.97294	0.00256531	447	tags=50%, list=22%, signal=40%	NLRC5/WNK2/COL4A2/DGKA/PML/ST14/EHD2/SPHK2/RBMS2/NPNT/SIGLEC1/TAP1/DBNL
GSE38696_LIGHT_ZONE_VS_DARK_ZONE_BCELL_DN	21	0.454377	1.99545	0.00257064	432	tags=52%, list=21%, signal=42%	CIDEB/ZMIZ2/CIITA/PIEZO1/DOT1L/MED15/OBSCN/PTGIS/MED25/ACCS/UNK
GOBP_COLLAGEN_ACTIVATED_SIGNALING_PATHWAY	4	0.810706	1.85002	0.00258386	393	tags=100%, list=19%, signal=81%	COL1A1/COL4A2/COL4A3/COL4A1
GOBP_COLLAGEN_ACTIVATED_TYROSINE_KINASE_RECEPTOR_SIGNALING_PATHWAY	4	0.810706	1.85002	0.00258386	393	tags=100%, list=19%, signal=81%	COL1A1/COL4A2/COL4A3/COL4A1
GSE22886_NAIVE_VS_IGG_IGA_MEMORY_BCELL_UP	29	0.412256	2.00215	0.00260902	699	tags=66%, list=34%, signal=44%	GABBR1/TJAP1/DGKD/RGL2/MMP2/MYO15B/SZT2/IL4R/YBX3/OBSCN/SH3BP2/DHX34/TPCN1/NEIL1/GPRASP1/SPRY4/ADARB1/IGHM/PER1
GSE40274_FOXP3_VS_FOXP3_AND_PBX1_TRANSDUCED_ACTIVATED_CD4_TCELL_DN	32	0.408215	2.03378	0.00261201	493	tags=53%, list=24%, signal=41%	ABCC1/ZMIZ2/NFASC/FMNL3/FLYWCH1/TTYH3/BCL3/DNMT3A/ADCY6/NFKB2/INF2/PRMT2/CAVIN1/RASA3/FAM118A/TP53I13/HLA-DMA
GOBP_EPITHELIAL_TO_MESENCHYMAL_TRANSITION	26	0.422863	1.95189	0.00269229	448	tags=50%, list=22%, signal=40%	COL1A1/PHLDB1/BCL9L/AKNA/NOTCH4/FLNA/JAG1/SOX9/DLG5/TCOF1/NOTCH1/CUL7/MCRIP1
PID_INTEGRIN1_PATHWAY	29	0.409722	2.00792	0.00278412	412	tags=48%, list=20%, signal=39%	COL1A1/COL5A1/LAMA5/COL1A2/COL3A1/COL6A1/COL6A3/LAMB1/COL4A4/THBS2/COL6A2/COL4A3/COL4A1/NPNT
REACTOME_EFFECTS_OF_PIP2_HYDROLYSIS	8	0.652152	1.98983	0.0029032	230	tags=62%, list=11%, signal=56%	ITPR3/DGKA/DGKZ/DGKD/PRKCD
GSE19923_WT_VS_HEB_KO_DP_THYMOCYTE_DN	15	-0.420156	-2.09339	0.00292284	390	tags=67%, list=19%, signal=54%	FARSA/IL7R/SELENOW/SLC35A4/ARFRP1/TANC1/NDRG1/SUCLG2/AQP9/PRDX3
GOBP_RENAL_SYSTEM_VASCULATURE_DEVELOPMENT	4	0.805353	1.83781	0.00296774	404	tags=100%, list=20%, signal=81%	NOTCH3/PDGFRB/NOTCH1/ACTA2
GOMF_ABC_TYPE_TRANSPORTER_ACTIVITY	11	0.578613	1.96961	0.00298426	874	tags=100%, list=42%, signal=58%	ABCC1/ABCC5/ABCA2/ABCC10/CFTR/TAP1/TAPBP/ATP13A1/ATP13A2/ABCC3/ABCB8
GSE21063_CTRL_VS_ANTI_IGM_STIM_BCELL_NFATC1_KO_8H_UP	44	0.349399	1.92044	0.00299905	563	tags=50%, list=27%, signal=37%	NBEAL2/LTBP4/BCL9L/ZNF276/MIDN/MLXIP/KDM6B/TSPYL2/ZFP36/FAM102A/ZC3H12A/GGA3/SPON2/MXD4/COL6A2/RBMS2/CRTC2/KMT2D/NOL4L/MAP2K7/TGFB1/ATG2A
GSE13522_WT_VS_IFNG_KO_SKIN_UP	9	0.632264	2.0067	0.00300219	293	tags=67%, list=14%, signal=57%	TMC6/VAMP1/ADAMTS10/LTBP2/ADAMTS13/SEC31B
REACTOME_SYNDECAN_INTERACTIONS	9	0.612553	1.94417	0.00304365	243	tags=56%, list=12%, signal=49%	COL1A1/COL5A1/COL1A2/COL3A1/COL5A3
GOBP_SKIN_DEVELOPMENT	38	0.36374	1.91478	0.00304484	243	tags=32%, list=12%, signal=28%	COL1A1/COL5A1/ADAMTS2/LAMA5/JAG1/COL1A2/ST14/COL3A1/SOX9/ZFP36/LDB1/COL5A3
GOBP_CELL_FATE_COMMITMENT	21	0.454427	1.95697	0.00305236	212	tags=43%, list=10%, signal=39%	NOTCH3/NOTCH4/PML/JAG1/KDM6B/SOX9/HNF1B/RARA/ARHGEF2
GSE19198_CTRL_VS_IL21_TREATED_TCELL_24H_DN	51	0.33379	1.90297	0.00307964	564	tags=47%, list=27%, signal=35%	COL1A1/NBEAL2/PLEKHG2/MICAL1/PACS1/TNK2/RAI1/FXYD5/CORO1A/AP1G2/GSN/LDB1/TRIM41/ULK1/MXD4/FBLN5/CDC25B/GAS6/CAVIN1/TPCN1/TGFB1/PKD1/FAM193B/MEF2D
GOBP_T_CELL_HOMEOSTASIS	5	0.765336	1.91618	0.00308158	487	tags=100%, list=24%, signal=77%	JAK3/TCIRG1/CORO1A/LGALS9/TNFSF14
GSE411_UNSTIM_VS_100MIN_IL6_STIM_SOCS3_KO_MACROPHAGE_UP	39	0.362228	1.91763	0.00308972	317	tags=38%, list=15%, signal=33%	ATP2A3/ACSS1/MDC1/TNK2/AGRN/ARHGAP45/AP1G2/CAMTA2/RGL2/VPS37B/MYO9B/IL4R/TUT1/CRTC1/TRAF3
GSE20152_HTNFA_OVERXPRESS_ANKLE_VS_CTRL_SPHK1_KO_ANKLE_UP	26	0.41337	1.94058	0.00312579	543	tags=58%, list=26%, signal=43%	MICALL2/RUSC2/TNK2/LAMA5/PLA2G4C/TSPOAP1/CHPF2/PXN/KLC1/SVEP1/S100A6/TNFSF14/GAK/TGFB1/HMGA1
REACTOME_LAMININ_INTERACTIONS	14	0.536123	2.01869	0.00313738	393	tags=64%, list=19%, signal=52%	LAMC3/COL4A2/LAMA5/HSPG2/LAMB1/COL4A4/COL4A3/NID2/COL4A1
REACTOME_TRNA_AMINOACYLATION	7	-0.654483	-2.16025	0.0031801	717	tags=100%, list=35%, signal=65%	AARS2/MARS1/VARS1/CARS2/FARSA/WARS1
GOBP_TERPENOID_METABOLIC_PROCESS	10	-0.550694	-2.10901	0.00318242	118	tags=60%, list=6%, signal=57%	ADH4/ADH1A/ADH6/CYP3A4/UGT1A9/ADH1B
GSE22886_TCELL_VS_BCELL_NAIVE_UP	59	0.320617	1.90008	0.00320421	516	tags=44%, list=25%, signal=34%	ARHGEF1/FMNL1/LTBP4/DGKA/DGKZ/PLCG1/ZYX/ITGAL/SEMA4D/MED15/FAM102A/CABIN1/CTDP1/CYTH2/SMARCA4/ADGRE5/PKM/PXN/MOGS/PRMT2/IL17RA/BTN3A1/MVP/RASA3/CD3E/UPP1
GOBP_BONE_TRABECULA_MORPHOGENESIS	6	0.692158	1.85173	0.00323638	638	tags=100%, list=31%, signal=69%	COL1A1/SEMA4D/MMP2/THBS3/PLXNB1/SBNO2
GOMF_POLY_PURINE_TRACT_BINDING	4	0.785888	1.80652	0.00326116	444	tags=100%, list=22%, signal=79%	RBPMS/DAZAP1/RBMS2/PABPC1L
GSE45365_NK_CELL_VS_CD11B_DC_DN	38	0.35907	1.88699	0.00331939	834	tags=68%, list=41%, signal=41%	FLNA/MYO1F/KDM6B/CORO1A/ZFP36/CYTH4/SEMA4D/TNFAIP2/IER3/DDX39A/SH3BP2/SEMA4C/TLE3/RASA3/SPI1/TGFB1/PPP1R18/TUBB6/SLC7A5/TIMP1/CLEC7A/PGS1/ITGB2/TNFAIP3/PTPN6/MYBBP1A
GOBP_CELL_SUBSTRATE_ADHESION	99	0.268762	1.78804	0.00332026	658	tags=47%, list=32%, signal=34%	COL1A1/ITGAX/MICALL2/LAMC3/PARVG/LAMA5/FLNA/JAG1/ZYX/COL16A1/COL3A1/VWF/CORO1A/ITGAL/SORBS3/ADAMTS13/LDB1/UNC13D/COL5A3/LIMS2/THBS3/LAMB1/FBLN5/FBLN1/MINK1/NID2/PXN/RCC2/NOTCH1/NPNT/SIGLEC1/GAS6/EFEMP2/TRIP6/CD3E/PKD1/SRGAP2/MMP14/ITGBL1/TAOK2/CSF1/SPRY4/TNXB/PREX1/CCN2/DNM2/TRIOBP
GSE2585_CD80_HIGH_VS_LOW_AIRE_KO_MTEC_UP	14	0.530506	1.99582	0.00332552	228	tags=50%, list=11%, signal=45%	ABR/JAG1/ZYX/COL6A3/ITGAL/TNFAIP2/ZC3H12A
GSE11961_MARGINAL_ZONE_BCELL_VS_MEMORY_BCELL_DAY40_UP	26	0.412126	1.93474	0.00334136	1062	tags=88%, list=52%, signal=43%	COL1A1/GABBR1/SHROOM1/TSPOAP1/COL6A2/RNF214/TEP1/SLC5A1/WDFY4/TRIP6/SPI1/PKD1/MAN2C1/MFSD12/C1orf198/SH3PXD2B/SIPA1L3/INPP4A/WDR81/TNFRSF21/MARCKSL1/VWA1/NCKIPSD
REACTOME_ELASTIC_FIBRE_FORMATION	13	0.540414	1.98324	0.00336901	709	tags=85%, list=34%, signal=56%	LTBP4/LTBP2/MFAP4/FBLN5/FBLN1/EFEMP2/EFEMP1/TGFB1/ELN/LTBP3/EMILIN1
REACTOME_MOLECULES_ASSOCIATED_WITH_ELASTIC_FIBRES	13	0.540414	1.98324	0.00336901	709	tags=85%, list=34%, signal=56%	LTBP4/LTBP2/MFAP4/FBLN5/FBLN1/EFEMP2/EFEMP1/TGFB1/ELN/LTBP3/EMILIN1
GSE36392_MAC_VS_NEUTROPHIL_IL25_TREATED_LUNG_UP	38	0.358646	1.88476	0.00344465	919	tags=71%, list=45%, signal=40%	MBD6/ARHGEF1/EHBP1L1/NBEAL2/AKNA/PRR12/ADGRA2/DLGAP4/XAF1/MARK2/MXD4/MAPK8IP3/KLC1/ATP8B2/STK10/FAM193B/NXF1/ZDHHC7/PNKP/DHX16/ZFP36L2/MAP3K3/MED12/PTPN6/SETDB1/WDR6/PHF12
GOBP_LIPID_TRANSLOCATION	4	0.799513	1.82448	0.00347207	416	tags=100%, list=20%, signal=80%	ABCC1/ABCA2/PRKCD/ATP8B2
GSE16450_IMMATURE_VS_MATURE_NEURON_CELL_LINE_UP	48	0.338815	1.90299	0.00350712	510	tags=46%, list=25%, signal=35%	NLRC5/VAMP1/ACSS1/NLRP1/MICAL1/MLXIP/ARRDC2/ARHGAP45/PCED1A/GSN/FAM102A/IFFO1/CSNK1G2/CRTC3/IL10RA/ACCS/ITFG2/SETD1B/BTN3A1/RASA3/SH3BP5-AS1/SYTL2
GSE15930_NAIVE_VS_48H_IN_VITRO_STIM_CD8_TCELL_UP	41	0.352844	1.9018	0.00350881	549	tags=49%, list=27%, signal=37%	LENG8/GABBR1/PACS1/NOTCH3/AGRN/SLCO3A1/PHF1/ABCC5/VPS37B/BCL3/ADCY6/SPPL2B/SLC12A7/MAPK8IP3/SLC27A1/DENND2B/CLCN7/AXIN1/PKD1/IRF7
GOBP_CYTOLYSIS_BY_HOST_OF_SYMBIONT_CELLS	4	-0.799513	-1.9603	0.00353421	417	tags=100%, list=20%, signal=80%	CFHR1/CFHR5/CFHR2
REACTOME_SCAVENGING_BY_CLASS_A_RECEPTORS	6	0.718896	1.95708	0.00354418	116	tags=67%, list=6%, signal=63%	COL1A1/COL4A2/COL1A2/COL3A1
GOBP_NEGATIVE_REGULATION_OF_RESPONSE_TO_WOUNDING	18	-0.388503	-2.04237	0.00359483	276	tags=56%, list=13%, signal=49%	CLDN3/PRKG1/FGA/ABAT/PROS1/APOH/PLG/CPB2/FGB/FGG
GOBP_LIPID_CATABOLIC_PROCESS	38	-0.250581	-2.08471	0.00361117	194	tags=39%, list=9%, signal=36%	ACADVL/PLCB4/PLA2G15/HSD17B11/HSD17B6/ANGPTL3/HSD11B1/AKR1D1/PHYH/SMPDL3A/SCP2/CYP3A4/AADAC/GBA3/CYP39A1
GOMF_ION_TRANSMEMBRANE_TRANSPORTER_ACTIVITY	77	0.289202	1.84215	0.00369191	787	tags=56%, list=38%, signal=36%	ITPR3/ABCC1/SLC25A29/TMC6/ATP2A3/TMC8/PIEZO1/TRPM4/TCIRG1/SLCO3A1/TTYH3/PLP2/SLC12A4/ABCC5/TSPOAP1/GABRE/ABCC10/SLC12A7/SLC39A13/SLC17A9/SLC27A1/SLC44A2/CFTR/S100A6/SLC5A1/TMEM175/RASA3/TPCN1/CLCN7/PKD1/SLC6A6/CTNS/ATP13A1/MFSD12/KCNC3/CATSPER2/SLC7A5/CLCN6/CACNA1D/TMEM63A/SLC9A1/ATP13A2/BEST1
GSE21546_SAP1A_KO_VS_SAP1A_KO_AND_ELK1_KO_DP_THYMOCYTES_DN	44	0.342452	1.88225	0.0037639	494	tags=45%, list=24%, signal=35%	HDAC7/PLEKHG2/ATP2A3/BICRA/PLCG1/ATG16L2/GTPBP2/ZBTB4/CEP170B/ARVCF/PLA2G4C/MPRIP/SMARCA4/ADGRE5/CNTROB/CDC25B/RBMS2/UNC5CL/IGKC/STK10
GOBP_GLOMERULUS_DEVELOPMENT	13	0.523896	1.90728	0.00378658	519	tags=69%, list=25%, signal=52%	NOTCH3/JAG1/MPV17/COL4A4/PDGFRB/COL4A3/NOTCH1/ACTA2/ASXL1
GSE15767_MED_VS_SCS_MAC_LN_DN	36	0.380411	1.98711	0.00381062	287	tags=36%, list=14%, signal=32%	ATN1/ITPR3/HDAC7/ADAMTS2/GRAMD1A/PLCG1/JAG1/ZBTB4/EML3/MLLT6/CEP170B/DLG5/RBCK1
GOBP_MAST_CELL_ACTIVATION_INVOLVED_IN_IMMUNE_RESPONSE	13	0.523005	1.90404	0.00383544	296	tags=54%, list=14%, signal=46%	STXBP2/STXBP1/PIK3CD/UNC13D/IL4R/LGALS9/SPHK2
GSE17721_12H_VS_24H_GARDIQUIMOD_BMDC_UP	44	0.341865	1.87903	0.00392492	623	tags=52%, list=30%, signal=37%	HYI/SLC25A29/CIITA/PML/JAG1/ZFYVE27/EVL/MYO1F/ZFP36/SEMA4D/MINK1/CAPN15/SVEP1/ATP8B2/YJU2B/DBNL/IL17RA/FANCA/UBA7/TGFB1/IRF7/PPP1R18/CPSF7
HALLMARK_MTORC1_SIGNALING	22	-0.328645	-1.93062	0.00393977	510	tags=64%, list=25%, signal=48%	SLC9A3R1/CXCR4/NUPR1/TRIB3/IGFBP5/WARS1/DDIT4/CCNG1/HSPD1/PLOD2/CTH/NAMPT/PSAT1/SC5D
GSE28737_FOLLICULAR_VS_MARGINAL_ZONE_BCELL_BCL6_HET_DN	26	0.406304	1.90741	0.00398807	549	tags=54%, list=27%, signal=40%	PHLDB1/DOCK6/PML/PLXNA1/VPS37B/TSPOAP1/MCF2L/BCAR1/SRPX2/PPP1R12C/TAP1/POMT2/UBA7/IRF7
PID_LYSOPHOSPHOLIPID_PATHWAY	13	0.545482	2.00504	0.00398877	484	tags=69%, list=24%, signal=53%	ARHGEF1/PLCG1/MMP2/PRKCD/BCAR1/ADCY6/PLCB3/PXN/TRIP6
KAECH_NAIVE_VS_DAY8_EFF_CD8_TCELL_UP	37	0.373221	1.95896	0.00402107	992	tags=78%, list=48%, signal=41%	COL5A1/DGKA/EVL/ZFP36/ABCC5/GSN/FAM102A/IL4R/ADCY6/SLC12A7/WFS1/RCC2/NOTCH1/PRKD2/TAPBP/PKD1/ATP13A1/CHERP/IGHM/NCOA5/IGF1R/SKIV2L/RERE/MDM4/PISD/WDR6/TP53/ANKRD10/SKI
GSE20198_UNTREATED_VS_IL12_TREATED_ACT_CD4_TCELL_DN	31	0.392317	1.93899	0.0040985	523	tags=52%, list=25%, signal=39%	RIPOR1/ATN1/PELP1/TRPM4/DLGAP4/PIK3CD/ADAMTSL4/PITPNM2/TRAF3/CNTROB/FAM229A/SLC5A1/ITFG2/UNC5CL/MAP2K7/GBA2
GOBP_SULFUR_COMPOUND_METABOLIC_PROCESS	38	-0.246325	-2.0493	0.004118	150	tags=37%, list=7%, signal=35%	MVD/GPAT4/GLYAT/SUCLG2/BAAT/GSTA1/GHR/GCLM/SULT1B1/ACSM3/MMUT/GNMT/TDO2/CTH
GOBP_TROPHOBLAST_GIANT_CELL_DIFFERENTIATION	3	-0.8643	-1.83812	0.00412233	283	tags=100%, list=14%, signal=86%	PRDM1/PLG
GOBP_COLLAGEN_FIBRIL_ORGANIZATION	20	0.449331	1.90427	0.00412261	744	tags=70%, list=36%, signal=45%	COL1A1/COL5A1/AEBP1/ADAMTS2/COL1A2/COL3A1/COL5A3/BMP1/EFEMP2/TNXB/PLOD3/EMILIN1/COL14A1/COLGALT1
GOBP_REGULATION_OF_MEMBRANE_LIPID_DISTRIBUTION	5	0.747809	1.87229	0.00415586	523	tags=100%, list=25%, signal=75%	ABCC1/ABCA2/PRKCD/ATP8B2/GBA2
KEGG_PHOSPHATIDYLINOSITOL_SIGNALING_SYSTEM	23	0.431293	1.92823	0.00419556	311	tags=43%, list=15%, signal=37%	ITPR3/DGKA/DGKZ/PLCG1/PLCB2/DGKD/INPP5D/PIK3CD/PIK3C2B/PLCB3
GOMF_TRANSPORTER_ACTIVITY	112	0.256798	1.76415	0.00421555	787	tags=53%, list=38%, signal=34%	ITPR3/ABCC1/SLC25A29/TMC6/ATP2A3/TMC8/GRAMD1A/PIEZO1/TRPM4/TCIRG1/SLCO3A1/TTYH3/TMEM184B/PLP2/SLC12A4/ABCC5/TSPOAP1/ABCA2/TMEM184A/GABRE/PITPNM2/MPV17/ABCC10/SLC12A7/SLC39A13/SLC17A9/TCOF1/SLC27A1/SLC44A2/CFTR/ATP8B2/S100A6/TAP1/SLC5A1/TMEM175/RASA3/TPCN1/CLCN7/C2CD2L/TAPBP/PKD1/SLC6A6/ATG2A/CTNS/ATP13A1/MFSD14C/MFSD12/KCNC3/SLC35C1/CATSPER2/IGF1R/SLC7A5/CLCN6/CACNA1D/TMEM63A/SLC9A1/CPNE1/ATP13A2…
WP_S1P_RECEPTOR_SIGNAL_TRANSDUCTION	5	0.731457	1.84212	0.00421606	311	tags=80%, list=15%, signal=68%	PLCB2/PIK3C2B/SPHK2/PLCB3
GOBP_BONE_TRABECULA_FORMATION	3	0.875	1.75524	0.0042781	260	tags=100%, list=13%, signal=88%	COL1A1/MMP2/THBS3
REACTOME_RNA_POLYMERASE_III_CHAIN_ELONGATION	3	-0.858949	-1.88329	0.00432022	294	tags=100%, list=14%, signal=86%	POLR1C/POLR3E
GOCC_ELASTIC_FIBER	5	0.74148	1.86541	0.00432263	536	tags=100%, list=26%, signal=74%	MFAP4/FBLN5/FBLN1/EFEMP2/ELN
GSE31082_DN_VS_CD8_SP_THYMOCYTE_DN	51	0.325328	1.85472	0.00435279	482	tags=43%, list=23%, signal=34%	VAMP1/ADAMTS10/DGKZ/PLCG1/EVL/TRPM4/EML3/NES/CORO1A/AP1G2/PIK3CD/GSN/MARK2/CABIN1/HELZ2/MXD4/TRAF3/SLC17A9/TAP1/EFEMP2/KMT2D/PRKD2
GSE19941_IL10_KO_VS_IL10_KO_AND_NFKBP50_KO_LPS_STIM_MACROPHAGE_UP	23	-0.318592	-2.03141	0.00436442	1050	tags=87%, list=51%, signal=43%	SAP30BP/EFHD2/SHFL/CFAP251/PROM1/PLEKHJ1/BRD8/ERCC1/SIVA1/RASSF7/FAAH/SERPINE2/CCL5/CXCL12/SYT12/RAC2/HSD17B11/GCLM/SERPINC1/MMUT
GOBP_VASCULATURE_DEVELOPMENT	124	0.24521	1.72243	0.0045535	582	tags=40%, list=28%, signal=31%	COL1A1/COL5A1/HDAC7/ITGAX/NOTCH3/COL4A2/NOTCH4/PLCG1/PML/FLNA/JAG1/COL1A2/FMNL3/COL3A1/ADGRA2/HSPG2/MMP2/PLXND1/PIK3CD/TNFAIP2/ZC3H12A/UNC13D/EGFL7/ZMIZ1/SPHK2/STAB1/SRPX2/PDGFRB/THBS2/DNMT1/PKM/COL4A3/PTGIS/NOTCH1/COL4A1/ACTA2/SVEP1/CUL7/EFEMP2/PRKD2/SPI1/MEGF8/TGFB1/PKD1/NPRL3/FLT4/TYMP/MMP14/HSPB6/CCL2
GSE3982_MEMORY_CD4_TCELL_VS_BCELL_UP	23	0.434814	1.97957	0.00459101	626	tags=65%, list=30%, signal=46%	SEMA4D/MRC2/SEC31B/ADGRE5/DNMT1/IL10RA/SEMA4C/PXN/BCL9/DGCR8/CD3E/UPP1/NPRL3/TNXB/SEPTIN9
GOCC_COLLAGEN_TYPE_IV_TRIMER	4	0.810706	1.88634	0.0046294	393	tags=100%, list=19%, signal=81%	COL4A2/COL4A4/COL4A3/COL4A1
GOCC_BASEMENT_MEMBRANE_COLLAGEN_TRIMER	4	0.810706	1.88634	0.0046294	393	tags=100%, list=19%, signal=81%	COL4A2/COL4A4/COL4A3/COL4A1
GOCC_NETWORK_FORMING_COLLAGEN_TRIMER	4	0.810706	1.88634	0.0046294	393	tags=100%, list=19%, signal=81%	COL4A2/COL4A4/COL4A3/COL4A1
REACTOME_PEROXISOMAL_PROTEIN_IMPORT	8	-0.577042	-2.06534	0.00466933	187	tags=75%, list=9%, signal=68%	PEX26/UBB/BAAT/PHYH/SCP2/CAT
GSE26890_CXCR1_NEG_VS_POS_EFFECTOR_CD8_TCELL_DN	37	0.365371	1.91775	0.00468337	513	tags=49%, list=25%, signal=37%	VAMP1/CHD3/PLCG1/FLNA/FMNL3/TTYH3/MLLT6/MPRIP/BCL3/GGA3/TRAF3/CDC25B/RASSF4/ACCS/SETD1B/RRBP1/TRIP6/TRMT2A
GSE45739_UNSTIM_VS_ACD3_ACD28_STIM_WT_CD4_TCELL_UP	45	0.33205	1.83476	0.0047127	844	tags=64%, list=41%, signal=39%	GABBR1/DGKA/SGSH/MEGF6/OBSL1/ENGASE/PLP2/FAM102A/MCF2L/LIMS2/ALS2CL/FBLN5/COL4A3/RNASET2/PTGIS/INF2/GAS6/TPM1/TPCN1/C2CD2L/GPRASP1/TRIB2/CRIP2/LTBP3/LIMK2/RERE/MAP3K3/ADAM19/ARHGEF11
GOMF_MRNA_3_UTR_BINDING	16	0.493672	1.90712	0.004714	781	tags=81%, list=38%, signal=51%	FUS/ZFP36/ZC3H12A/YBX3/TUT1/CIRBP/DAZAP1/RBMS2/CPSF1/PABPC1L/RNPS1/ILF3/ZFP36L2
WP_OSTEOBLAST_DIFFERENTIATION_AND_RELATED_DISEASES	17	0.476757	1.95895	0.00473271	251	tags=47%, list=12%, signal=42%	NOTCH3/NOTCH4/JAG1/SOX9/PIK3CD/FGFR3/PRKCD/PIK3C2B
GSE6269_FLU_VS_E_COLI_INF_PBMC_UP	63	0.308615	1.85102	0.00476551	576	tags=48%, list=28%, signal=35%	NBEAL2/IRF3/ZYX/AGRN/GTPBP2/DLGAP4/KMT2B/XAF1/SZT2/MYO9B/ACIN1/MARK2/POLM/RUBCN/PKM/CAPN15/TYK2/MOGS/SIGLEC1/MRTFA/NFATC2IP/ZSWIM8/STRN4/UBA7/MAU2/GAK/TGFB1/IRF7/GSE1/ATP13A1
GOBP_PHOSPHATIDIC_ACID_METABOLIC_PROCESS	7	0.646748	1.84191	0.00477257	363	tags=71%, list=18%, signal=59%	DGKA/DGKZ/DGKD/PLA2G6/SLC27A1
GSE40274_FOXP3_VS_FOXP3_AND_XBP1_TRANSDUCED_ACTIVATED_CD4_TCELL_DN	25	0.415886	1.94278	0.00480376	282	tags=40%, list=14%, signal=35%	JAML/PLEKHG2/TMC6/PPRC1/TTYH3/ACAP3/MRI1/MPRIP/PITPNM2/ALS2CL
GSE21546_WT_VS_SAP1A_KO_AND_ELK1_KO_DP_THYMOCYTES_UP	29	0.394581	1.9163	0.00481749	587	tags=55%, list=29%, signal=40%	NBEAL2/ABCC1/MICALL2/POLR2A/GYS1/TCIRG1/XAF1/TUT1/HELZ2/LAMB1/RBM6/CMIP/HSF4/UPP1/KRI1/FBRSL1
BIOCARTA_ACE2_PATHWAY	4	0.810706	1.86467	0.00491283	393	tags=100%, list=19%, signal=81%	COL4A2/COL4A4/COL4A3/COL4A1
BIOCARTA_VITCB_PATHWAY	4	0.810706	1.86467	0.00491283	393	tags=100%, list=19%, signal=81%	COL4A2/COL4A4/COL4A3/COL4A1
GOBP_BILE_ACID_METABOLIC_PROCESS	7	-0.61247	-1.96703	0.00493467	131	tags=71%, list=6%, signal=67%	OSBPL2/BAAT/AKR1D1/SCP2/CYP39A1
GOBP_ENDOCHONDRAL_BONE_MORPHOGENESIS	15	0.492925	1.8824	0.00495284	574	tags=67%, list=28%, signal=48%	COL1A1/COL3A1/SOX9/FGFR3/RARA/THBS3/COL27A1/INPPL1/MEF2D/MMP14
GSE6259_FLT3L_INDUCED_33D1_POS_DC_VS_CD8_TCELL_DN	19	0.458952	1.93613	0.0051576	185	tags=37%, list=9%, signal=34%	CIDEB/JAML/ITGAX/MICAL1/AKNA/ABR/MMP2
REACTOME_TCF_DEPENDENT_SIGNALING_IN_RESPONSE_TO_WNT	15	0.501879	1.92588	0.00521621	850	tags=87%, list=41%, signal=51%	BCL9L/SOX9/CSNK1G2/SMARCA4/TLE3/KMT2D/BCL9/AXIN1/SOX13/CCDC88C/DVL3/TCF7L1/CTBP1
REACTOME_SIGNALING_BY_MET	24	0.414451	1.88131	0.00522285	346	tags=42%, list=17%, signal=35%	COL1A1/COL5A1/LAMC3/LAMA5/COL1A2/COL3A1/GGA3/COL5A3/LAMB1/COL27A1
GSE37532_VISCERAL_ADIPOSE_TISSUE_VS_LN_DERIVED_PPARG_KO_TREG_CD4_TCELL_DN	39	0.350484	1.85546	0.00529307	563	tags=49%, list=27%, signal=36%	MBD6/ARHGEF1/GABBR1/GRAMD1A/SLCO3A1/DOT1L/PEAR1/CAMTA2/PCED1A/MYO9B/SPHK2/PNPLA6/PRR14/KMT2D/SETD1B/ARID1A/FAM193B/PIP5K1C/ATG2A
GOBP_ETHANOL_METABOLIC_PROCESS	6	-0.642889	-1.93548	0.0054369	118	tags=83%, list=6%, signal=79%	ADH4/ADH1A/SULT1B1/ADH6/ADH1B
HALLMARK_COAGULATION	26	-0.301867	-1.95949	0.00554275	112	tags=38%, list=5%, signal=37%	FGA/PROS1/SERPINC1/PLG/C9/CPB2/MBL2/F13B/F9/FGG
GOCC_SUPRAMOLECULAR_COMPLEX	182	0.220497	1.66277	0.00556218	462	tags=32%, list=22%, signal=27%	COL1A1/EHBP1L1/COL5A1/LTBP4/MICAL1/ADAMTS10/ZNF276/COL4A2/AKNA/RBPMS/KRT7/ATXN2L/FLNA/COL1A2/COL16A1/COL3A1/SHROOM1/COL6A1/COL6A3/EML3/OBSL1/NES/CORO1A/ZFP36/CEP170B/MMP2/SMTN/ARHGEF2/MYO9B/ZC3H12A/IFFO1/COL5A3/MARK2/OBSCN/MFAP4/CIRBP/COL4A4/FBLN5/FBLN1/COL27A1/COL4A3/KIFC3/CASC3/TUBG2/SYNPO/KLC1/RCC2/COL4A1/ACTA2/NPNT/KIF12/EFEMP2/PABPC1L/DBNL/MCRIP1/TPM1/DNM1/KLHL22
GSE33374_CD8_ALPHAALPHA_VS_ALPHABETA_CD161_HIGH_TCELL_UP	38	0.346521	1.82105	0.00558063	877	tags=68%, list=43%, signal=40%	HDAC7/KRT7/RAI1/IRF3/COL1A2/CIC/COL6A1/GGT5/BCL3/IL4R/ACIN1/NOTCH1/PRKD2/NEURL4/STRN4/TGFB1/SF3A2/B4GALT3/ATP13A1/PTPN23/CD8A/SKIV2L/TULP3/MYBBP1A/MKNK1/SETD4
GSE3720_UNSTIM_VS_LPS_STIM_VD1_GAMMADELTA_TCELL_UP	36	0.369001	1.92751	0.00558893	736	tags=61%, list=36%, signal=40%	NBEAL2/ACSS1/MICAL1/MIDN/FBRS/IFITM10/RARA/MARK2/THBS3/ADGRE5/SLC17A9/TCOF1/MROH1/PRR14/MCRIP1/STK10/TRIB2/CRIP2/HPS4/TTC7A/ZNF394/PGS1
REACTOME_HS_GAG_DEGRADATION	4	0.78643	1.83262	0.00562449	151	tags=75%, list=7%, signal=70%	SGSH/AGRN/HSPG2
GSE17721_CPG_VS_GARDIQUIMOD_12H_BMDC_DN	23	0.425436	1.93688	0.00566073	872	tags=78%, list=42%, signal=46%	COL5A1/ABCC1/IFITM10/D2HGDH/MMP2/IER3/RNASET2/WFS1/BCL9/PKD1/CPSF7/SEPTIN9/DMTN/TMEM63A/HYPK/PLXNA2/HCLS1/PHPT1
REACTOME_PRC2_METHYLATES_HISTONES_AND_DNA	3	0.836089	1.7427	0.00568152	340	tags=100%, list=17%, signal=84%	PHF1/DNMT3A/DNMT1
WP_PI3KAKT_SIGNALING_PATHWAY	63	0.30123	1.8633	0.00573487	393	tags=37%, list=19%, signal=30%	COL1A1/JAK3/LAMC3/COL4A2/LAMA5/GYS1/COL1A2/COL6A1/G6PC3/COL6A3/VWF/PIK3CD/FGFR3/IL4R/THBS3/LAMB1/COL4A4/PDGFRB/THBS2/COL6A2/COL4A3/IKBKB/COL4A1
GOBP_ORGANOPHOSPHATE_ESTER_TRANSPORT	12	0.530944	1.86262	0.00580605	522	tags=67%, list=25%, signal=50%	ABCC1/G6PC3/ABCC5/PRKCD/PITPNM2/SLC17A9/ATP8B2/C2CD2L
GSE1460_DP_THYMOCYTE_VS_NAIVE_CD4_TCELL_CORD_BLOOD_DN	34	0.373649	1.90017	0.00580739	859	tags=71%, list=42%, signal=42%	DGKZ/MEGF6/IMPDH1/SLCO3A1/PHF1/SEMA4D/GABRE/TRIP10/BTN2A1/ALS2CL/EHD2/PXN/HLA-F/EFEMP2/HLA-DMA/STK10/TAPBP/KCNC3/SEPTIN9/TIMP1/TPM2/BIN1/IL11RA/ABCC3
GOMF_AMINO_ACID_BINDING	8	-0.569667	-2.02598	0.0058463	99	tags=62%, list=5%, signal=60%	TAT/OTC/GNMT/TDO2/ASS1
REACTOME_PLASMA_LIPOPROTEIN_REMODELING	7	-0.623686	-2.0586	0.00585489	168	tags=71%, list=8%, signal=66%	PLTP/APOF/ANGPTL3/LPA/ALB
GOBP_RESPONSE_TO_TRANSFORMING_GROWTH_FACTOR_BETA	46	0.338465	1.88397	0.00587228	159	tags=28%, list=8%, signal=27%	COL1A1/ZMIZ2/LTBP4/BCL9L/LTBP2/COL4A2/ADAMTSL2/PML/ZYX/COL1A2/COL3A1/SOX9/LRRC32
GOCC_INTRINSIC_COMPONENT_OF_PLASMA_MEMBRANE	150	0.23169	1.69769	0.00597142	876	tags=55%, list=43%, signal=34%	ITPR3/ABCC1/ITGAX/TMC6/NFASC/VAMP1/GABBR1/TMC8/PLXNA3/NOTCH4/JAG1/LMBR1L/ST14/TRPM4/TCIRG1/SLCO3A1/LRRC32/ITGAL/PLXNA1/SEMA4D/SLC12A4/PLXND1/ABCC5/FGFR3/GGT5/GABRE/IL4R/OBSCN/ADCY6/BTN2A1/STAB1/TRAF3/ADGRE5/PDGFRB/SLC12A7/IL10RA/SLC27A1/IKBKB/SEMA4C/CFTR/CYBA/ATP8B2/SLC5A1/C1QTNF1/IL17RA/RASA3/CD3E/KIRREL1/PKD1/MTSS2/SLC6A6/MICA/FLT4/MMP14/MFSD12/ITGBL1/PLXNB1/KCNC3/ADCY7/PTPRS/F3/IGF1R/EPOR/CD8A…
GOBP_NEGATIVE_REGULATION_OF_APOPTOTIC_SIGNALING_PATHWAY	36	-0.257613	-2.03958	0.00598813	1300	tags=92%, list=63%, signal=34%	NOL3/MAZ/TNFAIP3/NOC2L/CCAR2/GSTP1/LMNA/HTRA2/RELA/LGALS3/NOS3/ARRB2/CTTN/PTPN1/SLC35F6/SYVN1/BCL2L1/CX3CL1/CD74/MAP2K5/EYA3/BCL2L2/HSPB1/CXCL12/TMEM161A/HYOU1/GHITM/FGA/GCLM/FGB/CTH/IGF1/FGG
WP_FOLATE_METABOLISM	15	-0.412274	-2.03523	0.00600869	112	tags=47%, list=5%, signal=44%	FGA/PLG/CAT/ALB/FGB/CTH/FGG
GSE12392_WT_VS_IFNAR_KO_CD8A_NEG_SPLEEN_DC_UP	30	0.384085	1.88632	0.00609644	1095	tags=87%, list=53%, signal=41%	PLEKHG2/MICAL1/ADAMTS10/STXBP2/DGKA/ST14/ARRDC2/SEMA4D/PLXND1/MYO9B/CTC1/MAP3K14/CCDC88C/FBRSL1/RECQL5/PGGHG/CLEC7A/PNKP/STARD9/YPEL3/PTPN6/SEMA4B/KLHL25/RUNX2/MAN2A2/ARRB2
GSE25088_WT_VS_STAT6_KO_MACROPHAGE_IL4_STIM_UP	59	0.30191	1.78922	0.00644007	526	tags=42%, list=26%, signal=32%	ARHGEF1/ITPR3/AEBP1/HDAC7/TMC6/MICAL1/DGKA/PHF1/OGG1/ARHGAP45/RGL2/ZNF335/FHIP2B/GDI1/ABCC10/SLC12A7/RABL6/NFATC2IP/SETD1B/TAFAZZIN/NEIL1/CLCN7/MAP2K7/KRI1/MAU2
WP_METHIONINE_METABOLISM_LEADING_TO_SULFUR_AMINO_ACIDS_AND_RELATED_DISORDERS	5	-0.693768	-1.91645	0.00656537	635	tags=100%, list=31%, signal=69%	MTR/ADK/GNMT/CTH
GOBP_NEPHRON_DEVELOPMENT	25	0.408926	1.86574	0.0066351	539	tags=56%, list=26%, signal=42%	NOTCH3/LAMA5/JAG1/SOX9/HNF1B/MPV17/COL4A4/PDGFRB/COL4A3/NOTCH1/ACTA2/NPNT/ASXL1/PKD1
GOBP_NUCLEOSIDE_BISPHOSPHATE_METABOLIC_PROCESS	14	-0.416426	-1.91412	0.00665405	150	tags=57%, list=7%, signal=53%	MVD/GPAT4/GLYAT/SUCLG2/BAAT/SULT1B1/ACSM3/TDO2
GSE5679_CTRL_VS_RARA_AGONIST_AM580_TREATED_DC_DN	39	0.343963	1.82094	0.00671009	817	tags=64%, list=40%, signal=39%	TMC6/GRAMD1A/SH2B1/MYO1F/ARHGAP45/PEAR1/RGL2/FHIP2B/CIZ1/COL27A1/RNASET2/CAPN15/FLCN/PPOX/TRIP6/NEIL1/SYTL2/FAM193B/MAN2C1/CCNL2/DIP2A/TNFAIP3/MAP3K3/YPEL3/POLG
GSE11864_CSF1_VS_CSF1_IFNG_IN_MAC_DN	15	-0.39631	-1.97458	0.00671979	399	tags=67%, list=19%, signal=54%	NOPCHAP1/SLC25A37/CMTR1/SREBF2/DENND1A/HYOU1/FKBP15/MOV10/XPO5/UBB
GSE22886_NAIVE_BCELL_VS_BLOOD_PLASMA_CELL_UP	45	0.322957	1.78452	0.00672664	440	tags=42%, list=21%, signal=34%	GABBR1/GTPBP2/DENND4B/KDM6B/ENGASE/TSPYL2/RGL2/MMP2/PIK3CD/ABCC5/IL4R/POLM/SIN3B/DLG5/SLC12A7/TEP1/ZNF532/PRMT2/C1QTNF1
GOBP_SMALL_GTPASE_MEDIATED_SIGNAL_TRANSDUCTION	95	0.262008	1.73822	0.0067289	754	tags=52%, list=37%, signal=34%	ARHGEF1/RIPOR1/ARHGEF17/DOCK6/TNK2/ABR/COL1A2/COL3A1/RGL3/ARHGAP30/DENND4B/KSR1/ARHGAP45/CYTH4/RGL2/ARHGEF2/MYO9B/MCF2L/DENND3/OBSCN/GDI1/CYTH2/CDC42EP1/PDGFRB/DNMT1/ARHGAP9/FLCN/NOTCH1/DBNL/RASA3/ARHGEF5/SIPA1/ARHGAP17/SRGAP2/CCDC88C/PLEKHG3/CSF1/SPRY4/EPS8L2/PREX1/DNM2/RASGRP2/NISCH/SYNGAP1/DAB2IP/SIPA1L3/ADGRG1/TSC2/MADD
GOBP_REGULATION_OF_CD4_POSITIVE_ALPHA_BETA_T_CELL_ACTIVATION	8	0.606911	1.83867	0.00677172	281	tags=62%, list=14%, signal=54%	JAK3/RARA/ZC3H12A/IL4R/LGALS9
GOBP_REGULATION_OF_CD4_POSITIVE_ALPHA_BETA_T_CELL_DIFFERENTIATION	8	0.606911	1.83867	0.00677172	281	tags=62%, list=14%, signal=54%	JAK3/RARA/ZC3H12A/IL4R/LGALS9
GSE9650_EXHAUSTED_VS_MEMORY_CD8_TCELL_DN	31	0.378866	1.87252	0.00678632	640	tags=58%, list=31%, signal=41%	ITGAX/ACSS1/PACS1/IFITM10/DGKA/SLCO3A1/ITGAL/ZFP36/PLP2/PIK3CD/FAM102A/MOGS/IL17RA/UBALD2/AXIN1/ITPA/ADCY7/RNPS1
GSE43863_TFH_VS_LY6C_LOW_CXCR5NEG_EFFECTOR_CD4_TCELL_UP	29	0.384579	1.86773	0.00694908	430	tags=48%, list=21%, signal=39%	PML/TMEM184B/KSR1/XAF1/HNF1B/BCL3/ZC3H12A/DENND3/SLFN13/ADCY6/HELZ2/DDX11/PXN/TAP1
GSE557_WT_VS_CIITA_KO_DC_DN	26	0.389932	1.83055	0.00697568	468	tags=50%, list=23%, signal=39%	GRAMD1A/PML/FLNA/DGKD/CEP170B/VPS37B/DLG5/CDC25B/COL27A1/CMIP/GAS6/KMT2D/RASA3
GSE41867_NAIVE_VS_DAY15_LCMV_EFFECTOR_CD8_TCELL_UP	22	-0.323024	-1.97342	0.00697657	1402	tags=100%, list=68%, signal=32%	RNASEH2C/INTS3/MBD3/NUP188/RGS12/ANAPC7/PIGG/MAP2K2/OGFR/FAM174C/SDR39U1/RAB35/HDAC6/DCPS/TSEN2/TBL3/SPIDR/SRA1/PTGES2/HNRNPA1/GCLM
GSE43955_TH0_VS_TGFB_IL6_TH17_ACT_CD4_TCELL_52H_DN	34	0.367647	1.86965	0.00699428	692	tags=59%, list=34%, signal=40%	MBD6/MIDN/KRT7/IRF3/COL1A2/INPP5D/PLXND1/PIK3CD/RARA/ABCA2/SMARCA4/SLC12A7/NID2/ZNF532/IL17RA/HLA-DMA/B4GALT3/TNXB/NSMF/CD8A
GOBP_REGULATION_OF_MAST_CELL_ACTIVATION	11	0.535564	1.8148	0.00711078	296	tags=55%, list=14%, signal=47%	STXBP2/STXBP1/UNC13D/IL4R/LGALS9/SPHK2
GOBP_REGULATION_OF_MAST_CELL_ACTIVATION_INVOLVED_IN_IMMUNE_RESPONSE	11	0.535564	1.8148	0.00711078	296	tags=55%, list=14%, signal=47%	STXBP2/STXBP1/UNC13D/IL4R/LGALS9/SPHK2
GSE40274_CTRL_VS_FOXP3_AND_SATB1_TRANSDUCED_ACTIVATED_CD4_TCELL_DN	26	0.388773	1.82511	0.00714899	308	tags=42%, list=15%, signal=36%	MICAL1/PLCG1/FMNL3/EML3/DGKD/ARHGAP45/PEAR1/COL5A3/MRC2/STAB1/FBLN5
GOBP_ION_TRANSMEMBRANE_TRANSPORT	107	0.253129	1.72172	0.00720957	831	tags=54%, list=40%, signal=34%	ITPR3/ABCC1/SLC25A29/TMC6/ATP2A3/WNK2/TMC8/PIEZO1/PLCG1/FXYD5/FLNA/TRPM4/TCIRG1/TTYH3/CORO1A/PLP2/SLC12A4/SHANK3/ABCC5/SELENON/GABRE/SPHK2/PLA2G6/SLC12A7/SLC39A13/MINK1/SLC27A1/CFTR/CYBA/ATP8B2/S100A6/GAS6/SLC5A1/TMEM175/RASA3/TPCN1/CLCN7/PKD1/SLC6A6/CTNS/ATP13A1/CCL2/MFSD12/CHERP/KCNC3/CATSPER2/DNM2/SLC7A5/CLCN6/CACNA1D/TMEM63A/NOL3/SLC9A1/ATP13A2/BEST1/BIN1/ACTN4/PTPN6
GSE9960_HEALTHY_VS_GRAM_NEG_SEPSIS_PBMC_DN	17	0.4713	1.89729	0.0072655	262	tags=47%, list=13%, signal=41%	GRAMD1A/FBRS/JAG1/FMNL3/LRRC32/SEMA4D/BCL3/TRIP10
GOMF_GLUCURONOSYLTRANSFERASE_ACTIVITY	9	-0.499447	-1.85248	0.00729293	87	tags=56%, list=4%, signal=53%	UGT1A4/UGT2B10/UGT2B7/UGT1A9/UGT2B4
GOMF_RETINOIC_ACID_BINDING	6	-0.628256	-1.90226	0.00732503	283	tags=83%, list=14%, signal=72%	NR2F2/UGT1A4/UGT2B7/UGT1A9/UGT2B4
GSE369_PRE_VS_POST_IL6_INJECTION_SOCS3_KO_LIVER_UP	20	-0.342201	-2.00661	0.00732569	1220	tags=95%, list=59%, signal=39%	ADAM19/RBM3/TGIF1/VAMP5/ATF4/PTPRE/EZR/GEM/ABL2/MIR22HG/SPP1/HNRNPH1/RUFY3/WARS1/AQP9/APOH/MCFD2/CPB2/CFHR2
GSE16522_ANTI_CD3CD28_STIM_VS_UNSTIM_NAIVE_CD8_TCELL_UP	12	-0.453755	-2.0621	0.00733377	914	tags=67%, list=44%, signal=37%	CCL5/HNRNPA1/WARS1/MLXIPL/CKAP4/HMBOX1/GHITM/FGB
HALLMARK_APICAL_SURFACE	9	-0.52439	-1.95303	0.00734431	985	tags=100%, list=48%, signal=52%	TMEM8B/FLOT2/NCOA6/CX3CL1/PCSK9/IL2RB/HSPB1/EPHB4
GOMF_SIGNALING_RECEPTOR_BINDING	200	0.214014	1.61875	0.00741379	762	tags=48%, list=37%, signal=33%	ARHGEF1/COL5A1/JAML/ITGAX/LTBP4/TNK2/LAMA5/NOTCH4/PLCG1/FLNA/JAG1/SH2B1/APBB3/BTNL9/COL16A1/COL3A1/NCOR2/VWF/HSPG2/NES/ITGAL/SEMA4D/SHANK3/TSPOAP1/RARA/ADAMTS13/MYO9B/EGFL7/PITPNM2/MFAP4/BTN2A1/LAMB1/FBLN5/TRAF3/IGHG3/SRPX2/FBLN1/PDGFRB/COL4A3/IGHA2/IKBKB/SEMA4C/PXN/NOTCH1/TYK2/BMP1/IGHA1/HLA-F/PRMT2/NPNT/TAP1/GAS6/IGHG1/IL17RA/BTN3A1/TRIP6/IGKC/TNFSF14/EFEMP1/CD3E/PPP1R9B/SYTL2/ASXL1/TAPBP/TGFB1…
GOBP_ORGANIC_HYDROXY_COMPOUND_BIOSYNTHETIC_PROCESS	23	-0.321375	-1.98633	0.00746879	168	tags=43%, list=8%, signal=40%	PLTP/MVD/OSBPL2/BAAT/AKR1D1/SCP2/CYP3A4/CYP39A1/PSAT1/SC5D
GSE15330_LYMPHOID_MULTIPOTENT_VS_MEGAKARYOCYTE_ERYTHROID_PROGENITOR_IKAROS_KO_UP	20	0.453208	1.93819	0.00751833	359	tags=50%, list=17%, signal=42%	HDAC7/GRAMD1A/RAI1/PLCB2/FOXK1/ADCY6/ALS2CL/SLC12A7/SLC17A9/TOM1L2
GSE19401_UNSTIM_VS_PAM2CSK4_STIM_FOLLICULAR_DC_DN	24	-0.311018	-1.99361	0.00752724	906	tags=79%, list=44%, signal=45%	PTK2B/VIM/THBD/MX1/IRAK1/STX3/MX2/ARHGAP25/NCOA6/SPP1/MAP3K8/CAPN2/BCL2L2/CMTR1/HSPB1/IFI35/FKBP15/BRD2/PHYH
REACTOME_CYTOPROTECTION_BY_HMOX1	8	0.610462	1.86263	0.00762236	295	tags=62%, list=14%, signal=54%	ABCC1/NCOR2/PRKCD/SIN3B/HELZ2
GSE9650_NAIVE_VS_EFF_CD8_TCELL_UP	39	0.341821	1.8096	0.00762698	763	tags=62%, list=37%, signal=39%	ZMIZ2/DGKA/EVL/ABCC5/VPS37B/GSN/FAM102A/IL4R/ADCY6/SLC12A7/RNASET2/WFS1/RCC2/NOTCH1/PRKD2/PKD1/CHERP/IGHM/NCOA5/IGF1R/SKIV2L/NOP56/RERE/FASN
GSE3982_MAST_CELL_VS_CENT_MEMORY_CD4_TCELL_UP	13	0.507558	1.85135	0.0077053	241	tags=46%, list=12%, signal=41%	ITGAX/DOCK6/PLXND1/CHFR/GSN/YBX3
GSE45365_HEALTHY_VS_MCMV_INFECTION_CD11B_DC_IFNAR_KO_UP	47	0.330107	1.84955	0.00774038	968	tags=72%, list=47%, signal=39%	BCL9L/TAF1C/SH2B1/PRR12/PCNX2/PHF1/ARRDC2/TUT1/ZMIZ1/USP36/FOXK1/CABIN1/TELO2/TCOF1/CAPN15/UNK/HCFC1/FAM118A/UNC5CL/KRI1/MAP3K14/MEF2D/TRMU/LTO1/SLC35C1/ZNF444/WIZ/USP11/PPIL2/TGIF1/JADE2/PPP1R13B/RCN3/LMF1
GOBP_MONOCARBOXYLIC_ACID_BIOSYNTHETIC_PROCESS	21	-0.334983	-1.92741	0.00780362	429	tags=62%, list=21%, signal=50%	TRIB3/SLC45A3/PTGES2/FADS3/MLXIPL/ACADVL/OSBPL2/BAAT/AKR1D1/ACSM3/SCP2/CYP3A4/CYP39A1
GSE18281_PERIMEDULLARY_CORTICAL_REGION_VS_WHOLE_CORTEX_THYMUS_UP	46	0.328575	1.82515	0.00785445	805	tags=63%, list=39%, signal=39%	POLR2A/PML/ZYX/PELP1/SLCO3A1/ZNF142/SORBS3/VPS37B/CHFR/PRKCD/PIAS3/NOTCH1/CPSF1/TAP1/BCL9/CLCN7/TRMT2A/SOX13/EPS8L2/ANAPC2/ARPC4/EHMT2/INTS3/ADGRG1/TSC2/LIMK2/PNKP/TCF7L1/INTS1
GSE37301_MULTIPOTENT_PROGENITOR_VS_LYMPHOID_PRIMED_MPP_UP	27	0.389953	1.84942	0.0078557	183	tags=30%, list=9%, signal=27%	LENG8/ARHGEF1/PLEKHG2/PPRC1/GRAMD1A/CHD3/PLCB2/RGL2
GOBP_FATTY_ACID_METABOLIC_PROCESS	42	-0.229216	-1.95415	0.00794887	449	tags=52%, list=22%, signal=42%	PLIN5/FAAH/TRIB3/SLC45A3/PTGES2/ABHD12/FADS3/MLXIPL/THEM4/ACADVL/GPAT4/PLA2G15/ADH4/BAAT/GSTA1/ANGPTL3/PHYH/ACSM3/SCP2/HPGD/CYP3A4/ACADSB
GSE8685_IL2_ACT_IL2_STARVED_VS_IL15_ACT_IL2_STARVED_CD4_TCELL_UP	43	0.346314	1.88981	0.00797528	993	tags=74%, list=48%, signal=39%	ARHGEF1/GRAMD1A/TAF1C/MLXIP/TRPM4/CIC/PHF1/ARHGAP45/AP1G2/ZNF672/FHIP2B/HELZ2/SLC17A9/CMIP/CAPN15/ATP8B2/TAP1/KMT2D/ZNF397/LAMA2/CHERP/NXF1/ANAPC2/MAP3K3/NUP210/CCAR2/GGA1/HSF1/ARAP1/ST3GAL2/RNPEPL1/TCF25
GSE27859_DC_VS_CD11C_INT_F480_INT_DC_UP	31	0.373713	1.84705	0.00798138	504	tags=52%, list=24%, signal=40%	MYO1F/ITGAL/FAM102A/IL4R/LIMS2/POLM/BAZ2A/MINK1/CMIP/TEP1/TYK2/CYBC1/EFEMP2/DNM1/ZNF358/UBALD2
GSE11057_CD4_CENT_MEM_VS_PBMC_UP	42	0.331067	1.79809	0.00799558	624	tags=50%, list=30%, signal=36%	ITPR3/ABCC1/PACS1/CHD3/PIEZO1/DGKA/PLCG1/PELP1/PCNX2/PHF1/MPRIP/ZNF335/TNKS1BP1/ABCC10/RNF214/KLHL22/TP53I13/ASXL1/MAP3K14/TECPR1/TRIB2
GOMF_NUCLEAR_EXPORT_SIGNAL_RECEPTOR_ACTIVITY	4	-0.745499	-1.84482	0.00801192	528	tags=100%, list=26%, signal=75%	XPO6/EIF4ENIF1/XPO5
GSE2128_CTRL_VS_MIMETOPE_NEGATIVE_SELECTION_DP_THYMOCYTE_C57BL6_UP	23	0.413072	1.88059	0.00806762	408	tags=48%, list=20%, signal=39%	NBEAL2/GABBR1/NOTCH3/AGRN/ADCY6/GDI1/CDC42EP1/CNTROB/PKM/PXN/RBMS2
GOBP_TRANSFORMING_GROWTH_FACTOR_BETA_RECEPTOR_SIGNALING_PATHWAY	38	0.33572	1.76728	0.00811802	535	tags=47%, list=26%, signal=36%	ZMIZ2/LTBP4/BCL9L/LTBP2/ADAMTSL2/PML/ZYX/COL1A2/COL3A1/LRRC32/ZMIZ1/FLCN/PXN/NPNT/BCL9/SPI1/AXIN1/TGFB1
REACTOME_G_PROTEIN_MEDIATED_EVENTS	9	0.569799	1.80847	0.00817358	399	tags=67%, list=19%, signal=54%	ITPR3/PLCB2/PRKCD/ADCY6/PLCB3/CAMK2G
GSE5542_UNTREATED_VS_IFNA_TREATED_EPITHELIAL_CELLS_24H_UP	46	0.325757	1.80949	0.00817668	410	tags=39%, list=20%, signal=32%	ITPR3/FMNL1/ATP2A3/PIEZO1/ABR/MYO1F/CLSTN1/SLCO3A1/KSR1/ZNF335/PCNX3/SLFN13/MXD4/PIAS3/PNPLA6/CMIP/SH3BP2/ZNF532
GSE5679_PPARG_LIGAND_ROSIGLITAZONE_VS_ROSIGLITAZONE_AND_RARA_AGONIST_AM580_TREATED_DC_DN	45	0.317301	1.75327	0.00817668	632	tags=49%, list=31%, signal=35%	ARHGEF1/RIPOR1/NOTCH4/DGKA/ALPK3/IMPDH1/TTYH3/ENGASE/SELENON/IL4R/USP36/ADCY6/ARHGAP9/SLC17A9/RASA3/UNC5CL/ARHGAP17/ZNF397/TACC2/LRRC75B/TECPR1/SLC35C1
GOBP_SUPRAMOLECULAR_FIBER_ORGANIZATION	140	0.233948	1.68347	0.00823603	769	tags=49%, list=37%, signal=33%	COL1A1/COL5A1/AEBP1/ADAMTS2/PLEKHG2/MICALL2/MICAL1/LTBP2/SH3D21/FLNA/EVL/ZYX/COL1A2/COL3A1/MYO1F/SHROOM1/OBSL1/CORO1A/SORBS3/SHANK3/MPRIP/ARHGEF2/GSN/PRKCD/COL5A3/BCAR1/OBSCN/MFAP4/FBLN5/CDC42EP1/PDGFRB/TUBG2/SYNPO/PXN/BMP1/EFEMP2/HIP1R/DBNL/TPM1/ARHGEF5/CSNK1D/PPP1R9B/AXIN1/INPPL1/KIRREL1/GBA2/ELN/ARHGAP17/CCDC88C/SHROOM4/TNXB/PREX1/PLOD3/CCN2/LTBP3/PLEKHH2/TRIOBP/MYL9/ARPC4/NAV3/EMILIN1/DMTN/CO…
GOBP_ACUTE_PHASE_RESPONSE	6	-0.612482	-1.84393	0.00823603	110	tags=67%, list=5%, signal=63%	HP/MBL2/ORM1/ASS1
GOBP_TRANSMEMBRANE_RECEPTOR_PROTEIN_SERINE_THREONINE_KINASE_SIGNALING_PATHWAY	54	0.303524	1.76199	0.00827589	1205	tags=83%, list=59%, signal=35%	ZMIZ2/LTBP4/BCL9L/LTBP2/RBPMS/ADAMTSL2/PML/SH2B1/ZYX/COL1A2/COL3A1/LRRC32/ZMIZ1/FLCN/PXN/NOTCH1/NPNT/BCL9/ZC3H3/SPI1/MEGF8/AXIN1/TGFB1/DNM2/LTBP3/EMILIN1/FAM83G/NEO1/TGFB3/RBM14/PIN1/TP53/ZBTB7A/CHRD/SKI/RUNX2/FBN1/ARRB2/SMAD3/ABL1/CCN1/GIPC1/SMAD6/VIM/FMOD
GOMF_APOLIPOPROTEIN_BINDING	4	-0.743552	-1.84	0.00833027	532	tags=100%, list=26%, signal=74%	HSPD1/PLG/LPA
GOCC_MITOCHONDRIAL_MATRIX	47	-0.215691	-1.91393	0.00846694	1285	tags=89%, list=62%, signal=34%	MTHFD1L/PUS1/POLG/POLG2/CCAR2/TP53/SHC1/POLRMT/MPST/ACOT9/MTERF4/PTPN1/MRPL52/PDPR/FPGS/BCL2L1/MRPL55/COASY/DGLUCY/METTL17/RPUSD3/DHX30/CARS2/CHPF/FASTK/PYROXD2/THEM4/TOP1MT/IDH3G/ACADVL/GLYAT/SUCLG2/HSPD1/RIDA/ABAT/OTC/ACSM3/MMUT/OAT/ACADSB/ALDH6A1/PRDX3
REACTOME_DEFECTIVE_LFNG_CAUSES_SCDO3	3	0.812743	1.69404	0.00851909	388	tags=100%, list=19%, signal=81%	NOTCH3/NOTCH4/NOTCH1
REACTOME_PRE_NOTCH_PROCESSING_IN_THE_ENDOPLASMIC_RETICULUM	3	0.812743	1.69404	0.00851909	388	tags=100%, list=19%, signal=81%	NOTCH3/NOTCH4/NOTCH1
WP_AUTOSOMAL_RECESSIVE_OSTEOPETROSIS_PATHWAYS	4	0.757178	1.72811	0.0085219	503	tags=100%, list=24%, signal=76%	TCIRG1/PLEKHM1/IKBKB/CLCN7
GOBP_CARTILAGE_DEVELOPMENT_INVOLVED_IN_ENDOCHONDRAL_BONE_MORPHOGENESIS	8	0.598582	1.81344	0.00855648	346	tags=62%, list=17%, signal=52%	COL1A1/SOX9/RARA/THBS3/COL27A1
GSE44732_UNSTIM_VS_IL27_STIM_IMATURE_DC_UP	41	0.335604	1.80888	0.00860291	500	tags=46%, list=24%, signal=36%	NLRC5/ZMIZ2/FMNL3/CLSTN1/NCOR2/AP1G2/GGT5/TRIP10/GDI1/PRRC2A/HELZ2/DNMT1/RASSF4/RBMS2/ZNF532/MRTFA/HCFC1/WDFY4/MEGF8
GSE7509_UNSTIM_VS_FCGRIIB_STIM_MONOCYTE_DN	41	0.335246	1.80695	0.00860291	466	tags=44%, list=23%, signal=35%	MBD6/PHLDB1/FBRS/TCIRG1/SNRNP70/VWF/SORBS3/SMTN/IFFO1/BAZ2A/CABIN1/ALS2CL/PLA2G6/IKBKB/KLC1/PPOX/CRTC2/TAFAZZIN
GSE28130_ACTIVATED_VS_INDUCEED_TREG_UP	26	-0.287859	-1.94088	0.00869789	354	tags=50%, list=17%, signal=42%	FOSL2/PALLD/SNRPB/SREBF2/GIT2/ABAT/GC/SERPINC1/SMPDL3A/ALB/SLC2A2/PON3/F13B
HALLMARK_MYOGENESIS	37	0.341607	1.80828	0.00872577	594	tags=51%, list=29%, signal=37%	COL1A1/AEBP1/COL4A2/SH2B1/AGRN/COL3A1/COL6A3/SORBS3/SMTN/GSN/COL6A2/TAGLN/KIFC3/PTGIS/NOTCH1/DENND2B/TGFB1/MEF2D/LAMA2
GSE39110_UNTREATED_VS_IL2_TREATED_CD8_TCELL_DAY6_POST_IMMUNIZATION_UP	36	0.357821	1.86911	0.00873688	357	tags=39%, list=17%, signal=33%	EHBP1L1/NBEAL2/ITGAX/ZYX/MYO1F/SLCO3A1/EML3/INPP5D/PLP2/RARA/YBX3/RBCK1/IER3/IL10RA
GSE20715_0H_VS_6H_OZONE_LUNG_DN	36	0.357453	1.86719	0.00873688	480	tags=47%, list=23%, signal=37%	ITPR3/LAMA5/COL16A1/HSPG2/INPP5D/SHANK3/BCL3/GSN/CDK18/TNS2/ULK1/BGN/COL4A3/NID2/NOTCH1/ITFG2/ZNF746
GSE24574_NAIVE_VS_TCONV_CD4_TCELL_UP	51	0.314285	1.79177	0.00874857	844	tags=63%, list=41%, signal=38%	JAK3/CHD3/COL4A2/TNK2/CORO1A/ARHGAP45/SORBS3/MYO9B/MCF2L/CIZ1/SEC31B/PLA2G6/CDC25B/COL4A1/SETD1B/RASA3/SIPA1/UBA7/MICA/TRIB2/RASGRP2/LRP10/ERICH1/COL14A1/ITGB2/LIMK2/ZFP36L2/MRNIP/BIN1/PLXNA2/IL11RA/ARHGEF11
GSE1925_3H_VS_24H_IFNG_STIM_IFNG_PRIMED_MACROPHAGE_DN	27	0.386555	1.8333	0.0088868	506	tags=52%, list=25%, signal=40%	MIDN/FLNA/QSOX1/FUS/ZFP36/ABCC5/GSN/ADCY6/ULK1/LIG1/DNMT1/NID2/UBALD2/AXIN1
GSE21678_WT_VS_FOXO1_FOXO3_KO_TREG_UP	19	-0.353815	-2.03003	0.00893826	797	tags=79%, list=39%, signal=49%	RPGR/PIM3/NARF/GEM/MAMLD1/ASAP1/ARID1B/SLC9A8/MAP3K8/ALG13/SFMBT2/IRF2BP2/PRDM1/DNAJB9/NAMPT
GSE46242_CTRL_VS_EGR2_DELETED_TH1_CD4_TCELL_UP	39	0.336573	1.78182	0.00896312	1052	tags=77%, list=51%, signal=38%	ITGAX/NLRC5/ATP2A3/GRAMD1A/CHD3/TRPM4/INPP5D/ARHGEF2/TRIP10/GDI1/PRRC2A/HELZ2/RBMS2/MEGF8/PIP5K1C/PCSK7/LTO1/F3/ENTPD1/INTS3/TP73-AS1/DPM2/PHPT1/GGA1/HYAL2/RCN3/TESK1/RAP1GAP/SBF1/GRIPAP1
GSE20152_SPHK1_KO_VS_HTNFA_OVEREXPRESS_ANKLE_UP	31	0.370915	1.83322	0.00917897	1059	tags=84%, list=51%, signal=41%	NOTCH4/DGKZ/ZYX/TMEM184B/DDX39B/MAPK8IP3/KLC1/CFTR/CBX6/TAFAZZIN/CAVIN1/FAM118A/EFEMP1/MICA/ARHGAP17/MAPKBP1/NISCH/CLCN6/MAP3K3/RGS12/MYH14/INPP5E/MARCKSL1/CDC42SE1/EFHD2/RAPGEFL1
GSE4142_NAIVE_VS_MEMORY_BCELL_UP	23	0.408923	1.8617	0.00922737	779	tags=70%, list=38%, signal=44%	COL5A1/VAMP1/PLCG1/FMNL3/TMEM184B/ZC3H12A/TNS2/CNTROB/DENND2B/MCRIP1/UBA7/SOX13/PLOD3/F3/SNED1/CPNE1
WP_GPR40_PATHWAY	6	0.643825	1.75897	0.00930451	539	tags=83%, list=26%, signal=62%	ITPR3/PLCG1/PLCB2/PLCB3/PKD1
GSE19888_CTRL_VS_A3R_ACTIVATION_MAST_CELL_DN	5	-0.674781	-1.92412	0.0093139	674	tags=100%, list=33%, signal=67%	OCEL1/POLH/FGA/IGF1
GOBP_NEGATIVE_REGULATION_OF_CD4_POSITIVE_ALPHA_BETA_T_CELL_ACTIVATION	6	0.651366	1.7426	0.00933279	281	tags=67%, list=14%, signal=58%	JAK3/ZC3H12A/IL4R/LGALS9
GOMF_PEPTIDE_TRANSMEMBRANE_TRANSPORTER_ACTIVITY	4	0.745499	1.71367	0.00940426	527	tags=100%, list=26%, signal=75%	ABCC1/ABCC5/TAP1/TAPBP
KEGG_SMALL_CELL_LUNG_CANCER	19	0.437978	1.81309	0.00943227	393	tags=53%, list=19%, signal=43%	LAMC3/COL4A2/LAMA5/PIK3CD/LAMB1/COL4A4/TRAF3/PIAS3/IKBKB/COL4A1
GOMF_COLLAGEN_BINDING	17	0.449555	1.78197	0.00948505	780	tags=76%, list=38%, signal=48%	AEBP1/COL6A1/VWF/COL5A3/PODN/MRC2/COL6A2/NID2/C1QTNF1/TNXB/COL14A1/ADGRG1/CTSK
GSE27786_BCELL_VS_NKCELL_UP	26	0.382369	1.79505	0.00949204	387	tags=42%, list=19%, signal=35%	ITPR3/CIITA/DGKA/FUS/ATG16L2/MLLT6/CEP170B/SZT2/CSNK1G2/CNTROB/RCC2
KEGG_TRYPTOPHAN_METABOLISM	5	-0.667966	-1.87303	0.00955922	269	tags=80%, list=13%, signal=70%	WARS1/CAT/TDO2/AOX1
GSE40225_WT_VS_RIP_B7X_DIABETIC_MOUSE_PANCREATIC_CD8_TCELL_UP	37	0.348756	1.83055	0.0095796	277	tags=35%, list=13%, signal=31%	RIPOR1/JAK3/ZFYVE27/EVL/FMNL3/PCNX2/INPP5D/ABCC5/SELENON/IL4R/POLM/PIK3C2B/DDX39B
GSE22886_UNSTIM_VS_IL15_STIM_NKCELL_UP	42	0.326627	1.77397	0.0097074	706	tags=55%, list=34%, signal=37%	HYI/COL5A1/ARHGEF17/BICRA/NLRP1/LAMA5/IRF3/MMP2/BAZ2A/SEC31B/EFEMP2/FRAS1/BTN3A1/CLCN7/UBA7/MAU2/FAM193B/ATG2A/AKAP8L/TARBP1/ZNF767P/CCNL2/ZNF394
GOBP_PROTEIN_KINASE_C_ACTIVATING_G_PROTEIN_COUPLED_RECEPTOR_SIGNALING_PATHWAY	4	0.757551	1.72872	0.00972203	155	tags=75%, list=8%, signal=69%	DGKA/DGKZ/DGKD
GSE21380_TFH_VS_GERMINAL_CENTER_TFH_CD4_TCELL_UP	35	0.344574	1.7796	0.00976795	632	tags=57%, list=31%, signal=40%	TNK2/STXBP1/MMP2/COL5A3/POLM/CDK18/ADGRE5/SLC12A7/PNPLA6/TAGLN/CAPN15/RBMS2/PPP1R15A/TRIP6/KIRREL1/PIP5K1C/MAP3K14/SHROOM4/PLXNB1/SLC35C1
GOCC_CYTOPLASMIC_STRESS_GRANULE	11	0.526965	1.83417	0.00977393	448	tags=64%, list=22%, signal=50%	RBPMS/ATXN2L/ZFP36/CIRBP/CASC3/PABPC1L/MCRIP1
GOBP_SYNAPSE_ASSEMBLY	23	0.388134	1.71606	0.00978831	332	tags=43%, list=16%, signal=37%	AGRN/CLSTN1/OBSL1/SEMA4D/SHANK3/PLXND1/DLG5/COLQ/SRPX2/THBS2
GSE29618_PDC_VS_MDC_UP	34	0.358773	1.82452	0.00979781	841	tags=68%, list=41%, signal=41%	RIPOR1/AEBP1/VAMP1/ATP2A3/NOTCH4/PLP2/CIRBP/RUBCN/PIAS3/CAPN15/GAS6/RRBP1/IGKC/IRF7/MEF2D/TARBP1/PTPRS/SLC7A5/OFD1/TPM2/USP11/DIDO1/ADAM19
GOBP_REGULATION_OF_SYNAPSE_ASSEMBLY	13	0.489792	1.78312	0.00986915	332	tags=54%, list=16%, signal=45%	AGRN/CLSTN1/SEMA4D/DLG5/COLQ/SRPX2/THBS2
GSE21360_PRIMARY_VS_QUATERNARY_MEMORY_CD8_TCELL_UP	37	0.347557	1.82425	0.00991279	230	tags=35%, list=11%, signal=32%	PML/FLNA/MYO1F/VWF/DOT1L/ENGASE/ABCC5/XAF1/DNMT3A/TNFAIP2/PLEKHM1/PACS2/PRKCD
GSE40274_CTRL_VS_GATA1_TRANSDUCED_ACTIVATED_CD4_TCELL_UP	23	0.403712	1.83798	0.00994404	657	tags=61%, list=32%, signal=42%	FMNL1/CIITA/PML/EVL/MYO1F/PHF1/ARHGAP45/PLXNA1/DNMT1/PRKD2/FAM193B/CNN2/TRIM56/PLEKHA4
GSE36888_UNTREATED_VS_IL2_TREATED_TCELL_6H_UP	32	0.368442	1.83562	0.0100368	383	tags=44%, list=19%, signal=36%	EHBP1L1/STXBP2/ADGRA2/KSR1/PLP2/ZC3H12A/IL4R/DENND3/TRIP10/IER3/PNPLA6/NFKB2/CMIP/SEMA4C
GSE3982_NEUTROPHIL_VS_TH2_UP	35	0.343607	1.77461	0.0101019	347	tags=37%, list=17%, signal=31%	RIPOR1/NLRP1/LTBP2/IMPDH1/ARHGAP45/CYTH4/ABCC5/VPS37B/XAF1/MYO9B/BTN2A1/RBCK1/MAPK8IP3
KEGG_ABC_TRANSPORTERS	8	0.604981	1.84951	0.0101552	430	tags=75%, list=21%, signal=60%	ABCC1/ABCC5/ABCA2/ABCC10/CFTR/TAP1
GSE14350_TREG_VS_TEFF_IN_IL2RB_KO_UP	31	0.366873	1.81324	0.0102084	690	tags=58%, list=34%, signal=39%	PLEKHG2/TMC6/GRAMD1A/ADAMTS10/DGKA/ABR/FMNL3/ZBTB4/MED15/ZC3H12A/CRTC3/MAPK8IP3/TPCN1/PKD1/AKAP8L/ADCY7/CCNL2/TTC7A
REACTOME_REGULATION_OF_HSF1_MEDIATED_HEAT_SHOCK_RESPONSE	16	-0.36602	-1.83889	0.0102134	1162	tags=94%, list=56%, signal=41%	NUP188/NUP210/CCAR2/HSF1/TNFRSF21/POM121/NUP62/NUP85/AAAS/SERPINH1/NUP214/MAPKAPK2/HSPB1/MAPK3/UBB
GOBP_COLLAGEN_METABOLIC_PROCESS	28	0.379158	1.79724	0.0102436	933	tags=75%, list=45%, signal=42%	COL1A1/COL5A1/ADAMTS2/CIITA/COL1A2/MMP2/TNS2/MFAP4/MRC2/PDGFRB/TGFB1/MMP14/TNXB/PLOD3/CCN2/EMILIN1/CTSK/MMP19/TGFB3/PPARD/RCN3
WP_SMALL_CELL_LUNG_CANCER	19	0.437441	1.8671	0.0103336	393	tags=53%, list=19%, signal=43%	LAMC3/COL4A2/LAMA5/PIK3CD/LAMB1/COL4A4/TRAF3/COL4A3/IKBKB/COL4A1
GSE37605_C57BL6_VS_NOD_FOXP3_FUSION_GFP_TREG_UP	5	-0.663405	-1.89168	0.0105263	212	tags=80%, list=10%, signal=72%	PPL/HSD17B13/FGA/ANXA10
REACTOME_NRAGE_SIGNALS_DEATH_THROUGH_JNK	17	0.441799	1.78243	0.0105294	264	tags=41%, list=13%, signal=36%	ARHGEF1/PLEKHG2/ARHGEF17/ABR/ARHGEF2/MCF2L/OBSCN
REACTOME_MITOCHONDRIAL_FATTY_ACID_BETA_OXIDATION	6	-0.602377	-1.86175	0.0105573	433	tags=83%, list=21%, signal=66%	ACBD6/THEM4/ACADVL/ACSM3/MMUT
GOBP_NEGATIVE_REGULATION_OF_GROWTH	36	0.342968	1.77452	0.0106623	535	tags=50%, list=26%, signal=38%	PLXNA3/RAI1/PML/TSPYL2/SEMA4D/FGFR3/ULK1/CTDP1/SPHK2/MEG3/SMARCA4/FLCN/SEMA4C/IP6K2/PPP1R9B/SIPA1/ING5/TGFB1
REACTOME_RESPONSE_TO_ELEVATED_PLATELET_CYTOSOLIC_CA2	26	-0.286252	-1.8881	0.0107175	112	tags=38%, list=5%, signal=37%	FGA/PROS1/APOH/PLG/ALB/SELENOP/ORM1/FGB/IGF1/FGG
GOBP_MAST_CELL_ACTIVATION	15	0.461495	1.76237	0.0107277	296	tags=47%, list=14%, signal=40%	STXBP2/STXBP1/PIK3CD/UNC13D/IL4R/LGALS9/SPHK2
GSE4984_UNTREATED_VS_VEHICLE_CTRL_TREATED_DC_DN	12	-0.43291	-1.96737	0.0107402	735	tags=83%, list=36%, signal=54%	GEM/RTKN/SPP1/MARS1/SART3/CLDN3/NACC1/STIM2/HYOU1/CCNG1
GOCC_RNA_POLYMERASE_III_COMPLEX	3	-0.858949	-1.81221	0.010754	294	tags=100%, list=14%, signal=86%	POLR1C/POLR3E
GOBP_LEUKOCYTE_DEGRANULATION	18	0.429656	1.76515	0.0107784	497	tags=56%, list=24%, signal=43%	STXBP2/STXBP1/CORO1A/PIK3CD/UNC13D/IL4R/LGALS9/SPHK2/HLA-F/SPI1
GSE22025_UNTREATED_VS_TGFB1_AND_PROGESTERONE_TREATED_CD4_TCELL_DN	24	-0.296407	-1.89996	0.0107789	1218	tags=92%, list=59%, signal=38%	TGFB3/HLA-DMB/DNAAF9/RGS12/TPD52L2/RUNX2/CACNA1C/CARD8/IRF1/ITGB1BP1/GBP2/RAD52/RUFY3/PLD3/C7/GLYAT/CD302/ADH6/ANXA10/FGB/NAMPT/SLCO1B1
GOMF_EFFLUX_TRANSMEMBRANE_TRANSPORTER_ACTIVITY	3	0.824903	1.70016	0.0107974	363	tags=100%, list=18%, signal=82%	ABCC1/ABCC5/SLC27A1
GOMF_VITAMIN_B6_BINDING	11	-0.467167	-1.93138	0.0108019	99	tags=55%, list=5%, signal=52%	TAT/ABAT/ALB/OAT/CTH/PSAT1
GOBP_MESENCHYMAL_CELL_DEVELOPMENT	12	0.504497	1.76984	0.0108716	388	tags=58%, list=19%, signal=48%	LAMA5/JAG1/SOX9/SEMA4D/TCOF1/SEMA4C/NOTCH1
GSE3982_MEMORY_CD4_TCELL_VS_TH2_UP	41	0.33086	1.78331	0.010897	864	tags=66%, list=42%, signal=39%	TMC6/PLCG1/SH2B1/CLSTN1/TNFRSF14/DGKD/ARHGAP45/CHFR/GSN/BTN2A1/SEC31B/HLA-F/KMT2D/TPM1/DGCR8/ASXL1/PLEKHG3/TNXB/ADARB1/SLC35C1/SGSM2/EZH1/ZFP36L2/BIN1/IL11RA/MAML1/JADE2
GSE8835_HEALTHY_VS_CLL_CD8_TCELL_DN	37	0.345435	1.81311	0.0109124	564	tags=49%, list=27%, signal=36%	COL1A1/COL5A1/GYS1/COL1A2/COL3A1/MMP2/TNFAIP2/IL4R/ZMIZ1/TRIP10/SRPX2/RNASET2/COL4A1/PPP1R15A/TNFSF14/ZC3H18/DECR2/MEF2D
PID_ENDOTHELIN_PATHWAY	13	0.498031	1.83062	0.0110351	311	tags=54%, list=15%, signal=46%	COL1A2/PLCB2/COL3A1/PRKCD/BCAR1/ADCY6/PLCB3
GOBP_FAT_SOLUBLE_VITAMIN_METABOLIC_PROCESS	5	-0.68955	-1.87822	0.0110475	168	tags=80%, list=8%, signal=74%	PLTP/UGT1A4/GC/CYP3A4
GOBP_ENDOPLASMIC_RETICULUM_CALCIUM_ION_HOMEOSTASIS	3	0.820039	1.64499	0.0111089	373	tags=100%, list=18%, signal=82%	PML/PACS2/WFS1
GSE3982_MAST_CELL_VS_TH1_DN	26	-0.282259	-1.90312	0.011275	1372	tags=96%, list=67%, signal=32%	EPOR/ENTPD1/PGGHG/FASN/SLC5A6/ABCB8/KLHL25/HTRA2/ARHGEF18/NCKIPSD/GPN2/RBM19/GNL1/ANKRD11/MAMLD1/SP140/PPP3CC/GOLGA8A/TOP3B/ARMC6/MAP3K8/CLN6/EVC/SERINC2/PRDX3
WP_IRINOTECAN_PATHWAY	5	-0.655696	-1.81128	0.0112789	29	tags=80%, list=1%, signal=79%	CYP3A4/UGT1A9/BCHE/SLCO1B1
GSE36888_STAT5_AB_KNOCKIN_VS_WT_TCELL_IL2_TREATED_17H_DN	20	-0.328432	-1.92587	0.0112913	642	tags=70%, list=31%, signal=49%	CTSD/ACTN1/GBP2/RRP12/CLTCL1/SLC38A7/SHISA5/CARS2/SRA1/SCPEP1/TYROBP/TSPO/ATP1B3/SMPDL3A
GOBP_REGULATION_OF_SPHINGOLIPID_BIOSYNTHETIC_PROCESS	5	0.696696	1.74432	0.0113074	326	tags=80%, list=16%, signal=67%	ABCA2/PRKCD/SPHK2/PLA2G6
PID_RHOA_REG_PATHWAY	16	0.470465	1.86283	0.0113425	341	tags=50%, list=17%, signal=42%	ARHGEF1/ARHGEF17/ABR/ARHGEF2/MYO9B/MCF2L/OBSCN/ARHGAP9
GOMF_SIGNALING_RECEPTOR_INHIBITOR_ACTIVITY	7	-0.552144	-1.83703	0.0113435	927	tags=100%, list=45%, signal=55%	LYNX1/DKK3/PCSK9/CCL5/MTRNR2L8/MTRNR2L12
GOMF_GATED_CHANNEL_ACTIVITY	27	0.378093	1.76083	0.0113526	787	tags=67%, list=38%, signal=42%	ITPR3/TMC6/TMC8/PIEZO1/TRPM4/TTYH3/TSPOAP1/GABRE/CFTR/RASA3/TPCN1/CLCN7/KCNC3/CATSPER2/CLCN6/CACNA1D/TMEM63A/BEST1
GSE36392_TYPE_2_MYELOID_VS_NEUTROPHIL_IL25_TREATED_LUNG_UP	28	0.378375	1.82426	0.0113572	212	tags=36%, list=10%, signal=32%	COL4A2/TNK2/DGKZ/CLSTN1/GTPBP2/DLGAP4/COL6A1/ARMCX4/ABCC5/ARHGEF2
KEGG_DRUG_METABOLISM_OTHER_ENZYMES	11	-0.447923	-1.84298	0.011401	87	tags=55%, list=4%, signal=53%	UGT1A4/UGT2B10/UGT2B7/CYP3A4/UGT1A9/UGT2B4
GOCC_TERTIARY_GRANULE	29	0.374572	1.86183	0.0114626	129	tags=28%, list=6%, signal=26%	NBEAL2/ITGAX/TMC6/NFASC/VAMP1/STXBP2/QSOX1/TCIRG1
GSE7460_CTRL_VS_TGFB_TREATED_ACT_CD8_TCELL_DN	19	-0.340217	-1.95201	0.011516	1234	tags=95%, list=60%, signal=38%	NEO1/TGFB3/DTNBP1/TNFRSF1B/WDR13/KLHL25/PARP12/TIMP2/CD40/CELSR1/MAX/STX16/ARIH2/TRIO/ATP1B3/PROS1/HSD11B1/CA2
WP_NUCLEAR_RECEPTORS_METAPATHWAY	38	-0.227092	-1.79826	0.0117349	168	tags=34%, list=8%, signal=32%	PLTP/SLC5A9/BAAT/GSTA1/UGT1A4/GCLM/SCP2/UGT2B7/SLC2A2/CYP3A4/UGT1A9/UGT2B4/SLCO1B1
GSE46606_UNSTIM_VS_CD40L_IL2_IL5_3DAY_STIMULATED_IRF4MID_SORTED_BCELL_UP	30	0.36755	1.80512	0.011739	236	tags=33%, list=11%, signal=30%	NBEAL2/VAMP1/MBD1/SGSH/IRF3/ATG16L2/EML3/ARHGAP45/PLP2/IFFO1
GSE15324_NAIVE_VS_ACTIVATED_CD8_TCELL_UP	37	0.343091	1.80081	0.011912	578	tags=49%, list=28%, signal=36%	NBEAL2/ITPR3/SLC25A29/VAMP1/BCL9L/CIITA/RUSC2/DLGAP4/TTYH3/XAF1/FAM102A/MROH1/IGHG1/UNC5CL/SYTL2/FAM193B/MAP3K14/TBC1D17
GSE1740_UNSTIM_VS_IFNA_STIMULATED_MCSF_IFNG_DERIVED_MACROPHAGE_UP	27	0.376401	1.78515	0.0119928	575	tags=56%, list=28%, signal=41%	NLRC5/ARHGEF17/D2HGDH/CEP170B/LIMS2/RBCK1/HELZ2/SLC12A7/SYNPO/IGHG1/BTN3A1/ARHGEF5/FANCA/CLCN7/TINF2
BIOCARTA_NPP1_PATHWAY	5	0.68064	1.71528	0.0120543	393	tags=80%, list=19%, signal=65%	COL4A2/COL4A4/COL4A3/COL4A1
GOBP_CD4_POSITIVE_ALPHA_BETA_T_CELL_DIFFERENTIATION	12	0.500978	1.7575	0.0120684	281	tags=50%, list=14%, signal=43%	JAK3/BCL3/RARA/ZC3H12A/IL4R/LGALS9
GSE40666_WT_VS_STAT4_KO_CD8_TCELL_WITH_IFNA_STIM_90MIN_DN	24	-0.292662	-1.87595	0.0121037	1198	tags=92%, list=58%, signal=39%	TGIF1/SMARCB1/DTNBP1/VAMP5/KLHL25/DHX58/DGCR2/SEMA4A/PARP12/SRM/FGD5/CD40/CRELD2/ENG/PRKCH/SCRN2/PFAS/FOSL2/SCPEP1/CMTR1/ID2/PON3
GOBP_REGULATION_OF_FATTY_ACID_BIOSYNTHETIC_PROCESS	5	-0.679649	-1.85125	0.0121201	664	tags=100%, list=32%, signal=68%	TRIB3/SLC45A3/MLXIPL/ACADVL
GSE12845_IGD_NEG_BLOOD_VS_NAIVE_TONSIL_BCELL_DN	50	0.312155	1.7701	0.0121849	535	tags=44%, list=26%, signal=33%	ARHGEF1/ITPR3/NLRP1/CHD3/POLR2A/LMBR1L/CIC/DENND4B/PHF1/CYTH4/MMP2/DNMT3A/DENND3/CIRBP/CRTC3/MAPK8IP3/SH3BP2/NOTCH1/C1QTNF1/CLCN7/ARID1A/TGFB1
GSE32986_UNSTIM_VS_GMCSF_AND_CURDLAN_LOWDOSE_STIM_DC_DN	46	0.315189	1.75079	0.0122244	512	tags=43%, list=25%, signal=33%	CHD3/SGSH/PLCG1/EVL/PLCB2/CLSTN1/ARRDC2/ARHGAP45/PCED1A/MED15/FAM102A/MXD4/ABCC10/PLA2G6/SLC39A13/FLCN/TEPSIN/DLGAP1-AS1/CLCN7/UBA7
GOBP_SPHINGOLIPID_BIOSYNTHETIC_PROCESS	11	0.515252	1.74597	0.0122646	558	tags=73%, list=27%, signal=53%	ABCA2/PRKCD/CSNK1G2/SPHK2/PLA2G6/PRKD2/SMPD4/B4GALT3
GSE21033_3H_VS_12H_POLYIC_STIM_DC_DN	14	0.48127	1.81059	0.012274	187	tags=43%, list=9%, signal=39%	JAML/ZFYVE27/SLCO3A1/EML3/ZFP36/PLXND1
GSE12366_GC_VS_NAIVE_BCELL_DN	44	0.315698	1.7352	0.0122776	535	tags=45%, list=26%, signal=34%	GABBR1/DGKA/FXYD5/PRR12/PLCB2/MYO1F/MLLT6/PLP2/CYTH4/VPS37B/FHIP2B/CTC1/IRF1-AS1/EFEMP2/SETD1B/BTN3A1/ZNF419/PRKD2/CSNK1D/TGFB1
GOBP_TELOMERE_ORGANIZATION	22	0.401381	1.74646	0.0122853	765	tags=68%, list=37%, signal=43%	PML/DOT1L/RAD51D/TNKS1BP1/TELO2/TEP1/CTC1/YLPM1/MAP2K7/TINF2/LTO1/SMG6/ZBTB48/EZH1/PNKP
GOBP_ARGININE_METABOLIC_PROCESS	4	-0.722696	-1.77196	0.0123076	62	tags=75%, list=3%, signal=73%	OTC/OAT/ASS1
PID_NOTCH_PATHWAY	11	0.518363	1.77423	0.0124336	460	tags=64%, list=22%, signal=50%	NOTCH3/NOTCH4/JAG1/NCOR2/MARK2/NOTCH1/DNM1
GSE6259_FLT3L_INDUCED_DEC205_POS_DC_VS_CD4_TCELL_DN	12	0.525732	1.85534	0.0124342	536	tags=67%, list=26%, signal=50%	NFASC/ARHGEF17/STXBP1/SFT2D3/FGFR3/PDGFRB/TRIP6/ELN
GOCC_TERTIARY_GRANULE_MEMBRANE	12	0.508105	1.84001	0.0124832	30	tags=33%, list=1%, signal=33%	NBEAL2/ITGAX/TMC6/VAMP1
GSE7509_FCGRIIB_VS_TNFA_IL1B_IL6_PGE_STIM_DC_DN	49	0.310705	1.75605	0.0125076	101	tags=20%, list=5%, signal=20%	MBD6/LENG8/ARHGEF1/GABBR1/GRAMD1A/ADAMTS10/ZNF276/DOCK6/DGKZ/LMBR1L
GOBP_BRANCHING_INVOLVED_IN_SALIVARY_GLAND_MORPHOGENESIS	4	0.74028	1.68931	0.0125873	187	tags=75%, list=9%, signal=68%	LAMA5/PLXNA1/PLXND1
GSE5589_LPS_VS_LPS_AND_IL10_STIM_IL10_KO_MACROPHAGE_180MIN_DN	27	0.373442	1.77111	0.012683	615	tags=56%, list=30%, signal=39%	ABCC1/PLCG1/JAG1/ZYX/DLGAP4/NES/SH3TC1/VPS37B/CYTH2/WFS1/CRTC2/TGFB1/TBC1D17/CDK10/ADARB1
GSE27786_CD8_TCELL_VS_NKTCELL_UP	15	0.464714	1.77761	0.01269	261	tags=47%, list=13%, signal=41%	ACSS1/FBRS/PLCG1/ABCC5/RARA/BCAR1/FOXK1
REACTOME_G_ALPHA_12_13_SIGNALLING_EVENTS	17	0.434293	1.75214	0.0127267	264	tags=41%, list=13%, signal=36%	ARHGEF1/PLEKHG2/ARHGEF17/ABR/ARHGEF2/MCF2L/OBSCN
GSE29164_UNTREATED_VS_CD8_TCELL_AND_IL12_TREATED_MELANOMA_DAY7_DN	20	-0.324071	-1.9003	0.0127365	1101	tags=90%, list=53%, signal=42%	GAA/CARD10/MARCKSL1/MPST/TIMP3/APOL2/ADAMTS1/GPCPD1/PDLIM2/CX3CL1/SPP1/RHOC/PPP3CC/PHLDA1/IL7R/HSPB1/PALLD/ITPK1
GSE19401_RETINOIC_ACID_VS_RETINOIC_ACID_AND_PAM2CSK4_STIM_FOLLICULAR_DC_DN	26	0.375839	1.76439	0.0128011	953	tags=77%, list=46%, signal=42%	IRF3/MYO1F/EML3/INPP5D/PIK3CD/LGALS9/TCOF1/TINF2/SEPTIN8/EHMT2/CAD/TMEM63A/LMNB2/CPNE1/JADE2/SETD4/SART1/ELMO2/BIN2/ZDHHC18
GOBP_T_CELL_DIFFERENTIATION_INVOLVED_IN_IMMUNE_RESPONSE	12	0.497492	1.74527	0.0128663	281	tags=50%, list=14%, signal=43%	JAK3/BCL3/RARA/ZC3H12A/IL4R/LGALS9
GSE22432_UNTREATED_VS_TGFB1_TREATED_COMMON_DC_PROGENITOR_UP	36	0.348883	1.82242	0.0128972	699	tags=58%, list=34%, signal=39%	STXBP2/STXBP1/FLYWCH1/GTPBP2/TCIRG1/MMP2/TSPOAP1/DNMT3A/FOXK1/TRIM41/TOM1L2/PRKD2/RRBP1/FANCA/IRF7/FLT4/ATG2A/DXO/ELMOD3/SYMPK/PER1
GSE46606_UNSTIM_VS_CD40L_IL2_IL5_DAY1_STIMULATED_BCELL_UP	22	-0.29971	-1.831	0.0129517	291	tags=50%, list=14%, signal=43%	HNRNPA1/ZC3H4/TNS3/ZMYND8/HCP5/CCNG1/HSD17B11/PCYOX1/PHYH/CAT/ACADSB
GSE3039_ALPHAALPHA_CD8_TCELL_VS_B1_BCELL_DN	32	0.36315	1.80926	0.0129534	273	tags=34%, list=13%, signal=30%	MBD6/HDAC7/ZFYVE27/SH2B1/BTNL9/ARRDC1/RGL2/ABCC5/MYO15B/TNKS1BP1/GDI1
GSE17721_LPS_VS_GARDIQUIMOD_0.5H_BMDC_UP	33	-0.254339	-1.92878	0.0129754	885	tags=76%, list=43%, signal=44%	SMAD6/GYPC/PTPN1/RIMKLB/MCOLN1/SURF6/SPTAN1/VPS72/MAP3K8/INPP5B/CAPN2/SLC35A4/RUFY3/RFNG/DPP7/MINDY1/CLDN3/WARS1/SYT12/CHKA/HP/RTN4/BBOX1/PLG/ID2
GOBP_NEGATIVE_REGULATION_OF_ALPHA_BETA_T_CELL_ACTIVATION	9	0.556671	1.76866	0.0130675	281	tags=56%, list=14%, signal=48%	JAK3/TNFRSF14/ZC3H12A/IL4R/LGALS9
GSE27786_BCELL_VS_CD4_TCELL_UP	27	0.372124	1.76486	0.0132007	387	tags=41%, list=19%, signal=34%	ITPR3/ZMIZ2/ATP2A3/ACSS1/STXBP2/MIDN/ATG16L2/TRIM41/GALNS/SYNPO/RCC2
PID_AR_NONGENOMIC_PATHWAY	6	0.637353	1.73966	0.0132663	311	tags=67%, list=15%, signal=57%	PLCG1/PELP1/PLCB2/PLCB3
GOBP_RENAL_FILTRATION	6	0.628785	1.68219	0.013301	521	tags=83%, list=25%, signal=62%	IGHA2/IGHA1/CYBA/GAS6/KIRREL1
GSE2706_UNSTIM_VS_8H_LPS_DC_DN	26	0.373744	1.75456	0.0133236	357	tags=42%, list=17%, signal=35%	PLEKHG2/JAK3/GRAMD1A/PML/DOT1L/ARHGEF2/TNFAIP2/LGALS9/RBCK1/RUBCN/IL10RA
PID_S1P_S1P1_PATHWAY	6	0.636342	1.7369	0.0134893	330	tags=67%, list=16%, signal=56%	ABCC1/PLCG1/PLCB2/PDGFRB
REACTOME_CYTOSOLIC_TRNA_AMINOACYLATION	5	-0.653846	-1.83113	0.0135241	717	tags=100%, list=35%, signal=65%	MARS1/VARS1/FARSA/WARS1
GSE20715_0H_VS_48H_OZONE_TLR4_KO_LUNG_UP	28	0.37323	1.79945	0.0135774	507	tags=50%, list=25%, signal=38%	HDAC7/ATP2A3/DOCK6/DGKA/LMBR1L/AGRN/ADCY6/CIRBP/CTC1/NPNT/TAP1/GAS6/GIGYF1/SIPA1
GSE32986_UNSTIM_VS_GMCSF_AND_CURDLAN_HIGHDOSE_STIM_DC_UP	24	-0.288547	-1.84958	0.0136765	863	tags=79%, list=42%, signal=47%	EZR/PREB/NARF/BCL2L1/RTKN/SLFN11/RHOC/HNRNPUL2/TRIB3/FARSA/GAB2/WARS1/SREBF2/DCTN2/MVD/KCNAB2/CHKA/XPO5/SLC31A1
GSE28726_NAIVE_CD4_TCELL_VS_NAIVE_VA24NEG_NKTCELL_DN	52	0.309181	1.7646	0.01371	844	tags=63%, list=41%, signal=38%	DGKA/ABR/IRF3/DLGAP4/CORO1A/ARHGAP45/SORBS3/PLA2G4C/MYO9B/DLG5/CIZ1/SEC31B/PIAS3/CDC25B/SETD1B/SIPA1/MICA/TRIB2/RASGRP2/ERICH1/TPM2/ITGB2/LIMK2/MAZ/CTSK/ZFP36L2/MRNIP/TNFAIP3/BIN1/PLXNA2/IL11RA/FGFR1/ARHGEF11
GSE6269_HEALTHY_VS_E_COLI_INF_PBMC_UP	72	0.271964	1.68989	0.0137796	1191	tags=79%, list=58%, signal=35%	NLRP1/CIITA/TAF1C/IRF3/ARHGAP45/RGL2/FHIP2B/IFFO1/IL4R/BTN2A1/RUBCN/COL6A2/MOGS/IGHA1/PPOX/NFATC2IP/ITFG2/INTS11/ZNF419/ZSWIM8/PRKD2/CSNK1D/GAK/GSE1/HEMK1/RASGRP2/HPS4/NISCH/SKIV2L/USP11/EZH1/CPNE1/PUS1/CLK2/MYBBP1A/BACE2/WDR6/POLG2/SUGP2/TESK1/UCKL1/HTRA2/SBF1/CAPN3/ZBTB40/SEC24C/CXXC1/CBX7/EML2/FAM193A/P3H1/RBM5/NUP85/METTL3/PIGG/RGS3/SEL1L3
WP_NOTCH_SIGNALING_PATHWAY	8	0.569546	1.74679	0.0137958	128	tags=50%, list=6%, signal=47%	NOTCH3/NOTCH4/JAG1/NCOR2
GSE3720_UNSTIM_VS_LPS_STIM_VD1_GAMMADELTA_TCELL_DN	15	0.460193	1.76031	0.0138349	177	tags=40%, list=9%, signal=37%	GABBR1/PLXNA3/NOTCH3/BCORL1/ITGAL/CYTH4
GSE5542_UNTREATED_VS_IFNG_TREATED_EPITHELIAL_CELLS_24H_UP	46	0.312905	1.7381	0.0138435	348	tags=35%, list=17%, signal=30%	ITPR3/PIEZO1/ABR/MYO1F/TCIRG1/SLCO3A1/KSR1/PLXND1/SH3TC1/TSEN54/ZNF335/ZC3H12A/ULK1/MXD4/PLCB3/PNPLA6
GSE27241_CTRL_VS_DIGOXIN_TREATED_CD4_TCELL_IN_TH17_POLARIZING_CONDITIONS_UP	34	0.351581	1.78795	0.0138872	376	tags=41%, list=18%, signal=34%	GRAMD1A/MLXIP/IRF3/ATG16L2/ST14/SNRNP70/TSPYL2/ADAMTSL4/ZC3H12A/TUT1/IER3/NFKB2/SH3BP2/SLC44A2
GSE15659_TREG_VS_TCONV_UP	14	-0.37346	-1.80124	0.0138882	456	tags=64%, list=22%, signal=50%	MMP15/DAXX/ALG13/KXD1/SREBF2/UBAP2L/MFAP3L/RTN4/FGG
GSE22886_NAIVE_BCELL_VS_BM_PLASMA_CELL_UP	39	0.321435	1.70168	0.013989	626	tags=51%, list=30%, signal=36%	GABBR1/DGKZ/EVL/DENND4B/CORO1A/ARHGAP45/INPP5D/MMP2/PIK3CD/SZT2/IL4R/PIK3C2B/SIN3B/MINK1/ZNF532/TPCN1/HLA-DMA/GPRASP1/TRIB2/SEPTIN9
GSE6259_33D1_POS_DC_VS_CD4_TCELL_DN	20	-0.320545	-1.87962	0.0140011	907	tags=80%, list=44%, signal=45%	MYO7A/TIMP2/CSF3R/LCP2/FAM20C/NUPR1/RUFY3/TYROBP/FMN1/PLD3/PLA2G15/PROS1/CP/HPGD/SELENOP/IGF1
GSE37605_NOD_VS_C57BL6_IRES_GFP_TREG_DN	24	0.385017	1.77478	0.0140092	762	tags=67%, list=37%, signal=42%	MICALL2/PACS1/SMTN/HNF1B/RARA/MRC2/LGALS9/EFHC1/DNMT1/CASC3/FAM193B/SP2/TRIM56/ADPGK/RERE/SNED1
GOBP_OLEFINIC_COMPOUND_METABOLIC_PROCESS	16	-0.361147	-1.78962	0.0141045	118	tags=44%, list=6%, signal=42%	ADH4/ADH1A/GSTA1/SCP2/ADH6/CYP3A4/ADH1B
GOBP_REGULATION_OF_WOUND_HEALING	26	-0.27771	-1.81652	0.0141257	112	tags=35%, list=5%, signal=33%	FGA/ABAT/PROS1/SERPINC1/APOH/PLG/CPB2/FGB/FGG
GSE14908_RESTING_VS_HDM_STIM_CD4_TCELL_NONATOPIC_PATIENT_UP	39	0.321375	1.70136	0.0141566	629	tags=51%, list=31%, signal=36%	SLC25A29/ZNF276/GTPBP2/DENND4B/EML3/PEAR1/SEMA4D/CHFR/GABRE/MINK1/TEP1/MCRIP1/BCL9/CSNK1D/GBA2/GAK/PCSK7/CTNS/MAP3K11/PTPN23
BIOCARTA_INTRINSIC_PATHWAY	10	-0.46161	-1.86128	0.0142509	112	tags=60%, list=5%, signal=57%	FGA/PROS1/SERPINC1/FGB/F9/FGG
GOBP_GLOMERULAR_MESANGIUM_DEVELOPMENT	3	0.804961	1.61474	0.0142544	404	tags=100%, list=20%, signal=80%	PDGFRB/NOTCH1/ACTA2
GSE17974_IL4_AND_ANTI_IL12_VS_UNTREATED_72H_ACT_CD4_TCELL_UP	26	0.371371	1.74342	0.0143686	374	tags=42%, list=18%, signal=35%	JAML/ZNF589/TMC8/LRRC32/TSEN54/IL4R/GATD1/QRICH2/DLG5/IL10RA/PTGIS
GSE7509_UNSTIM_VS_IFNA_STIM_IMMATURE_DC_DN	34	0.349891	1.77935	0.0143984	201	tags=32%, list=10%, signal=30%	NLRC5/CIITA/DGKA/STXBP1/PLCB2/TNFRSF14/CORO1A/ITGAL/SEMA4D/PLA2G4C/XAF1
GOMF_ATPASE_COUPLED_INORGANIC_ANION_TRANSMEMBRANE_TRANSPORTER_ACTIVITY	7	0.584795	1.6832	0.0144265	859	tags=100%, list=42%, signal=58%	ABCC1/ABCC5/ABCC10/CFTR/CLCN7/CLCN6/ABCC3
GSE35825_UNTREATED_VS_IFNA_STIM_MACROPHAGE_UP	50	0.307123	1.74157	0.0144443	965	tags=68%, list=47%, signal=37%	RIPOR1/NBEAL2/VAMP1/ACSS1/MICAL1/MYO1F/ENGASE/INPP5D/DNMT3A/USP36/MPV17/CNTROB/SLC17A9/AGAP3/KLHL22/TAFAZZIN/RASA3/TPCN1/SIPA1/TRMT2A/GBA2/CTNS/TARBP1/PREX1/TTC7A/EMILIN1/MAZ/TRAPPC12/SETDB1/MAVS/POLG2/PHF12/ELMO2/ANKRD10
GSE27859_MACROPHAGE_VS_CD11C_INT_F480_HI_MACROPHAGE_DN	40	0.335354	1.78852	0.0144808	690	tags=55%, list=34%, signal=37%	RIPOR1/NBEAL2/KIAA1522/ST14/ARHGAP45/CYTH4/MRI1/RARA/GSN/SLC17A9/PPP1R12C/CAMK2G/TPM1/TAFAZZIN/TPCN1/SIPA1/C2CD2L/SLC6A6/CTNS/TARBP1/SGSM2/TTC7A
GSE369_PRE_VS_POST_IL6_INJECTION_IFNG_KO_LIVER_UP	41	0.323533	1.74382	0.0145019	896	tags=66%, list=44%, signal=38%	PLEKHG2/PARVG/TNK2/RAI1/FXYD5/FMNL3/MYO1F/MLLT6/CORO1A/PHYKPL/IL4R/ADGRE5/DNMT1/SYNPO/DENND2B/RASA3/KLHDC4/CAD/LRP10/LIMK2/LAD1/ARHGAP1/TET3/PTPN6/GRK2/HCLS1/CDK11B
REACTOME_FORMATION_OF_THE_BETA_CATENIN_TCF_TRANSACTIVATING_COMPLEX	6	0.65042	1.77066	0.014539	452	tags=83%, list=22%, signal=65%	BCL9L/SMARCA4/TLE3/KMT2D/BCL9
GSE3691_CONVENTIONAL_VS_PLASMACYTOID_DC_SPLEEN_UP	23	0.388577	1.76907	0.0146024	274	tags=39%, list=13%, signal=34%	ITPR3/ATP2A3/TRPM4/ARHGAP45/VPS37B/ADAMTSL4/IL4R/MARK2/ULK1
GSE6674_UNSTIM_VS_ANTI_IGM_STIM_BCELL_DN	7	0.609894	1.76697	0.0146036	604	tags=86%, list=29%, signal=61%	NFASC/ARMCX4/TMEM184A/BAHCC1/IRF7/LRRC75B
REACTOME_PLATELET_ACTIVATION_SIGNALING_AND_AGGREGATION	46	0.298837	1.66915	0.0148324	253	tags=28%, list=12%, signal=25%	COL1A1/ITPR3/STXBP2/DGKA/DGKZ/FLNA/QSOX1/COL1A2/GTPBP2/VWF/DGKD/PRKCD/BCAR1
GOCC_PHOTORECEPTOR_OUTER_SEGMENT	10	-0.475842	-1.8832	0.0148588	1085	tags=100%, list=53%, signal=48%	PROM1/MYO7A/RPGR/BSG/VCAN/MAP1B/IQCB1/CCDC66/SHANK2
WP_MFAP5MEDIATED_OVARIAN_CANCER_CELL_MOTILITY_AND_INVASIVENESS	3	0.798588	1.63613	0.0148882	87	tags=67%, list=4%, signal=64%	ITPR3/PLCG1
GOBP_GLUTAMINE_FAMILY_AMINO_ACID_METABOLIC_PROCESS	12	-0.431211	-1.8607	0.0149169	970	tags=92%, list=47%, signal=49%	NOS3/RIMKLB/MECP2/FPGS/DGLUCY/PFAS/TAT/GCLM/OTC/OAT/ASS1
GSE34156_NOD2_LIGAND_VS_TLR1_TLR2_LIGAND_24H_TREATED_MONOCYTE_UP	25	0.384596	1.79661	0.0150477	446	tags=48%, list=22%, signal=38%	ITPR3/FMNL1/TMEM184B/UNC13D/PODN/DLG5/MXD4/INO80E/NFKB2/ZNF462/CYBA/KMT2D
GOBP_PROTEIN_LOCALIZATION_TO_GOLGI_APPARATUS	7	0.5889	1.67716	0.015093	533	tags=71%, list=26%, signal=53%	RIPOR1/PACS1/OBSL1/CSNK1D/GAK
BIOCARTA_HSP27_PATHWAY	3	-0.803988	-1.73906	0.0151016	407	tags=100%, list=20%, signal=80%	MAPKAPK2/HSPB1
GOMF_METAL_CLUSTER_BINDING	7	-0.534777	-1.77924	0.0151584	544	tags=86%, list=26%, signal=63%	POLE/NUBP2/ERCC2/MOCS1/ABAT/AOX1
KEGG_PEROXISOME	7	-0.539266	-1.79573	0.0152035	187	tags=71%, list=9%, signal=65%	PEX26/BAAT/PHYH/SCP2/CAT
KEGG_GLYCEROLIPID_METABOLISM	5	0.666932	1.71883	0.0152086	155	tags=60%, list=8%, signal=56%	DGKA/DGKZ/DGKD
GOBP_HYDROGEN_PEROXIDE_CATABOLIC_PROCESS	4	-0.707295	-1.73419	0.0152614	110	tags=75%, list=5%, signal=71%	HP/CAT/PRDX3
GSE8685_IL2_STARVED_VS_IL15_ACT_IL2_STARVED_CD4_TCELL_DN	31	0.353395	1.74663	0.0153553	991	tags=77%, list=48%, signal=41%	NBEAL2/COL6A3/EML3/ZMIZ1/CIRBP/CAPN15/CTC1/MCRIP1/ZNF397/TAOK2/ANAPC2/SYMPK/HPS4/SNED1/PTPN18/NEO1/NSD2/COQ4/ELMO2/OTUB1/WDR81/GAA/TPD52L2/C7orf26
GOBP_INFLAMMATORY_RESPONSE	96	0.252323	1.67195	0.0154052	1121	tags=72%, list=54%, signal=34%	ABCC1/NLRP1/CIITA/AKNA/PLCG1/IRF3/ZYX/TCIRG1/KDM6B/HSPG2/OGG1/ITGAL/ZFP36/PLA2G4C/PIK3CD/GGT5/ZC3H12A/PRKCD/UNC13D/IL4R/LGALS9/STAB1/ADGRE5/IKBKB/PTGIS/NOTCH1/CYBA/SIGLEC1/IGHG1/IL17RA/FANCA/TGFB1/CCL2/ELF3/CSF1/ADCY7/SBNO2/F3/PER1/DAB2IP/TIMP1/CLEC7A/ITGB2/HK1/TICAM1/FASN/TNFAIP3/APOL3/HDAC4/SETD4/DNASE1/PPARD/GSTP1/CCL21/HYAL2/VAMP2/TNFRSF1B/THEMIS2/HDAC5/RELA/CCL19/ADAMTS12/CARD8/BRD4/TRPV1/GS…
REACTOME_SIGNALING_BY_GPCR	54	0.297936	1.72764	0.0154357	328	tags=31%, list=16%, signal=27%	ARHGEF1/ITPR3/PLEKHG2/ARHGEF17/GABBR1/DGKA/DGKZ/ABR/PLCB2/DGKD/ARHGEF2/PRKCD/MCF2L/OBSCN/ADCY6/PLCB3/ADGRE5
GSE11961_FOLLICULAR_BCELL_VS_GERMINAL_CENTER_BCELL_DAY40_UP	30	0.360323	1.76962	0.0155091	830	tags=67%, list=40%, signal=40%	PACS1/SGSH/GYS1/D2HGDH/DGKD/DNMT3A/GGA3/MXD4/ATG4B/ADGRE5/CNTROB/CAMK2G/PREX1/ANAPC2/NAV3/ITGB2/ZFP36L2/MDM4/INPP4A/CLK2
GOBP_REGULATION_OF_T_HELPER_CELL_DIFFERENTIATION	7	0.587484	1.67313	0.0155336	239	tags=57%, list=12%, signal=51%	JAK3/RARA/ZC3H12A/IL4R
GOMF_MECHANOSENSITIVE_ION_CHANNEL_ACTIVITY	6	0.643849	1.73445	0.0155932	61	tags=50%, list=3%, signal=49%	TMC6/TMC8/PIEZO1
GSE21360_NAIVE_VS_QUATERNARY_MEMORY_CD8_TCELL_UP	21	-0.301119	-1.78593	0.0156612	1058	tags=86%, list=51%, signal=42%	DHX58/SP110/SFSWAP/TADA2A/PARP12/MX1/STAT2/MX2/DROSHA/SP140/IFI44/IRF8/SOBP/IFI35/APTX/AEN/SLC31A1/SELENOP
GSE21670_STAT3_KO_VS_WT_CD4_TCELL_TGFB_IL6_TREATED_DN	32	0.355724	1.77226	0.0156985	812	tags=66%, list=39%, signal=40%	FMNL1/GABBR1/DGKZ/ZYX/ARRDC2/SORBS3/ZMIZ1/STAB1/ADGRE5/ARHGAP9/TEP1/SIGLEC1/SEPTIN9/RASGRP2/TMEM63A/ITGB2/MADD/ID3/ZFP36L2/LBH/CCM2
GOMF_SULFUR_COMPOUND_TRANSMEMBRANE_TRANSPORTER_ACTIVITY	10	0.520442	1.72094	0.0157862	859	tags=90%, list=42%, signal=53%	ABCC1/ABCC5/ABCC10/SLC27A1/SLC6A6/CTNS/MFSD12/SLC5A6/ABCC3
GSE26495_PD1HIGH_VS_PD1LOW_CD8_TCELL_UP	30	0.360054	1.7683	0.0158518	531	tags=50%, list=26%, signal=38%	TMC6/MBD1/PLCG1/MEGF6/LMBR1L/TNFRSF14/PLXND1/ZNF335/USP36/BTN2A1/RNASET2/RNF214/ZNF419/UBA7/ING5
GSE11961_MEMORY_BCELL_DAY7_VS_GERMINAL_CENTER_BCELL_DAY7_DN	29	0.361278	1.75457	0.0158518	902	tags=72%, list=44%, signal=41%	MEGF6/AGRN/GGT5/DENND3/SLFN13/TNS1/ARHGAP9/IKBKB/SLC44A2/CTC1/DHX34/DGCR8/STK10/EFEMP1/PREX1/ELMOD3/MZF1/PTPN6/HLA-DMB/CD276/RGS12
GOBP_T_HELPER_2_CELL_DIFFERENTIATION	4	0.731732	1.6698	0.0159438	239	tags=75%, list=12%, signal=66%	BCL3/RARA/IL4R
GSE32128_INOS_DEPENDENT_VS_INOS_INDEPENDENT_ACTIVATED_TCELL_UP	30	0.359664	1.76639	0.0160232	589	tags=50%, list=29%, signal=36%	COL1A1/RIPOR1/HDAC7/MYRF/DNMT3A/RNF214/MCRIP1/DNM1/TPCN1/ARID1A/TGFB1/GPRASP1/HMGA1/AKAP8L/TACC2
GSE45365_WT_VS_IFNAR_KO_CD11B_DC_DN	15	-0.362598	-1.80661	0.0160542	215	tags=53%, list=10%, signal=48%	NCBP3/BAD/MKS1/HP/HSD17B11/SULT1B1/SMPDL3A/OAT
GOMF_ANTIOXIDANT_ACTIVITY	10	-0.454765	-1.75331	0.0162578	110	tags=50%, list=5%, signal=48%	HP/GSTA1/CAT/ALB/PRDX3
GSE5589_IL6_KO_VS_IL10_KO_LPS_AND_IL10_STIM_MACROPHAGE_45MIN_UP	34	0.345353	1.75628	0.0162728	631	tags=53%, list=31%, signal=37%	ABCC1/ITGAX/RUSC2/STXBP1/FXYD5/ZYX/CLSTN1/DLGAP4/DOT1L/NES/MCF2L/TRAF3/RNASET2/FAM118A/INPPL1/MMP14/TACC2/PTPRS
GSE11961_MARGINAL_ZONE_BCELL_VS_GERMINAL_CENTER_BCELL_DAY7_DN	28	-0.267698	-1.83498	0.0163132	1218	tags=89%, list=59%, signal=37%	TGFB3/PPIL2/GRK5/ELMO2/DTNBP1/CBFA2T2/FBH1/PANK2/VIM/RAPGEF1/SCMH1/ADAMTS1/RPGR/TSC22D1/HDHD3/ARHGEF7/CRELD2/SERPINE2/CAPN2/POLH/ASB1/TRIO/MAPK3/DOCK2/CHKA
GOBP_DETOXIFICATION	15	-0.353276	-1.67904	0.0163247	1145	tags=93%, list=56%, signal=42%	GSTP1/GSTM2/NOS3/PXDN/GPX2/PIM1/SLC22A5/SELENOW/ADH4/HP/GSTA1/CAT/ALB/PRDX3
REACTOME_PROTEIN_LOCALIZATION	18	-0.336406	-1.7538	0.0163809	228	tags=50%, list=11%, signal=45%	IDH3G/PEX26/UBB/BAAT/HSPD1/PHYH/OTC/SCP2/CAT
GSE20198_IL12_VS_IFNA_TREATED_ACT_CD4_TCELL_DN	27	0.367131	1.74118	0.0164792	797	tags=67%, list=39%, signal=41%	RAI1/DGKZ/TCIRG1/PHF1/ABCC5/PLEKHM1/ZMIZ1/CDC25B/CMIP/FAM229A/SRRT/ARID1A/TECPR1/ADCY7/ITGB2/LIMK2/SETD1A/MAP3K3
GOBP_ORGAN_GROWTH	18	0.410557	1.68669	0.01649	388	tags=50%, list=19%, signal=41%	SOX9/FGFR3/RARA/YBX3/THBS3/CTDP1/PDGFRB/COL27A1/NOTCH1
REACTOME_CDC42_GTPASE_CYCLE	33	0.331394	1.66739	0.0165758	628	tags=52%, list=31%, signal=36%	FMNL1/PLEKHG2/DOCK6/ABR/FMNL3/ARHGAP30/ARHGAP45/MYO9B/MCF2L/CDC42EP1/ARHGAP9/ARHGEF5/ARHGAP17/SRGAP2/PLEKHG3/MAP3K11/PREX1
GOCC_CLEAVAGE_FURROW	6	-0.58451	-1.79126	0.016579	860	tags=100%, list=42%, signal=58%	PKN1/RAB11FIP3/ZFYVE19/RHOC/PSD4
WP_PREGNANE_X_RECEPTOR_PATHWAY	6	-0.595588	-1.81493	0.0165836	87	tags=67%, list=4%, signal=64%	UGT1A4/CYP3A4/UGT1A9/SLCO1B1
BIOCARTA_BAD_PATHWAY	5	-0.645679	-1.78841	0.016627	241	tags=80%, list=12%, signal=71%	MAPK3/RPS6KA1/BAD/IGF1
GOBP_VACUOLAR_LOCALIZATION	20	0.400282	1.6964	0.0166537	375	tags=45%, list=18%, signal=37%	STXBP2/STXBP1/PIK3CD/PLEKHM1/UNC13D/IL4R/LGALS9/SPHK2/FLCN
GSE45365_NK_CELL_VS_CD8_TCELL_MCMV_INFECTION_UP	22	0.398617	1.78446	0.0166932	340	tags=45%, list=17%, signal=38%	MLXIP/EVL/DENND4B/CORO1A/CYTH4/MPRIP/DDX39B/CRTC3/SLC12A7/DNMT1
GOBP_ORGANIC_HYDROXY_COMPOUND_TRANSPORT	31	-0.25095	-1.81764	0.0167111	306	tags=48%, list=15%, signal=42%	CXCL12/SREBF2/SYT12/ADRA2B/TSPO/AQP7/ACTB/PLTP/OSBPL2/AQP9/ABAT/SCP2/PON1/SLC16A1/SLCO1B1
GOBP_BONE_GROWTH	8	0.569038	1.72394	0.0167754	346	tags=62%, list=17%, signal=52%	SOX9/FGFR3/RARA/THBS3/COL27A1
GSE5542_IFNA_VS_IFNA_AND_IFNG_TREATED_EPITHELIAL_CELLS_24H_DN	20	0.429549	1.83701	0.0168003	811	tags=75%, list=39%, signal=46%	ACSS1/PLCG1/MARK2/THBS3/MRC2/CDC25B/CTC1/ZNF746/NEIL1/UBALD2/HSPB6/ELMOD3/TIE1/MRNIP/NAGK
GOBP_DEOXYRIBOSE_PHOSPHATE_CATABOLIC_PROCESS	4	0.727007	1.65902	0.0169028	565	tags=100%, list=27%, signal=73%	OGG1/NEIL1/UPP1/TYMP
GOBP_PYRIMIDINE_DEOXYRIBONUCLEOTIDE_METABOLIC_PROCESS	4	0.727007	1.65902	0.0169028	565	tags=100%, list=27%, signal=73%	OGG1/NEIL1/UPP1/TYMP
GOBP_CELLULAR_RESPONSE_TO_ACID_CHEMICAL	24	0.385441	1.72836	0.0169113	507	tags=50%, list=25%, signal=38%	COL1A1/COL1A2/COL16A1/COL3A1/COL6A1/MMP2/DNMT3A/DNMT1/COL4A1/CYBA/KLHL22/SIPA1
GSE9988_ANTI_TREM1_VS_VEHICLE_TREATED_MONOCYTES_DN	52	0.30291	1.7288	0.0169201	887	tags=63%, list=43%, signal=37%	BCL9L/LTBP2/AKNA/MLXIP/TNRC18/MYO1F/ARHGAP30/ARRDC2/CORO1A/ARHGAP45/PIK3CD/BCL3/TNFAIP2/IFFO1/ULK1/CRTC3/IL10RA/MRTFA/SETD1B/PPP1R9B/SIPA1/ZDHHC7/NISCH/TTC7A/ZFP36L2/MAP3K3/APOL3/CCM2/ARHGAP1/TRAPPC12/MAST3/MAVS/AMPD2
REACTOME_DAG_AND_IP3_SIGNALING	7	0.598793	1.74466	0.0169714	621	tags=86%, list=30%, signal=60%	ITPR3/PLCG1/PRKCD/ADCY6/CAMK2G/ADCY7
GSE36078_WT_VS_IL1R_KO_LUNG_DC_AFTER_AD5_T425A_HEXON_INF_UP	20	0.42774	1.82927	0.016988	655	tags=65%, list=32%, signal=45%	ITGAX/KIAA1522/MYO1F/PLP2/YBX3/TNS2/CYTH2/THBS2/SYTL2/GSE1/DPH1/PPP1R18/RASGRP2
GOBP_REGULATION_OF_SMALL_GTPASE_MEDIATED_SIGNAL_TRANSDUCTION	67	0.273402	1.66376	0.0170415	754	tags=54%, list=37%, signal=35%	ARHGEF1/ARHGEF17/ABR/COL3A1/ARHGAP30/DENND4B/ARHGAP45/CYTH4/RGL2/ARHGEF2/MYO9B/MCF2L/DENND3/OBSCN/CYTH2/PDGFRB/ARHGAP9/FLCN/NOTCH1/RASA3/ARHGEF5/SIPA1/ARHGAP17/SRGAP2/PLEKHG3/CSF1/SPRY4/EPS8L2/PREX1/DNM2/SYNGAP1/DAB2IP/SIPA1L3/ADGRG1/TSC2/MADD
GSE3982_BASOPHIL_VS_TH2_UP	24	-0.281992	-1.80756	0.0170653	635	tags=67%, list=31%, signal=47%	CSAD/TSC1/ZNF586/HLA-DPB1/CELSR1/GARNL3/BCL6/R3HDM2/ZMYND8/GIT2/ACTB/ZZEF1/HCP5/NDRG1/HP/SLC38A4
GSE24142_ADULT_VS_FETAL_DN2_THYMOCYTE_DN	18	-0.327911	-1.78651	0.0172278	116	tags=39%, list=6%, signal=37%	RNF128/FGA/GNPNAT1/SERPINC1/SLC16A1/ID2/CFHR2
GOBP_NEGATIVE_REGULATION_OF_FIBRINOLYSIS	4	-0.701539	-1.72008	0.0172306	74	tags=75%, list=4%, signal=72%	APOH/PLG/CPB2
GOBP_REGULATION_OF_FIBRINOLYSIS	4	-0.701539	-1.72008	0.0172306	74	tags=75%, list=4%, signal=72%	APOH/PLG/CPB2
HALLMARK_UV_RESPONSE_DN	27	0.356337	1.70838	0.0173572	330	tags=37%, list=16%, signal=32%	COL1A1/ABCC1/RBPMS/COL1A2/COL3A1/PIK3CD/ZMIZ1/FBLN5/PIAS3/PDGFRB
GSE21033_CTRL_VS_POLYIC_STIM_DC_24H_UP	24	0.378454	1.74453	0.0173572	177	tags=33%, list=9%, signal=31%	ADAMTS10/PACS1/FXYD5/EVL/LMBR1L/MYO1F/TNFRSF14/CYTH4
WP_HISTONE_MODIFICATIONS	11	0.510266	1.79	0.0173806	877	tags=91%, list=43%, signal=52%	KMT2B/DOT1L/KMT2D/SETD1B/EHMT2/EZH1/SETD1A/SETDB1/PRDM2/SETD4
GOBP_ELASTIC_FIBER_ASSEMBLY	8	0.566079	1.71497	0.0174085	709	tags=88%, list=34%, signal=58%	COL3A1/MFAP4/FBLN5/EFEMP2/TNXB/LTBP3/EMILIN1
GOMF_FAD_BINDING	5	0.65356	1.6284	0.0174355	130	tags=60%, list=6%, signal=56%	MICAL1/QSOX1/D2HGDH
GSE5589_WT_VS_IL6_KO_LPS_STIM_MACROPHAGE_45MIN_DN	42	0.314551	1.70838	0.0175433	182	tags=26%, list=9%, signal=24%	RIPOR1/ABCC1/ITGAX/RUSC2/STXBP1/ZYX/VWF/DOT1L/SOX9/CEP170B/SLC12A4
GOBP_RESPONSE_TO_TOXIC_SUBSTANCE	31	-0.248966	-1.80327	0.0176144	120	tags=32%, list=6%, signal=31%	GLYAT/ADH4/HP/GSTA1/PON1/CAT/ALB/PON3/ASS1/PRDX3
HALLMARK_ADIPOGENESIS	28	-0.233804	-1.60728	0.0176867	330	tags=46%, list=16%, signal=40%	ESRRA/BCL6/IDH3G/ATP1B3/GPAT4/GHITM/DNAJB9/CD302/PHYH/SCP2/CAT/ORM1/PRDX3
GOBP_REGULATION_OF_HETEROTYPIC_CELL_CELL_ADHESION	5	-0.654333	-1.7823	0.0176973	716	tags=100%, list=35%, signal=65%	MAP2K5/FGA/FGB/FGG
GSE37605_FOXP3_FUSION_GFP_VS_IRES_GFP_TREG_C57BL6_UP	29	0.356877	1.7332	0.0177386	708	tags=62%, list=34%, signal=41%	AGRN/KDM6B/ZFP36/VPS37B/SELENON/TNS2/TNS1/IER3/SVEP1/TPM1/PPP1R15A/INPPL1/CCL2/SPRY4/CCN2/PER1/ADPGK/NAV3
REACTOME_PEPTIDE_HORMONE_METABOLISM	9	-0.465854	-1.7548	0.0178058	1105	tags=78%, list=54%, signal=36%	CTSD/EXOC7/AOPEP/CPB2/MME/BCHE/IGF1
GSE411_WT_VS_SOCS3_KO_MACROPHAGE_DN	44	0.307938	1.69255	0.0178129	603	tags=48%, list=29%, signal=34%	ITPR3/TMC6/ATP2A3/MIDN/MDC1/TNK2/NCOR2/AP1G2/RGL2/ZC3H12A/TUT1/ZMIZ1/PLCB3/CYBC1/CRTC2/NFATC2IP/STRN4/ARID1A/SLC6A6/TRMU/CDK10
GOBP_STORE_OPERATED_CALCIUM_ENTRY	4	-0.698783	-1.71333	0.0178213	624	tags=100%, list=30%, signal=70%	SLC8B1/STIM2/STIM1
PID_ER_NONGENOMIC_PATHWAY	8	0.56013	1.72409	0.0178901	311	tags=62%, list=15%, signal=53%	PELP1/PLCB2/MMP2/BCAR1/PLCB3
GSE22229_UNTREATED_VS_IMMUNOSUPP_THERAPY_RENAL_TRANSPLANT_PATIENT_PBMC_DN	33	0.358881	1.81449	0.0178985	291	tags=36%, list=14%, signal=32%	ABCC1/COL4A2/ZYX/BTNL9/BCORL1/PEAR1/SHANK3/XAF1/ABCA2/UNC13D/SLFN13/TNS1
GOMF_STRUCTURAL_CONSTITUENT_OF_POSTSYNAPSE	4	-0.691971	-1.71236	0.0180225	638	tags=100%, list=31%, signal=69%	ACTN1/SHANK2/ACTB
GOMF_STRUCTURAL_CONSTITUENT_OF_SYNAPSE	4	-0.691971	-1.71236	0.0180225	638	tags=100%, list=31%, signal=69%	ACTN1/SHANK2/ACTB
GSE22601_DOUBLE_NEGATIVE_VS_IMMATURE_CD4_SP_THYMOCYTE_UP	29	0.356057	1.72921	0.018083	534	tags=52%, list=26%, signal=39%	ZYX/TCIRG1/SORBS3/RGL2/ZNF672/PRKCD/SMARCA4/RNASET2/PRMT2/PPP1R15A/SPI1/PPP1R9B/TRMT2A/UPP1/TAMM41
GSE45365_WT_VS_IFNAR_KO_CD11B_DC_MCMV_INFECTION_UP	54	0.287761	1.65868	0.0181315	1083	tags=74%, list=53%, signal=36%	BCL9L/PACS1/TAF1C/PRR12/PELP1/SHROOM1/CIC/PHF1/ZMIZ1/USP36/CABIN1/TCOF1/CAPN15/HCFC1/FAM118A/UNC5CL/NEURL4/CLCN7/KRI1/MEF2D/TRMU/LTO1/SLC35C1/RRP7A/WIZ/DPP9/POLG/MYBBP1A/PPIL2/TGIF1/TNPO2/PPP1R13B/RCN3/ZBTB7A/UCP2/LMF1/DHX58/ARHGEF18/TPCN2/ZBTB40
GSE2405_S_AUREUS_VS_A_PHAGOCYTOPHILUM_NEUTROPHIL_DN	52	0.2998	1.71106	0.0182093	608	tags=48%, list=30%, signal=35%	GABBR1/MICAL1/FBRS/TAF1C/PML/APBB3/DLGAP4/AP1G2/ZNF142/TSPOAP1/SZT2/MYO9B/FHIP2B/GGA3/HELZ2/CRTC3/ZNF384/CAPN15/RNF214/KLHL22/UBA7/C2CD2L/PCSK7/CCDC88C/TRIM56
GOBP_REGULATION_OF_EXTRACELLULAR_MATRIX_ORGANIZATION	15	0.437898	1.67226	0.018266	752	tags=73%, list=37%, signal=47%	AEBP1/PHLDB1/SOX9/ZNF469/NOTCH1/EFEMP2/TGFB1/TNXB/EMILIN1/COLGALT1/TIE1
GSE24634_NAIVE_CD4_TCELL_VS_DAY10_IL4_CONV_TREG_UP	21	0.396123	1.73962	0.0182874	655	tags=62%, list=32%, signal=43%	LAMC3/LTBP2/DGKZ/IRF3/DGKD/TSPYL2/ALS2CL/LIG1/RASA3/GPRASP1/PLXNB1/DXO/RASGRP2
GOBP_INFLAMMATORY_RESPONSE_TO_ANTIGENIC_STIMULUS	3	0.786965	1.57864	0.018291	441	tags=100%, list=21%, signal=79%	PLCG1/NOTCH1/IGHG1
GSE339_CD4POS_VS_CD4CD8DN_DC_IN_CULTURE_DN	34	0.338353	1.72068	0.0183225	494	tags=47%, list=24%, signal=36%	COL4A2/MPRIP/RARA/IL4R/YBX3/TRIM41/BAZ2A/MPV17/MAN1B1/COL6A2/TUBG2/NPNT/SLC5A1/C1QTNF1/PRKD2/STK10
GOMF_ANION_TRANSMEMBRANE_TRANSPORTER_ACTIVITY	32	0.349471	1.72173	0.0183992	859	tags=69%, list=42%, signal=41%	ABCC1/SLC25A29/SLCO3A1/TTYH3/SLC12A4/ABCC5/GABRE/ABCC10/SLC12A7/SLC17A9/SLC27A1/CFTR/CLCN7/SLC6A6/CTNS/MFSD12/SLC7A5/CLCN6/SLC9A1/BEST1/SLC5A6/ABCC3
BIOCARTA_AMI_PATHWAY	10	-0.44795	-1.8062	0.0184016	112	tags=60%, list=5%, signal=57%	FGA/PROS1/SERPINC1/PLG/FGB/FGG
GSE45837_WT_VS_GFI1_KO_PDC_UP	37	0.332546	1.74546	0.0185841	522	tags=49%, list=25%, signal=37%	SGSH/OBSL1/NES/TSPYL2/RARA/TNFAIP2/PRKCD/ADCY6/ULK1/SPPL2B/RABL6/SLC17A9/FLCN/DENND2B/RRBP1/NEIL1/SYTL2/C2CD2L
GSE34156_UNTREATED_VS_6H_TLR1_TLR2_LIGAND_TREATED_MONOCYTE_UP	19	-0.32482	-1.86367	0.0187018	1230	tags=95%, list=60%, signal=38%	PTPN6/PMP22/MYOF/VEGFA/ACOT9/LGALS3/ADGRE2/LILRB1/THBD/TSC22D1/PLXNB2/FAM20C/VCAN/SRA1/SLC25A37/LILRB2/WARS1/TNS3
GOBP_GLUTAMATE_METABOLIC_PROCESS	5	-0.650925	-1.77301	0.0187699	723	tags=100%, list=35%, signal=65%	DGLUCY/TAT/GCLM/OAT
GSE24814_STAT5_KO_VS_WT_PRE_BCELL_UP	30	0.355277	1.74484	0.0187719	399	tags=43%, list=19%, signal=35%	COL1A1/ADAMTSL2/SLCO3A1/PLA2G4C/HNF1B/MCF2L/CDK18/MRC2/LGALS9/CRTC1/BGN/TAGLN/CAMK2G
GOBP_POSITIVE_REGULATION_OF_DENDRITIC_SPINE_DEVELOPMENT	3	0.784047	1.57279	0.0187956	447	tags=100%, list=22%, signal=78%	SHANK3/DLG5/DBNL
GOBP_THIOESTER_METABOLIC_PROCESS	11	-0.457235	-1.90028	0.019032	150	tags=64%, list=7%, signal=59%	MVD/GPAT4/GLYAT/SUCLG2/BAAT/ACSM3/TDO2
GSE41867_DAY8_EFFECTOR_VS_DAY30_MEMORY_CD8_TCELL_LCMV_ARMSTRONG_UP	17	-0.340118	-1.82433	0.019146	1201	tags=94%, list=58%, signal=40%	MBD3/RGS12/TPD52L2/THOC5/DDX27/HOOK2/MAP2K2/GYPC/EDC3/SDR39U1/MRPL55/LETM1/MTMR14/RPUSD3/KHSRP/UBE2I
GOBP_LOW_DENSITY_LIPOPROTEIN_PARTICLE_CLEARANCE	4	-0.693917	-1.70139	0.0191998	634	tags=100%, list=31%, signal=69%	PCSK9/KHSRP/EHD1
GOBP_PLASMA_LIPOPROTEIN_PARTICLE_CLEARANCE	4	-0.693917	-1.70139	0.0191998	634	tags=100%, list=31%, signal=69%	PCSK9/KHSRP/EHD1
GSE29949_CD8_NEG_DC_SPLEEN_VS_DC_BRAIN_UP	24	0.372516	1.71716	0.0193025	696	tags=62%, list=34%, signal=42%	ADAMTSL2/PLCB2/KSR1/SOX9/SLC12A4/SZT2/DENND3/COL4A3/NID2/CAVIN1/MAPKBP1/MMP14/CCN2/EHMT2/SMG6
GSE27859_CD11C_INT_F480_HI_MACROPHAGE_VS_CD11C_ING_F480_INT_DC_UP	26	0.360286	1.69138	0.0194279	601	tags=54%, list=29%, signal=39%	SH2B1/KSR1/ARHGAP45/MED15/RARA/CTDP1/SH3GLB2/CAMK2G/TMEM175/RASA3/TPCN1/C2CD2L/GBA2/HEMK1
PID_IL4_2PATHWAY	13	0.477648	1.7557	0.0194333	543	tags=62%, list=26%, signal=46%	COL1A1/JAK3/COL1A2/IL4R/IGHG3/IGHG1/SPI1/HMGA1
GOMF_IMMUNOGLOBULIN_RECEPTOR_BINDING	13	0.465299	1.696	0.0194925	634	tags=69%, list=31%, signal=48%	FLNA/IGHG3/IGHA2/IGHA1/IGHG1/IGKC/IGHG2/IGLC2/IGHM
REACTOME_TRANSLESION_SYNTHESIS_BY_POLH	3	-0.777237	-1.70413	0.0195732	462	tags=100%, list=22%, signal=78%	POLH/UBB
REACTOME_G_ALPHA_Q_SIGNALLING_EVENTS	17	0.422139	1.70311	0.0196905	311	tags=41%, list=15%, signal=35%	ITPR3/DGKA/DGKZ/PLCB2/DGKD/PRKCD/PLCB3
GSE11924_TFH_VS_TH2_CD4_TCELL_UP	56	0.283818	1.65193	0.019715	947	tags=66%, list=46%, signal=37%	HDAC7/BCL9L/PACS1/FBRS/AP1G2/PEAR1/FHIP2B/TRIM41/CRTC1/ZNF384/PPOX/NFATC2IP/ZC3H3/UNC5CL/NEURL4/ZC3H18/MAPKBP1/PIP5K1C/MAP3K14/MEF2D/IFT122/CC2D1B/MAP3K11/ADCY7/SLC35C1/CNOT3/RASGRP2/NISCH/PRCC/EZH1/MDM4/TMEM106A/KDM2B/SCRIB/HSF1/ARAP1/ST3GAL2
REACTOME_VEGFR2_MEDIATED_CELL_PROLIFERATION	4	0.736217	1.71561	0.0199243	230	tags=75%, list=11%, signal=67%	ITPR3/PLCG1/PRKCD
GOBP_EXOCRINE_SYSTEM_DEVELOPMENT	7	0.572444	1.63029	0.0199403	187	tags=57%, list=9%, signal=52%	LAMA5/SOX9/PLXNA1/PLXND1
WP_UREA_CYCLE_AND_METABOLISM_OF_AMINO_GROUPS	4	-0.72801	-1.7838	0.019953	62	tags=75%, list=3%, signal=73%	OTC/OAT/ASS1
GOBP_MYELOID_CELL_DEVELOPMENT	16	-0.342144	-1.69545	0.0200005	1361	tags=100%, list=66%, signal=34%	DMTN/PTPN6/ZBTB7A/SRF/FBN1/LILRB1/MAEA/FLI1/LRRK1/FAM20C/ERCC2/TYROBP/JMJD6/BCL6/WASF2
REACTOME_FLT3_SIGNALING_IN_DISEASE	6	-0.565027	-1.74632	0.0200841	900	tags=100%, list=44%, signal=56%	BCL2L1/PIM1/GAB2/MYO18A/UBB
GOBP_PEPTIDYL_LYSINE_DIMETHYLATION	7	0.572125	1.62938	0.0203809	885	tags=100%, list=43%, signal=57%	KMT2B/KMT2D/SETD1B/EHMT2/SETD1A/SETD4/SMARCB1
GSE13484_12H_VS_3H_YF17D_VACCINE_STIM_PBMC_DN	25	0.372613	1.74063	0.0204542	493	tags=48%, list=24%, signal=37%	ZNF276/RBPMS/RAI1/FUS/KDM6B/VPS37B/IL4R/PXN/TLE3/S100A6/TNFSF14/HLA-DMA
GSE40685_NAIVE_CD4_TCELL_VS_FOXP3_KO_TREG_PRECURSOR_DN	30	0.351371	1.72566	0.020494	510	tags=47%, list=25%, signal=36%	SLC25A29/ITGAX/COL4A2/COL6A1/PLP2/CAMTA2/PLXND1/BCAR1/SMARCA4/PNPLA6/COL6A2/WFS1/TNFSF14/SYTL2
REACTOME_UCH_PROTEINASES	9	0.53322	1.69237	0.0205606	535	tags=67%, list=26%, signal=50%	MBD6/FOXK1/INO80E/HCFC1/ASXL1/TGFB1
GSE30962_ACUTE_VS_CHRONIC_LCMV_SECONDARY_INF_CD8_TCELL_UP	33	0.349391	1.76651	0.0206258	212	tags=30%, list=10%, signal=28%	GABBR1/ACSS1/PACS1/CHD3/PLCG1/ATG16L2/SLCO3A1/PIK3CD/RARA/ARHGEF2
GOBP_PLATELET_ACTIVATION	31	0.338453	1.65905	0.0206962	230	tags=32%, list=11%, signal=29%	DGKA/STXBP1/DGKZ/FLNA/COL3A1/VWF/DGKD/PEAR1/ADAMTS13/PRKCD
REACTOME_REGULATION_OF_TLR_BY_ENDOGENOUS_LIGAND	4	-0.716203	-1.81391	0.02078	112	tags=75%, list=5%, signal=71%	FGA/FGB/FGG
GSE12366_GC_VS_MEMORY_BCELL_DN	40	0.326215	1.73978	0.0207891	781	tags=60%, list=38%, signal=38%	BCL9L/TMC8/NLRP1/PARVG/DGKA/MYO1F/PLP2/ZMIZ1/CRTC3/PDGFRB/COL4A3/CTC1/HLA-F/EFEMP2/ZNF419/CTNS/TECPR1/LTBP3/ADPGK/ENTPD1/PGGHG/TMEM63A/RIN3/ZFP36L2
GOBP_RIBOSOME_BIOGENESIS	37	-0.224984	-1.81855	0.0209406	1452	tags=95%, list=71%, signal=28%	LTO1/RPS17/RRP7A/NOP56/NOL6/MYBBP1A/SART1/NOC2L/RRP1/EXOSC6/DDX27/MTERF4/METTL25B/RPS28/SURF6/NVL/DROSHA/DDX31/SIRT7/TSC1/TBL3/RRP12/METTL16/WDR55/METTL17/RPUSD3/ERCC2/DDX54/DHX30/NOL9/RPS15/DDX56/CHD7/UTP14A/FTSJ3
GOBP_POSITIVE_REGULATION_OF_SYNAPSE_ASSEMBLY	11	0.495718	1.67978	0.0209835	332	tags=55%, list=16%, signal=46%	AGRN/CLSTN1/SEMA4D/DLG5/SRPX2/THBS2
REACTOME_SIGNALING_BY_RECEPTOR_TYROSINE_KINASES	103	0.236616	1.60151	0.0211949	402	tags=30%, list=20%, signal=25%	COL1A1/COL5A1/ITPR3/JAK3/LAMC3/COL4A2/POLR2A/LAMA5/PLCG1/COL1A2/COL3A1/TCIRG1/COL6A1/COL6A3/FGFR3/PRKCD/GGA3/COL5A3/BCAR1/THBS3/LAMB1/MXD4/COL4A4/PDGFRB/THBS2/COL27A1/COL6A2/COL4A3/PXN/COL4A1/CYBA
GOMF_14_3_3_PROTEIN_BINDING	13	0.459549	1.67504	0.0212793	462	tags=54%, list=22%, signal=42%	RIPOR1/HDAC7/KSR1/ZFP36/FOXK1/HLA-F/KLHL22
GSE23502_WT_VS_HDC_KO_MYELOID_DERIVED_SUPPRESSOR_CELL_COLON_TUMOR_DN	15	0.440279	1.68414	0.0212864	326	tags=47%, list=16%, signal=40%	MICALL2/NFASC/BCORL1/MMP2/ADAMTSL4/GABRE/PLA2G6
WP_UREA_CYCLE_AND_ASSOCIATED_PATHWAYS	4	-0.722696	-1.77078	0.0214024	62	tags=75%, list=3%, signal=73%	OTC/OAT/ASS1
REACTOME_CELLULAR_RESPONSE_TO_HEAT_STRESS	19	-0.30683	-1.65182	0.0214162	1162	tags=89%, list=56%, signal=39%	NUP188/NUP210/CCAR2/HSF1/TNFRSF21/POM121/NUP62/NUP85/AAAS/SERPINH1/HDAC6/NUP214/MAPKAPK2/AKT1S1/HSPB1/MAPK3/UBB
GOCC_ENDOPLASMIC_RETICULUM	247	0.188333	1.46891	0.0214781	541	tags=33%, list=26%, signal=27%	COL1A1/NBEAL2/COL5A1/ITPR3/TMC6/ATP2A3/GABBR1/TMC8/GRAMD1A/NOTCH3/COL4A2/PIEZO1/MYRF/NOTCH4/PML/ZFYVE27/QSOX1/LMBR1L/COL1A2/COL16A1/COL3A1/CLSTN1/TRPM4/COL6A1/G6PC3/COL6A3/VWF/KSR1/PLP2/PLA2G4C/FGFR3/MOGAT3/ADAMTS13/SELENON/ADAMTSL4/ZC3H12A/PACS2/PRKCD/COL5A3/PIK3C2B/ULK1/SEC31B/SPHK2/LAMB1/COL4A4/SPPL2B/MAN1B1/PIGS/LPIN3/COL27A1/PNPLA6/PKM/COL6A2/COL4A3/SLC27A1/RNASET2/WFS1/PTGIS/NOTCH1/CFTR/COL…
GSE28737_WT_VS_BCL6_KO_MARGINAL_ZONE_BCELL_UP	32	0.347814	1.73285	0.021552	690	tags=56%, list=34%, signal=38%	NOTCH4/PML/QSOX1/ARHGAP30/ZBTB4/RGL2/FGFR3/SLFN13/CHPF2/NR2F1/COL4A4/SH3BP2/POMT2/MTSS2/FBRSL1/NSMF/RRP7A/TTC7A
GOBP_GENERATION_OF_PRECURSOR_METABOLITES_AND_ENERGY	46	-0.193973	-1.81442	0.0216457	256	tags=28%, list=12%, signal=25%	GHITM/ADH4/ADH1A/SUCLG2/UGP2/AGL/LEPR/HSD17B6/ADH6/CAT/GNMT/ADH1B/IGF1
GOBP_LEUKOTRIENE_METABOLIC_PROCESS	4	0.710168	1.62059	0.0216978	313	tags=75%, list=15%, signal=64%	ABCC1/GGT5/ABCC10
GSE7568_IL4_VS_IL4_AND_DEXAMETHASONE_TREATED_MACROPHAGE_DN	16	0.436213	1.70481	0.021809	505	tags=56%, list=25%, signal=43%	GABBR1/MLXIP/FXYD5/PLCB2/SLCO3A1/XAF1/IKBKB/ZC3H18/PPP1R9B
GOCC_KINESIN_COMPLEX	3	0.797665	1.65042	0.0219209	419	tags=100%, list=20%, signal=80%	KIFC3/KLC1/KIF12
GOCC_FLEMMING_BODY	6	-0.559669	-1.71513	0.0219924	911	tags=100%, list=44%, signal=56%	IL16/ZFYVE19/IST1/EXOC7/CCDC66
GOCC_PLATELET_ALPHA_GRANULE_LUMEN	19	-0.329891	-1.87358	0.0220447	112	tags=42%, list=5%, signal=40%	FGA/PROS1/PLG/ALB/ORM1/FGB/IGF1/FGG
GSE360_CTRL_VS_T_GONDII_DC_DN	23	0.37524	1.70835	0.0221469	485	tags=48%, list=24%, signal=37%	COL4A2/MYRF/AGRN/COL16A1/OBSL1/SEMA4D/TNFAIP2/TRIP10/NFKB2/TAP1/IGKC
GSE22886_NAIVE_CD8_TCELL_VS_NKCELL_UP	30	0.34763	1.70729	0.0222162	775	tags=63%, list=38%, signal=40%	ABCC1/DGKA/PHF1/YBX3/POLM/SIN3B/FBLN5/CD3E/GPRASP1/HMGA1/ATP13A1/CNN2/ADARB1/DXO/EPS8L2/PYGB/CAD/TMEM63A/ID3
GSE32423_MEMORY_VS_NAIVE_CD8_TCELL_UP	22	0.391691	1.75346	0.0223072	308	tags=41%, list=15%, signal=35%	TMC8/PIEZO1/IFITM10/ST14/CLSTN1/RGL3/MRI1/YBX3/FBLN5
GOBP_REGULATION_OF_ATP_BIOSYNTHETIC_PROCESS	3	0.774805	1.55425	0.0223276	466	tags=100%, list=23%, signal=77%	SPHK2/FLCN/TAFAZZIN
GSE43955_TH0_VS_TGFB_IL6_IL23_TH17_ACT_CD4_TCELL_52H_UP	19	0.412124	1.73859	0.0223362	619	tags=63%, list=30%, signal=45%	CORO1A/SEMA4D/PLXND1/PRKCD/MARK2/MFAP4/CASC3/RNASET2/STK10/IRF7/CSF1/ACSF3
GSE40277_EOS_AND_LEF1_TRANSDUCED_VS_GATA1_AND_SATB1_TRANSDUCED_CD4_TCELL_UP	27	0.35576	1.68725	0.0223699	992	tags=78%, list=48%, signal=41%	ABCC1/SLC12A4/ZC3H12A/MCF2L/COLQ/PLCB3/ADGRE5/TOM1L2/PRMT2/HIP1R/HEMK1/PTPRS/BAHD1/FHIP1B/TGIF1/TP53I11/ST3GAL2/IGSF9/VAMP5/TNFRSF1B/SKI
GOBP_ACTIN_POLYMERIZATION_OR_DEPOLYMERIZATION	34	0.338245	1.70547	0.0223812	920	tags=71%, list=45%, signal=40%	PLEKHG2/MICALL2/MICAL1/EVL/CORO1A/GSN/PRKCD/CDC42EP1/HIP1R/DBNL/PPP1R9B/KIRREL1/GBA2/ELN/PREX1/PLEKHH2/TRIOBP/ARPC4/DMTN/BIN1/HCLS1/SLIT2/ADD1/CCL21
GOMF_POLY_A_BINDING	3	0.785506	1.61896	0.022429	444	tags=100%, list=22%, signal=79%	RBPMS/RBMS2/PABPC1L
GSE1112_OT1_VS_HY_CD8AB_THYMOCYTE_RTOC_CULTURE_DN	22	-0.280305	-1.71244	0.0225892	1216	tags=91%, list=59%, signal=38%	TRAPPC12/EEPD1/GSTP1/KDM2B/LMNA/CEP164/ETV6/NUP85/ACAD9/BRAT1/CSK/RNH1/OSGEP/MPHOSPH8/RIC8A/STIM2/ZZEF1/NFIC/HSD11B1/PHYH
GSE46606_UNSTIM_VS_CD40L_IL2_IL5_1DAY_STIMULATED_IRF4HIGH_SORTED_BCELL_DN	30	0.346706	1.70274	0.022905	461	tags=43%, list=22%, signal=34%	EHBP1L1/ATXN2L/KDM6B/PHF1/DOT1L/ZFP36/ARMCX4/TNFAIP2/ZC3H12A/IER3/IL10RA/KMT2D/PPP1R15A
GSE43863_TFH_VS_LY6C_INT_CXCR5POS_MEMORY_CD4_TCELL_UP	30	0.346357	1.70103	0.022905	487	tags=47%, list=24%, signal=36%	PML/AGRN/SFT2D3/XAF1/ZC3H12A/GABRE/SLFN13/HELZ2/DDX11/NOTCH1/CRTC2/TAP1/PPP1R15A/TNFSF14
GSE13485_DAY1_VS_DAY21_YF17D_VACCINE_PBMC_UP	64	0.270851	1.63793	0.0229718	797	tags=55%, list=39%, signal=35%	NBEAL2/FMNL1/GABBR1/STXBP2/POLR2A/SGSH/PML/C6orf136/ACAP3/LDB1/USP36/TRIM41/ULK1/SEC31B/INF2/TLE3/IP6K2/ACCS/ZNF746/PPP1R9B/TGFB1/MAN2C1/TMEM94/PIP5K1C/NXF1/PREX1/SUPT5H/PER1/TPM2/RIN3/PTPN18/CTSK/MYO19/MDM4/MAP3K3
REACTOME_ROLE_OF_LAT2_NTAL_LAB_ON_CALCIUM_MOBILIZATION	14	-0.386589	-1.83593	0.0231542	1078	tags=93%, list=52%, signal=45%	IGLV3-25/SHC1/IGKV1-5/IGLV3-1/IGKV3-20/IGLV2-14/IGLC3/IGLV3-21/GAB2/IGLV2-23/IGKV3-11/IGHV3-23/IGKV3-15
GOMF_FATTY_ACID_DERIVATIVE_BINDING	6	-0.566975	-1.71671	0.0232024	896	tags=100%, list=44%, signal=57%	OXER1/ACBD6/ACADVL/SCP2/ALDH6A1
GSE2706_LPS_VS_R848_AND_LPS_8H_STIM_DC_UP	29	0.348318	1.69163	0.0232495	1060	tags=79%, list=51%, signal=39%	SLC25A29/MICAL1/MYO1F/CLSTN1/GTPBP2/ARHGAP30/MLLT6/XAF1/ACTA2/AGAP3/TINF2/TRIB2/HK1/PHC2/NAGK/CCM2/TRAPPC12/ADD1/VAMP5/THEMIS2/SP140L/LMNA/SHFL
REACTOME_DUAL_INCISION_IN_GG_NER	5	-0.623661	-1.74659	0.0232676	779	tags=100%, list=38%, signal=62%	ERCC3/POLE/ERCC2/UBB
GSE33292_WT_VS_TCF1_KO_DN3_THYMOCYTE_DN	13	-0.372166	-1.72749	0.0233806	544	tags=69%, list=26%, signal=51%	POLE/LINC00342/KAT2A/HSPB1/IGFBP7/SLC31A1/ADK/GCLM/OAT
GSE17721_POLYIC_VS_CPG_8H_BMDC_DN	27	-0.247199	-1.68906	0.0234556	1439	tags=96%, list=70%, signal=29%	TP53BP1/ARPC4/NSMF/ZNF444/NOP56/ID3/ADAM19/FLVCR2/VAMP2/TESK1/LUC7L/SRM/TTC13/NOSIP/CD40/POLR1A/SRSF6/SERPINE2/SLC35A4/PRR13/ENTR1/OSBPL2/GHITM/MCFD2/OAT/IGF1
REACTOME_OPIOID_SIGNALLING	10	0.52035	1.70258	0.0234982	399	tags=60%, list=19%, signal=49%	ITPR3/PLCB2/PRKCD/ADCY6/PLCB3/CAMK2G
REACTOME_RNA_POLYMERASE_III_TRANSCRIPTION	8	-0.490587	-1.75591	0.0236727	744	tags=88%, list=36%, signal=56%	SNAPC4/GTF3C2/GTF3C5/POLR2H/POLR1C/POLR3E/NFIC
GOMF_FATTY_ACID_BINDING	9	-0.429756	-1.594	0.0238348	1179	tags=100%, list=57%, signal=43%	GSTP1/GSTM2/STX3/OXER1/GSTA1/RIDA/SCP2/ALB
REACTOME_REGULATION_OF_INSULIN_SECRETION	9	0.525073	1.66652	0.0238811	311	tags=56%, list=15%, signal=47%	ITPR3/STXBP1/PLCB2/ADCY6/PLCB3
GSE22601_DOUBLE_POSITIVE_VS_CD8_SINGLE_POSITIVE_THYMOCYTE_UP	23	0.373944	1.70245	0.0239474	863	tags=70%, list=42%, signal=41%	DGKA/TTYH3/DGKD/ADAMTSL4/IL4R/ULK1/IER3/CMIP/IL17RA/AKAP8L/TRIM56/EZH1/YPEL3/MAML1/ITGA7/TGIF1
GSE6259_BCELL_VS_CD8_TCELL_UP	23	0.373918	1.70233	0.0239474	710	tags=61%, list=34%, signal=40%	FMNL1/ZBTB4/ITGAL/FAM102A/ZMIZ1/ADCY6/TNS1/SLC12A7/TNFSF14/STK10/MMP14/CCL2/NYNRIN/DMTN
GSE22611_NOD2_TRANSDUCED_VS_CTRL_HEK293T_STIMULATED_WITH_MDP_2H_UP	26	0.355736	1.67002	0.0239784	384	tags=42%, list=19%, signal=35%	MIDN/EVL/PLCB2/DLGAP4/TNFRSF14/TMEM184B/ITGAL/ULK1/ADGRE5/FLCN/PXN
GSE5099_UNSTIM_VS_MCSF_TREATED_MONOCYTE_DAY3_UP	15	-0.347627	-1.73202	0.0240723	835	tags=80%, list=41%, signal=48%	TTC13/CCDC162P/NVL/SETD5/DLL1/ARID1B/MALAT1/MICOS13/THEM4/CCNG1/ADK/MMUT
GSE29164_CD8_TCELL_VS_CD8_TCELL_AND_IL12_TREATED_MELANOMA_DAY3_UP	21	0.388063	1.70423	0.0241958	405	tags=48%, list=20%, signal=39%	PIEZO1/CORO1A/ZNF672/FHIP2B/PRKCD/PCIF1/DDX39A/MROH1/TYK2/TLE3
GSE17721_LPS_VS_POLYIC_24H_BMDC_DN	29	0.346272	1.68169	0.0242828	704	tags=59%, list=34%, signal=39%	HDAC7/PLCB2/TMEM184B/MYO9B/PACS2/RBCK1/HELZ2/STAB1/SVEP1/CBX6/GIGYF1/RASA3/MAU2/NXF1/SEPTIN8/KLHDC4/RPL28
GSE45365_NK_CELL_VS_CD8_TCELL_DN	22	-0.276343	-1.68824	0.0243102	972	tags=82%, list=47%, signal=44%	DGCR2/VPS53/PTPRE/METTL3/IFT172/SERPINB6/FGD5/ABI3BP/MAEA/DHX38/MMS19/MARK3/IGFBP5/ZKSCAN5/SLC22A23/LRRC37A4P/PRDM1/MBL2
REACTOME_SPHINGOLIPID_DE_NOVO_BIOSYNTHESIS	3	0.767023	1.59874	0.0244083	482	tags=100%, list=23%, signal=77%	CSNK1G2/SPHK2/PRKD2
GOMF_CARBOXYLIC_ESTER_HYDROLASE_ACTIVITY	22	-0.278434	-1.66769	0.0246183	133	tags=36%, list=6%, signal=34%	PLA2G15/CHKA/BAAT/CA2/PON1/PON3/AADAC/BCHE
GOBP_NEGATIVE_REGULATION_OF_EXECUTION_PHASE_OF_APOPTOSIS	3	-0.755568	-1.60688	0.0246908	23	tags=67%, list=1%, signal=66%	MTRNR2L8/MTRNR2L12
GOBP_DETECTION_OF_MECHANICAL_STIMULUS_INVOLVED_IN_SENSORY_PERCEPTION	3	-0.754377	-1.60434	0.0246908	509	tags=100%, list=25%, signal=75%	SERPINE2/CXCL12
REACTOME_DEACTIVATION_OF_THE_BETA_CATENIN_TRANSACTIVATING_COMPLEX	9	0.522511	1.65839	0.0247117	850	tags=89%, list=41%, signal=52%	BCL9L/SOX9/TLE3/KMT2D/BCL9/SOX13/TCF7L1/CTBP1
GSE22432_MULTIPOTENT_VS_COMMON_DC_PROGENITOR_DN	33	0.342989	1.73414	0.0247168	578	tags=52%, list=28%, signal=38%	BICRA/WNK2/COL4A2/DGKA/PML/ST14/PIK3CD/RBMS2/DBNL/PRKD2/FANCA/CSNK1D/CLCN7/FAM193B/IRF7/SLC6A6/TBC1D17
GOCC_MITOCHONDRIAL_PROTEIN_CONTAINING_COMPLEX	12	-0.398632	-1.77611	0.0248693	1244	tags=100%, list=60%, signal=40%	POLG2/SPG7/POLRMT/BCS1L/MTERF4/MRPL52/NDUFA11/MRPL55/MICOS13/IDH3G/SUCLG2
GSE4984_LPS_VS_VEHICLE_CTRL_TREATED_DC_DN	29	0.344539	1.67327	0.0249716	271	tags=34%, list=13%, signal=30%	NBEAL2/PIEZO1/TNRC18/TCIRG1/PLXND1/SH3TC1/ZNF335/PRKCD/DENND3/SLFN13
GOBP_RENAL_SODIUM_ION_TRANSPORT	3	-0.753891	-1.60331	0.0250566	510	tags=100%, list=25%, signal=75%	KLHL3/PON3
GSE9037_CTRL_VS_LPS_1H_STIM_IRAK4_KO_BMDM_UP	22	0.38344	1.71652	0.0252089	783	tags=68%, list=38%, signal=43%	FMNL3/TRPM4/PIK3CD/TSEN54/BAZ2A/SH3BP2/CAPN15/CYBA/SMPD4/MFSD12/GABPB2/TECPR1/BAHD1/EZH1/ATP13A2
GOBP_POTASSIUM_ION_IMPORT_ACROSS_PLASMA_MEMBRANE	4	0.701822	1.60155	0.0252989	331	tags=75%, list=16%, signal=63%	WNK2/SLC12A4/SLC12A7
PID_THROMBIN_PAR1_PATHWAY	10	0.497539	1.66339	0.025328	460	tags=60%, list=22%, signal=47%	ARHGEF1/ZYX/PLCB2/PRKCD/PLCB3/DNM1
GOMF_HSP70_PROTEIN_BINDING	6	-0.559669	-1.69459	0.0253293	911	tags=100%, list=44%, signal=56%	TSC1/BAG6/HDAC8/MVD/DNAJB9
GOBP_ICOSANOID_TRANSPORT	6	0.59128	1.58185	0.0253625	326	tags=67%, list=16%, signal=56%	ABCC1/SLCO3A1/ABCC10/PLA2G6
GOBP_VITAMIN_BIOSYNTHETIC_PROCESS	4	-0.674344	-1.6534	0.0255283	168	tags=75%, list=8%, signal=69%	PLTP/CYP3A4/PSAT1
GOMF_ABC_TYPE_XENOBIOTIC_TRANSPORTER_ACTIVITY	4	0.676603	1.5553	0.0255567	313	tags=75%, list=15%, signal=64%	ABCC1/ABCC5/ABCC10
GOBP_ACTIN_FILAMENT_POLYMERIZATION	29	0.350966	1.67891	0.0256094	920	tags=72%, list=45%, signal=41%	PLEKHG2/MICALL2/EVL/CORO1A/GSN/PRKCD/CDC42EP1/HIP1R/DBNL/KIRREL1/GBA2/ELN/PREX1/TRIOBP/ARPC4/DMTN/BIN1/HCLS1/SLIT2/ADD1/CCL21
REACTOME_DISEASES_OF_DNA_REPAIR	3	0.76216	1.58861	0.0256274	492	tags=100%, list=24%, signal=76%	OGG1/RAD51D/NEIL1
GSE3982_CTRL_VS_LPS_48H_DC_UP	19	-0.311923	-1.78967	0.0257379	1012	tags=84%, list=49%, signal=43%	PODXL/PTBP1/METTL2B/BRD3/PHF2/F13A1/DDX31/SLC22A5/HLA-DPB1/GTF3C5/HPCAL1/RNH1/CCDC92/UBAP2L/PLA2G15/PRDX3
GSE19825_CD24LOW_VS_IL2RA_HIGH_DAY3_EFF_CD8_TCELL_UP	46	0.302064	1.67788	0.0258713	568	tags=46%, list=28%, signal=34%	PLEKHG2/BCL9L/ACSS1/TAF1C/ZFYVE27/ZYX/DLGAP4/MED15/CHFR/IL4R/CIZ1/RASSF4/CYBC1/TNFSF14/CYHR1/CLCN7/UBALD2/TAPBP/PKD1/MEF2D/TAF10
GSE39916_B_CELL_SPLEEN_VS_PLASMA_CELL_BONE_MARROW_UP	28	0.351777	1.69602	0.0259159	733	tags=61%, list=36%, signal=40%	CHD3/IMPDH1/DGKD/BCL3/GSN/DNMT3A/ADCY6/ALS2CL/TNS1/YJU2B/KMT2D/BCL9/GOLGA3/TRIM56/RASGRP2/CD8A/CACNA1D
GOBP_POSITIVE_REGULATION_OF_SIGNALING	245	0.188418	1.47265	0.026026	932	tags=54%, list=45%, signal=33%	COL1A1/ITPR3/NLRC5/GABBR1/WNK2/RBPMS/STXBP1/PML/FLNA/JAG1/IRF3/SH2B1/COL3A1/CLSTN1/ADGRA2/TRPM4/VWF/KSR1/DGKD/SOX9/SORBS3/SEMA4D/RGL2/SHANK3/PIK3CD/FGFR3/ZC3H12A/PRKCD/MCF2L/LIMS2/ZMIZ1/TRIM41/DLG5/LGALS9/CSNK1G2/RBCK1/CRTC1/SPHK2/SMARCA4/TRAF3/PLA2G6/PDGFRB/MINK1/TELO2/MAPK8IP3/IL10RA/IKBKB/PTGIS/FLCN/SLC44A2/SEMA4C/NOTCH1/TYK2/CFTR/CYBA/ACTA2/NPNT/GAS6/DENND2B/C1QTNF1/HIP1R/KMT2D/STK36/KLHL22/Z…
GSE34156_UNTREATED_VS_24H_NOD2_LIGAND_TREATED_MONOCYTE_DN	22	-0.273239	-1.66927	0.0260313	1230	tags=91%, list=60%, signal=37%	PTPN6/HLA-DMB/MYOF/MBOAT7/VEGFA/LGALS3/ADGRE2/PTPRE/LILRB1/RBM19/BICC1/TIMP2/TSC22D1/FAM20C/VCAN/SRA1/SLC25A37/LILRB2/WARS1/TNS3
GSE40274_FOXP3_VS_FOXP3_AND_SATB1_TRANSDUCED_ACTIVATED_CD4_TCELL_DN	25	0.365987	1.70968	0.0260484	385	tags=40%, list=19%, signal=33%	JAML/PLEKHG2/TMC6/DGKA/C6orf136/MRI1/MPRIP/FHIP2B/TRAF3/KLC1
GSE23308_WT_VS_MINERALCORTICOID_REC_KO_MACROPHAGE_UP	33	0.341842	1.72834	0.0260805	917	tags=70%, list=45%, signal=39%	ITPR3/ITGAX/POLR2A/D2HGDH/RGL2/GALNS/KIFC3/MED25/KLHL22/TPCN1/ZNF746/GBA2/ASPSCR1/ARHGAP17/PGGHG/CPNE1/ZFP36L2/ATP13A2/INPP4A/NAGK/ACTN4/MAST3/KDM2B
GOMF_INORGANIC_ANION_TRANSMEMBRANE_TRANSPORTER_ACTIVITY	15	0.452245	1.72406	0.0263595	503	tags=60%, list=24%, signal=46%	ABCC1/TTYH3/SLC12A4/ABCC5/GABRE/ABCC10/SLC12A7/CFTR/CLCN7
GOCC_ENDOPLASMIC_RETICULUM_LUMEN	60	0.271906	1.6708	0.0264187	393	tags=33%, list=19%, signal=28%	COL1A1/COL5A1/COL4A2/QSOX1/COL1A2/COL16A1/COL3A1/COL6A1/COL6A3/ADAMTS13/ADAMTSL4/COL5A3/LAMB1/COL4A4/COL27A1/COL6A2/COL4A3/RNASET2/WFS1/COL4A1
GOCC_MICROFIBRIL	5	0.659773	1.65985	0.0264919	438	tags=80%, list=21%, signal=63%	LTBP4/ADAMTS10/MFAP4/EFEMP2
GOBP_CELLULAR_RESPONSE_TO_TOXIC_SUBSTANCE	14	-0.358782	-1.64916	0.0265616	118	tags=43%, list=6%, signal=41%	ADH4/HP/GSTA1/CAT/ALB/PRDX3
KEGG_PROPANOATE_METABOLISM	5	-0.601976	-1.68799	0.0267	107	tags=80%, list=5%, signal=76%	SUCLG2/ABAT/MMUT/ALDH6A1
GOBP_NEGATIVE_REGULATION_OF_PROGRAMMED_NECROTIC_CELL_DEATH	4	0.699587	1.59645	0.0267445	287	tags=75%, list=14%, signal=65%	ARHGEF2/YBX3/RBCK1
GSE10240_CTRL_VS_IL17_STIM_PRIMARY_BRONCHIAL_EPITHELIAL_CELLS_DN	51	0.28522	1.62607	0.026824	906	tags=63%, list=44%, signal=36%	MICALL2/GABBR1/GRAMD1A/ADAMTS10/POLR2A/ARHGAP30/SHANK3/IL4R/ACIN1/ADCY6/GDI1/PIGS/SLC12A7/REX1BD/ASPSCR1/SP2/TBC1D17/AKAP8L/PPP1R18/TRIOBP/ARPC4/SYMPK/SKIV2L/PGGHG/MRNIP/TNFAIP3/INTS1/GALT/HCLS1/CASP2/RGS12/NUP210
GOBP_INTRACELLULAR_PROTEIN_TRANSMEMBRANE_TRANSPORT	3	-0.750973	-1.5971	0.0268855	516	tags=100%, list=25%, signal=75%	PEX26/HSPD1
GOBP_PROTEIN_TRANSMEMBRANE_TRANSPORT	3	-0.750973	-1.5971	0.0268855	516	tags=100%, list=25%, signal=75%	PEX26/HSPD1
WP_VEGFAVEGFR2_SIGNALING_PATHWAY	90	-0.126566	-1.57674	0.0269752	1054	tags=71%, list=51%, signal=36%	VEGFA/LUC7L/SRF/SHC1/HDAC5/RELA/TPCN2/ACOT9/BRD4/NOS3/ARRB2/EPN1/ATF4/EPHA2/ABL1/CCN1/GIPC1/PTK2B/MAP2K2/TMSB10/INPP5K/EZR/PTPN1/MYH9/RAPGEF1/MYO1C/ADAMTS1/NFATC2/FGD5/AP2A1/MYH11/SH3BGRL3/BCL2L1/SHC2/HGS/ACTG1/CSK/SHB/RHOC/BSG/RPLP2/ENG/PBXIP1/EWSR1/CAPN2/MAPKAPK2/RPL18A/AKT1S1/STAT6/HSPB1/MAPK3/IGFBP7/VPS39/HYOU1/PRKG1/MOV10/UBAP2L/NDRG1/CCDC124/DNAJB9/FGA/ALB/FGB/FGG
GSE22229_RENAL_TRANSPLANT_VS_HEALTHY_PBMC_DN	46	0.29877	1.65959	0.0270563	516	tags=41%, list=25%, signal=32%	MBD6/GRAMD1A/RAI1/STXBP1/PLCG1/PML/BCORL1/GTPBP2/ZBTB4/MMP2/GSN/BAHCC1/SLC12A7/RBMS2/GIGYF1/MVP/CAVIN1/TRIP6/UPP1
GSE18281_SUBCAPSULAR_CORTICAL_REGION_VS_WHOLE_MEDULLA_THYMUS_UP	70	0.259653	1.60455	0.0270908	799	tags=54%, list=39%, signal=34%	EHBP1L1/HDAC7/NLRP1/POLR2A/ZYX/HSPG2/SORBS3/SZT2/FHIP2B/ACIN1/SIN3B/PRRC2A/PIAS3/MINK1/CDC25B/TCOF1/DAZAP1/NOTCH1/MOGS/CPSF1/BCL9/TPCN1/CLCN7/EPS8L2/ANAPC2/ARPC4/EHMT2/NISCH/INTS3/ADGRG1/TSC2/MADD/LIMK2/PNKP/TCF7L1/ATP13A2/MAP3K3/MED12
GOBP_RHO_PROTEIN_SIGNAL_TRANSDUCTION	25	0.363994	1.66074	0.0271582	375	tags=40%, list=18%, signal=33%	ARHGEF1/RIPOR1/COL1A2/COL3A1/ARHGEF2/MYO9B/MCF2L/CDC42EP1/PDGFRB/FLCN
GSE3982_EOSINOPHIL_VS_TH1_DN	17	-0.327452	-1.75639	0.0273768	499	tags=65%, list=24%, signal=49%	GOLGA8A/ERCC2/DHX30/APOL1/PFAS/IFI35/BAD/SLC31A1/ADK/PLOD2/PHYH
GOMF_K48_LINKED_POLYUBIQUITIN_MODIFICATION_DEPENDENT_PROTEIN_BINDING	3	-0.777237	-1.69471	0.0273957	462	tags=100%, list=22%, signal=78%	MINDY1/UBQLN4
REACTOME_O_LINKED_GLYCOSYLATION	15	0.43775	1.67979	0.0275255	332	tags=47%, list=16%, signal=39%	ADAMTS2/ADAMTS10/ADAMTSL2/ADAMTS13/ADAMTSL4/SPON2/THBS2
KEGG_ALDOSTERONE_REGULATED_SODIUM_REABSORPTION	5	-0.596082	-1.67146	0.0275826	241	tags=80%, list=12%, signal=71%	MAPK3/ATP1B3/HSD11B1/IGF1
WP_IL18_SIGNALING_PATHWAY	57	0.267788	1.6005	0.0276008	1051	tags=70%, list=51%, signal=35%	COL1A1/PLCG1/COL1A2/COL3A1/MMP2/TNFAIP2/ZC3H12A/PRKCD/IER3/NFKB2/KIFC3/IKBKB/KLC1/ACTA2/RASA3/MAP2K7/MMP14/CCL2/ZDHHC7/PLOD3/NSMF/PYGB/ZNF444/TIMP1/PRCC/LMNB2/TNFAIP3/BIN1/RANGAP1/RXRB/SEMA6C/TP53/ZBTB7A/NR4A1/RFX5/VEGFA/RUNX2/HPS1/RELA/CCL19
GSE19401_RETINOIC_ACID_VS_RETINOIC_ACID_AND_PAM2CSK4_STIM_FOLLICULAR_DC_UP	15	0.429071	1.64126	0.0278064	683	tags=67%, list=33%, signal=45%	TMC6/GABBR1/ADAMTSL2/PIK3C2B/EHD2/ATG4B/RBMS2/NXF1/SGSM2/PYGB
PID_RAC1_PATHWAY	9	0.522068	1.68479	0.027842	662	tags=78%, list=32%, signal=53%	PLCB2/BCAR1/CYBA/MAP2K7/PIP5K1C/MAP3K11/ARPC4
GSE30083_SP1_VS_SP2_THYMOCYTE_DN	18	0.405334	1.67329	0.0279671	468	tags=50%, list=23%, signal=39%	NLRC5/ADAMTSL2/KIAA1522/AP1G2/SPON2/ALS2CL/TAP1/IL17RA/RASA3
GOMF_INTEGRIN_BINDING	39	0.318168	1.68608	0.0279955	742	tags=56%, list=36%, signal=37%	COL5A1/JAML/ITGAX/LTBP4/LAMA5/COL16A1/COL3A1/VWF/ITGAL/ADAMTS13/LAMB1/FBLN5/FBLN1/COL4A3/NPNT/MMP14/ITGBL1/TNXB/CCN2/NISCH/EMILIN1/ITGB2
GSE16385_IFNG_TNF_VS_IL4_STIM_MACROPHAGE_UP	33	0.340099	1.71953	0.028126	620	tags=52%, list=30%, signal=37%	PHLDB1/AKNA/EVL/APBB3/CEP170B/PIK3CD/CHFR/MYO9B/DENND3/ARHGAP9/MRTFA/S100A6/TAP1/PIP5K1C/MAP3K14/PLEKHG3/PPP1R18
GSE21360_NAIVE_VS_SECONDARY_MEMORY_CD8_TCELL_DN	45	0.29822	1.64784	0.0281385	229	tags=29%, list=11%, signal=26%	JAML/NFASC/MICAL1/ZYX/MYO1F/VWF/DOT1L/PLXNA1/SEMA4D/XAF1/DNMT3A/PLEKHM1/PACS2
GSE25123_CTRL_VS_IL4_AND_ROSIGLITAZONE_STIM_MACROPHAGE_DN	9	-0.463415	-1.81602	0.0281912	1110	tags=100%, list=54%, signal=46%	METTL2B/URGCP/MRPL55/AMMECR1L/AGFG2/CD302/PLOD2/MMUT
GSE36826_NORMAL_VS_STAPH_AUREUS_INF_IL1R_KO_SKIN_UP	30	-0.227237	-1.63926	0.0282787	845	tags=73%, list=41%, signal=44%	MCOLN1/STX3/TIMP2/VGLL4/FCGBP/TRPV4/F13A1/ZMYM3/SREBF1/DGLUCY/DTNB/PBXIP1/KANK2/SLC8B1/ERCC2/LINC00342/NUPR1/SCPEP1/ENTR1/TBC1D16/BTN3A3/CHKA
GSE3982_EOSINOPHIL_VS_DC_DN	21	-0.285031	-1.69052	0.0283095	775	tags=62%, list=38%, signal=39%	PMM2/GTF3C5/HPCAL1/CELSR1/MMS19/CORO1B/STAT6/HSPB1/PALLD/VAC14/SLC31A1/ADK/UGP2
GOMF_PEPTIDASE_ACTIVATOR_ACTIVITY_INVOLVED_IN_APOPTOTIC_PROCESS	4	0.673639	1.54849	0.0283196	41	tags=50%, list=2%, signal=49%	ATP2A3/NLRP1
GSE28737_FOLLICULAR_VS_MARGINAL_ZONE_BCELL_DN	21	0.383335	1.68346	0.0286286	358	tags=43%, list=17%, signal=36%	TMC8/KIAA1522/FGFR3/LIMS2/SLFN13/HELZ2/MINK1/COL27A1/COL4A3
GSE29618_PDC_VS_MDC_DAY7_FLU_VACCINE_UP	32	0.334223	1.66514	0.0286697	1025	tags=75%, list=50%, signal=38%	RIPOR1/AEBP1/ZNF589/ATP2A3/NOTCH4/PLP2/GAS6/RRBP1/IGKC/IRF7/PTPRS/IGHM/SLC7A5/OFD1/TPM2/USP11/ATP13A2/LBH/DIDO1/ADAM19/ST3GAL2/TNFRSF21/AUTS2/RUNX2
GOBP_RESPONSE_TO_HYPEROXIA	4	0.696692	1.58984	0.0286719	330	tags=75%, list=16%, signal=63%	COL1A1/MMP2/PDGFRB
GOBP_RESPONSE_TO_INCREASED_OXYGEN_LEVELS	4	0.696692	1.58984	0.0286719	330	tags=75%, list=16%, signal=63%	COL1A1/MMP2/PDGFRB
GSE13306_RA_VS_UNTREATED_TREG_UP	18	0.403123	1.66416	0.0287178	437	tags=50%, list=21%, signal=40%	PRR12/PELP1/D2HGDH/PLA2G4C/MRC2/LIG1/COL6A2/CAPN15/ITFG2
GSE17721_CPG_VS_GARDIQUIMOD_0.5H_BMDC_DN	54	0.279293	1.60987	0.0288154	543	tags=44%, list=26%, signal=34%	VAMP1/GYS1/AGRN/COL3A1/C6orf136/TMEM184B/MED15/TNFAIP2/SLFN13/SPHK2/TRAF3/DNMT1/IKBKB/NOTCH1/CRTC2/NFATC2IP/TAP1/BCL9/DNM1/CCNK/UBA7/ASXL1/C2CD2L/HMGA1
GOBP_TORC1_SIGNALING	10	0.498339	1.63911	0.0288649	573	tags=70%, list=28%, signal=51%	SZT2/TELO2/FLCN/ITFG2/KLHL22/NPRL3/CTNS
GSE26669_CTRL_VS_COSTIM_BLOCK_MLR_CD8_TCELL_DN	43	0.311934	1.7022	0.0289127	888	tags=65%, list=43%, signal=38%	ITGAX/POLR2A/PLCG1/FXYD5/ATG16L2/SORBS3/PCNX3/STAB1/MXD4/MAN1B1/SH3BP2/WFS1/TLE3/C1QTNF1/KMT2D/WDFY4/AXIN1/PKD1/MAN2C1/ADCY7/PREX1/NISCH/LRP10/TMEM63A/MED12/GRK2/TGIF1/PHRF1
GSE2770_IL12_AND_TGFB_ACT_VS_ACT_CD4_TCELL_6H_UP	36	0.318655	1.66452	0.028921	809	tags=61%, list=39%, signal=38%	ZNF589/NLRP1/EVL/PLCB2/PCNX2/COL6A3/INPP5D/CYTH4/FAM102A/SPON2/RNASET2/PPOX/MEGF8/GSE1/SEPTIN9/PTPRS/RIN3/ID3/ZFP36L2/TNFAIP3/LBH/IL11RA
GSE22601_DOUBLE_NEGATIVE_VS_CD4_SINGLE_POSITIVE_THYMOCYTE_UP	36	0.326959	1.7079	0.028932	550	tags=47%, list=27%, signal=35%	HDAC7/ACSS1/MICAL1/PLCG1/FMNL3/DGKD/MXD4/CDC25B/NFKB2/CYBA/CUL7/ACCS/TAP1/STK10/TAPBP/TGFB1/SLC6A6
GSE6092_B_BURGDOFERI_VS_B_BURGDORFERI_AND_IFNG_STIM_ENDOTHELIAL_CELL_DN	25	0.362561	1.69367	0.0290698	333	tags=40%, list=16%, signal=34%	ITGAX/GRAMD1A/AGRN/BCORL1/GTPBP2/ITGAL/TNFAIP2/PRKCD/TRIP10/DDX39A
GSE5455_HEALTHY_VS_TUMOR_BEARING_MOUSE_SPLEEN_MONOCYTE_DN	25	0.360489	1.684	0.0290698	1023	tags=80%, list=50%, signal=41%	IMPDH1/LDB1/ADCY6/ADGRE5/SLC17A9/INF2/RASA3/UNC5CL/HLA-DMA/SYTL2/TACC2/LRRC75B/RASGRP2/ADPGK/ENTPD1/COLGALT1/TGIF1/RCN3/TESK1/LMNA
GSE27670_BLIMP1_VS_LMP1_TRANSDUCED_GC_BCELL_UP	40	0.318099	1.6965	0.0291046	217	tags=30%, list=11%, signal=27%	ACSS1/STXBP2/IFITM10/RAI1/ABR/PML/MYO1F/COL6A3/AP1G2/PIK3CD/ABCC5/DNMT3A
GSE3400_UNTREATED_VS_IFNB_TREATED_MEF_UP	11	-0.391691	-1.68691	0.0292109	797	tags=82%, list=39%, signal=50%	RPGR/WDR37/MAEA/TAF8/DOCK5/ZZEF1/PROS1/CD302/MMUT
REACTOME_SPHINGOLIPID_METABOLISM	6	0.616877	1.67935	0.0292217	541	tags=83%, list=26%, signal=62%	CSNK1G2/SPHK2/PRKD2/GBA2/SMPD4
GOBP_ENZYME_LINKED_RECEPTOR_PROTEIN_SIGNALING_PATHWAY	140	0.215467	1.55047	0.0292929	506	tags=34%, list=25%, signal=28%	COL1A1/ZMIZ2/LTBP4/BCL9L/JAK3/LTBP2/COL4A2/RBPMS/ADAMTSL2/TNK2/PLCG1/PML/ZFYVE27/SH2B1/ZYX/COL1A2/COL3A1/ADGRA2/DGKD/SOX9/LRRC32/MMP2/PIK3CD/FGFR3/PRKCD/BCAR1/TNS2/ZMIZ1/PDGFRB/COL4A3/FLCN/PXN/NOTCH1/COL4A1/SVEP1/NPNT/GAS6/HIP1R/GIGYF1/BCL9/MVP/ZC3H3/PRKD2/SPI1/EFEMP1/CD3E/MEGF8/AXIN1
GSE21670_UNTREATED_VS_IL6_TREATED_STAT3_KO_CD4_TCELL_UP	38	0.31866	1.67463	0.0293123	328	tags=34%, list=16%, signal=29%	FMNL1/JAML/GABBR1/FLNA/ZYX/SLCO3A1/DGKD/ARRDC2/SORBS3/GSN/TNFAIP2/STAB1/ADGRE5
GOBP_CELLULAR_MODIFIED_AMINO_ACID_METABOLIC_PROCESS	24	-0.274789	-1.75606	0.029371	133	tags=38%, list=6%, signal=35%	PLA2G15/GSTA1/PCYOX1/BBOX1/GCLM/PLOD2/SULT1B1/GNMT/ASS1
GOLDRATH_NAIVE_VS_MEMORY_CD8_TCELL_UP	40	0.317939	1.69565	0.0294372	764	tags=57%, list=37%, signal=37%	HDAC7/PPRC1/DGKA/RGL2/GGT5/GSN/MARK2/ADCY6/SLC12A7/TCOF1/NOTCH1/CBX6/PRKD2/STK10/IRF7/PTPRS/RASGRP2/CCNL2/CD8A/ADPGK/PPDPF/FASN/ILF3
GOMF_OXIDOREDUCTASE_ACTIVITY_ACTING_ON_PAIRED_DONORS_WITH_INCORPORATION_OR_REDUCTION_OF_MOLECULAR_OXYGEN	20	-0.288771	-1.63987	0.0294412	81	tags=35%, list=4%, signal=34%	BBOX1/PLOD2/AKR1D1/PHYH/CYP3A4/CYP39A1/SC5D
GOBP_PROTEIN_CONTAINING_COMPLEX_REMODELING	3	-0.743677	-1.58159	0.029446	531	tags=100%, list=26%, signal=74%	PLTP/PON1
GSE41978_WT_VS_BIM_KO_KLRG1_LOW_EFFECTOR_CD8_TCELL_DN	24	0.369155	1.70166	0.0294464	845	tags=71%, list=41%, signal=42%	MLXIP/FMNL3/SOX9/CHFR/IL4R/LAMB1/NID2/CAPN15/ARHGAP17/CTNS/TRIB2/CD8A/NOL3/LMNB2/PRPF3/ADAM19/TRAPPC12
GSE17721_12H_VS_24H_CPG_BMDC_UP	33	0.334298	1.6902	0.0294785	223	tags=30%, list=11%, signal=27%	PHLDB1/WNK2/CIITA/AKNA/TCIRG1/PEAR1/ZFP36/DNMT3A/TNFAIP2/TMEM184A
GSE22886_NAIVE_TCELL_VS_NKCELL_UP	32	0.337604	1.68198	0.029483	775	tags=62%, list=38%, signal=40%	ABCC1/DGKA/PHF1/SORBS3/PLP2/SIN3B/SEC31B/FBLN5/CD3E/ASXL1/GPRASP1/SF3A2/CNN2/ADARB1/DXO/EPS8L2/CAD/TMEM63A/TNFRSF10B/ID3
GOBP_POSITIVE_REGULATION_OF_INTERLEUKIN_13_PRODUCTION	5	0.650324	1.62822	0.0296103	453	tags=80%, list=22%, signal=63%	RARA/LGALS9/SPHK2/IL17RA
REACTOME_SIGNALING_BY_CYTOSOLIC_FGFR1_FUSION_MUTANTS	3	-0.750973	-1.64654	0.0296502	516	tags=100%, list=25%, signal=75%	GAB2/MYO18A
GOBP_NUCLEOBASE_CONTAINING_SMALL_MOLECULE_METABOLIC_PROCESS	65	-0.146076	-1.59664	0.0297787	150	tags=25%, list=7%, signal=24%	MVD/GPAT4/GLYAT/SUCLG2/BAAT/ADK/UGP2/GNPNAT1/SULT1B1/SMPDL3A/ACSM3/GNMT/TDO2/ALDH6A1/NAMPT/IGF1
GSE22935_UNSTIM_VS_12H_MBOVIS_BCG_STIM_MACROPHAGE_UP	30	0.338054	1.66025	0.0297824	818	tags=63%, list=40%, signal=39%	ITPR3/HDAC7/POLR2A/DGKZ/D2HGDH/AP1G2/GALNS/KIFC3/KLHL22/TAFAZZIN/GAK/CTNS/LTO1/SEPTIN8/PYGB/PER1/ZNF394/ZFP36L2/TULP3
GOBP_PROXIMAL_DISTAL_PATTERN_FORMATION	3	-0.740759	-1.57538	0.0298117	537	tags=100%, list=26%, signal=74%	DLL1/PBX2
GSE21063_CTRL_VS_ANTI_IGM_STIM_BCELL_16H_DN	28	-0.244745	-1.67764	0.0298338	225	tags=39%, list=11%, signal=35%	DOCK2/ADRA2B/HMBOX1/TMEM104/CCNG1/HSD17B11/APOF/SELENOP/ORM1/ASS1/CYP39A1
GSE34156_NOD2_LIGAND_VS_TLR1_TLR2_LIGAND_24H_TREATED_MONOCYTE_DN	22	-0.266452	-1.62781	0.0299036	1258	tags=91%, list=61%, signal=36%	NOL6/TP73-AS1/NOC2L/FBH1/ZNF789/RPAIN/KDM2A/DKK3/CENPT/ZNF778/METTL16/RPLP2/MAP1B/QRICH1/NOPCHAP1/CD96/PNN/KLHL3/FTSJ3/C9
GSE5589_WT_VS_IL6_KO_LPS_AND_IL10_STIM_MACROPHAGE_45MIN_DN	37	0.31903	1.67452	0.0300668	631	tags=51%, list=31%, signal=36%	HDAC7/TMC6/MYRF/G6PC3/MRI1/ABCC5/FHIP2B/MINK1/PTGIS/CYBA/CAVIN1/HMGA1/NPRL3/PIP5K1C/AKAP8L/SEPTIN9/NXF1/HMG20B/PTPRS
GOBP_INTEGRIN_MEDIATED_SIGNALING_PATHWAY	29	0.345281	1.65172	0.0301275	387	tags=41%, list=19%, signal=34%	ITGAX/LAMA5/FLNA/ZYX/COL16A1/COL3A1/ITGAL/ADAMTS13/LIMS2/BCAR1/FBLN1/RCC2
GOBP_RESPONSE_TO_ACID_CHEMICAL	29	0.345258	1.65161	0.0301275	669	tags=55%, list=32%, signal=38%	COL1A1/COL1A2/COL16A1/COL3A1/COL6A1/MMP2/DNMT3A/DNMT1/COL4A1/CYBA/KLHL22/PPP1R9B/SIPA1/CCN2/IGF1R/NSMF
REACTOME_RECYCLING_OF_BILE_ACIDS_AND_SALTS	4	-0.691906	-1.75237	0.0301293	106	tags=75%, list=5%, signal=71%	BAAT/ALB/SLCO1B1
GSE21033_CTRL_VS_POLYIC_STIM_DC_1H_UP	26	0.351405	1.64969	0.0302678	600	tags=54%, list=29%, signal=39%	ALPK3/ZNF142/SORBS3/YBX3/CRTC1/PLA2G6/PTGIS/INTS11/CAVIN1/SOX13/IRF7/B4GALT3/CSF1/SPRY4
GOBP_TRANSCRIPTION_COUPLED_NUCLEOTIDE_EXCISION_REPAIR	4	-0.662774	-1.62503	0.0302777	698	tags=100%, list=34%, signal=66%	UVSSA/XAB2/ERCC2
WP_IL4_SIGNALING_PATHWAY	14	0.446312	1.70617	0.030333	389	tags=50%, list=19%, signal=41%	JAK3/FLNA/INPP5D/PIK3CD/IL4R/IKBKB/TYK2
GOMF_KINASE_BINDING	130	0.21618	1.51905	0.0303644	514	tags=35%, list=25%, signal=28%	NBEAL2/HDAC7/ITGAX/MICAL1/MIDN/POLR2A/STXBP1/GYS1/PLCG1/FLNA/SH2B1/ZBTB4/DGKD/SOX9/ZFP36/SLC12A4/RARA/GSN/PRKCD/BCAR1/TNS2/PITPNM2/ADCY6/TRAF3/PLA2G6/PDGFRB/SLC12A7/CDC25B/TELO2/MAPK8IP3/TOM1L2/IKBKB/PPP1R12C/RCC2/ACTA2/GAS6/MVP/DNM1/PPP1R15A/PRKD2/TRIP6/CCNK/CD3E/PPP1R9B/AXIN1/MAP2K7
GSE40274_CTRL_VS_FOXP3_AND_IRF4_TRANSDUCED_ACTIVATED_CD4_TCELL_UP	17	-0.322866	-1.73179	0.0305975	677	tags=71%, list=33%, signal=48%	PIM1/GPR162/ITGA9/CD40/GBP2/CELSR1/CCL5/ADH1A/IL1RAP/SMPDL3A/ID2/IGF1
GSE20152_SPHK1_KO_VS_WT_HTNFA_OVERXPRESS_ANKLE_UP	33	0.332217	1.67968	0.0306122	1068	tags=79%, list=52%, signal=39%	MICALL2/TMC6/KDM6B/CEP170B/PLA2G4C/ZNF335/PRKCD/CHPF2/FBLN5/PPP1R15A/TNFSF14/SOX13/MAP3K14/NXF1/HMG20B/SLC7A5/PYGB/TIMP1/PRDM2/RBM3/STX4/TNFRSF1B/SKI/LUC7L/AUTS2/ERF
GSE18281_PERIMEDULLARY_CORTICAL_REGION_VS_WHOLE_MEDULLA_THYMUS_DN	24	0.366237	1.68822	0.0306243	917	tags=75%, list=45%, signal=42%	COL3A1/SORBS3/SZT2/GSN/ZNF384/DMAP1/REX1BD/DECR2/EPS8L2/LAMA4/NYNRIN/RECQL5/ENTPD1/WSB1/DHX16/STARD9/CD276/KDM2B
GSE11961_MEMORY_BCELL_DAY7_VS_PLASMA_CELL_DAY7_DN	24	0.364904	1.68207	0.0306243	487	tags=50%, list=24%, signal=39%	ADAMTS10/FXYD5/TNFRSF14/ITGAL/ADCY6/TNS1/ARHGAP9/SH3GLB2/CAMK2G/ACCS/UNC5CL/TNFSF14
REACTOME_ETHANOL_OXIDATION	5	-0.595786	-1.66853	0.0306609	118	tags=80%, list=6%, signal=76%	ADH4/ADH1A/ADH6/ADH1B
GSE35825_UNTREATED_VS_IFNG_STIM_MACROPHAGE_UP	28	0.345454	1.66554	0.0308219	635	tags=54%, list=31%, signal=38%	NLRC5/ZMIZ2/PML/JAG1/AGRN/MLLT6/ABCC5/BCL3/DLG5/COL27A1/SH3BP2/IRF7/MMP14/PTPN23/TUBB6
GSE20366_CD103_KLRG1_DP_VS_DN_TREG_DN	15	0.424154	1.62246	0.0308747	510	tags=53%, list=25%, signal=40%	CIITA/STXBP1/MYO1F/TSPOAP1/PHYKPL/RASSF4/NPNT/SYTL2
GOBP_REGULATION_OF_INTRACELLULAR_SIGNAL_TRANSDUCTION	258	0.182555	1.43248	0.031	1133	tags=64%, list=55%, signal=33%	ARHGEF1/HDAC7/ARHGEF17/WNK2/ABR/PML/FLNA/IRF3/COL3A1/ARHGAP30/DENND4B/VWF/KSR1/DGKD/SOX9/ARHGAP45/SORBS3/CYTH4/SEMA4D/RGL2/PIK3CD/FGFR3/BCL3/ARHGEF2/SZT2/MYO9B/ZC3H12A/PRKCD/YBX3/MCF2L/DENND3/OBSCN/DDX39B/DLG5/LGALS9/RBCK1/SPHK2/CYTH2/TRAF3/PLA2G6/FBLN1/PDGFRB/MINK1/ARHGAP9/TELO2/MAPK8IP3/IKBKB/WFS1/FLCN/SLC44A2/SEMA4C/NOTCH1/ACTA2/NPNT/GAS6/ITFG2/DENND2B/C1QTNF1/KLHL22/RASA3/UNC5CL/ARHGEF5/PRKD2…
GSE40274_CTRL_VS_EOS_TRANSDUCED_ACTIVATED_CD4_TCELL_DN	22	0.375497	1.68096	0.0310123	187	tags=32%, list=9%, signal=29%	PPRC1/CHD3/RAI1/DGKA/GYS1/EVL/PLXND1
GOBP_SUBSTRATE_ADHESION_DEPENDENT_CELL_SPREADING	28	0.352545	1.67109	0.0310702	710	tags=61%, list=34%, signal=40%	MICALL2/LAMC3/PARVG/LAMA5/FLNA/UNC13D/LIMS2/LAMB1/FBLN1/PXN/RCC2/SRGAP2/SPRY4/PREX1/DNM2/TRIOBP/DMTN
GSE13306_RA_VS_UNTREATED_TREG_DN	19	0.380419	1.60484	0.031211	803	tags=68%, list=39%, signal=42%	NLRC5/VAMP1/DOCK6/FGFR3/SLC12A7/CDC25B/IL17RA/NEURL1B/PLEKHG3/ZDHHC7/UBE2J2/DHX16/NOL6
GSE19888_CTRL_VS_TCELL_MEMBRANES_ACT_MAST_CELL_PRETREAT_A3R_INH_DN	35	0.323479	1.67066	0.03125	1275	tags=91%, list=62%, signal=35%	NLRC5/STXBP1/ARHGAP30/ITGAL/SEMA4D/BCL3/TNFAIP2/SLFN13/HELZ2/BCL9/FANCA/UBA7/TAPBP/SF3A2/IRF7/CCL2/GMPPB/TUBB6/HK1/USP11/PTPN6/COLEC11/KANSL3/SP110/RAPGEFL1/FBXO17/PTK2B/FNBP4/ETV6/APOL2/IFT172/STAT2
GSE45365_NK_CELL_VS_CD8_TCELL_MCMV_INFECTION_DN	35	0.322229	1.6642	0.03125	1051	tags=77%, list=51%, signal=38%	ZMIZ2/JAK3/LMBR1L/TNFRSF14/TNFAIP2/SPON2/TRIP10/NFKB2/PTGIS/RASSF4/HLA-F/TAP1/MVP/MAP3K14/CLASRP/USP11/TNFAIP3/MED12/SLC5A6/CLUHP3/TNPO2/STX4/ELMO2/TNFRSF1B/MARCKSL1/HTRA2/CCL19
GOBP_NEUTRAL_LIPID_CATABOLIC_PROCESS	5	-0.615385	-1.67621	0.0312581	796	tags=100%, list=39%, signal=61%	PLIN5/FAAH/ABHD12/AADAC
GOMF_ATP_DEPENDENT_ACTIVITY	77	0.25045	1.59531	0.0313152	1003	tags=65%, list=49%, signal=35%	ABCC1/ATP2A3/NLRP1/CHD3/MYO1F/RAD51D/ABCC5/MYO9B/ABCA2/ACIN1/DDX39B/HELZ2/SMARCA4/ABCC10/DDX11/DDX39A/KIFC3/SLC27A1/CFTR/DHX34/ATP8B2/EP400/KIF12/TAP1/CLCN7/TAPBP/ATP13A1/ACSF3/DNAH1/CLCN6/IGHMBP2/NAV3/RECQL5/SKIV2L/COQ8B/DHX16/ATP13A2/MYO19/STARD9/ABCC3/ABCB8/ATAD3B/MYO10/MCM7/MYH14/TP53/DNHD1/SPG7/FBH1/DHX58
GOBP_REGULATION_OF_CELL_PROJECTION_ASSEMBLY	38	0.310049	1.63215	0.0313199	1051	tags=76%, list=51%, signal=38%	EVL/AGRN/PLEKHM1/PRKCD/CDC42EP1/CNTROB/RCC2/ODF2/TBC1D17/MARK4/CDK10/EPS8L2/SEPTIN9/DNM2/DMTN/LIMK2/TGFB3/SLIT2/MYO10/CCL21/ARAP1/TESK1/AUTS2/SRF/TBC1D22A/RAP1GAP/MAP4/PODXL/CCL19
REACTOME_METABOLISM_OF_ANGIOTENSINOGEN_TO_ANGIOTENSINS	4	-0.690024	-1.7476	0.031376	642	tags=100%, list=31%, signal=69%	AOPEP/CPB2/MME
REACTOME_CELL_CELL_JUNCTION_ORGANIZATION	4	-0.689051	-1.74514	0.031376	644	tags=100%, list=31%, signal=69%	ACTG1/CLDN3/ACTB
GSE13547_CTRL_VS_ANTI_IGM_STIM_ZFX_KO_BCELL_12H_DN	25	0.359756	1.68057	0.0313953	987	tags=76%, list=48%, signal=40%	HDAC7/PLEKHG2/ACSS1/EVL/PLCB2/BCORL1/ALS2CL/SLC17A9/TOM1L2/PKD1/TECPR1/IGF1R/MGRN1/RERE/TET3/PNPLA7/PHF21A/PPP1R13B/WDR13
GSE37605_TREG_VS_TCONV_NOD_FOXP3_FUSION_GFP_UP	25	0.3594	1.67891	0.0313953	978	tags=76%, list=47%, signal=40%	COL4A2/POLR2A/GTPBP2/KDM6B/ZFP36/IER3/COL6A2/SEMA4C/PPP1R15A/HMGA1/NPRL3/CCL2/ID3/TET3/NPAS2/TNPO2/FLVCR2/WDR81/NR4A1
REACTOME_PRE_NOTCH_PROCESSING_IN_GOLGI	6	0.613852	1.67111	0.0314523	388	tags=67%, list=19%, signal=54%	ATP2A3/NOTCH3/NOTCH4/NOTCH1
GOCC_SECRETORY_GRANULE_MEMBRANE	35	0.32992	1.72104	0.0315709	402	tags=37%, list=20%, signal=30%	NBEAL2/ITPR3/ITGAX/TMC6/NFASC/VAMP1/TCIRG1/ITGAL/TMEM184A/ADGRE5/SLC17A9/SLC44A2/CYBA
PID_PI3KCI_PATHWAY	5	0.629664	1.60534	0.0317119	515	tags=80%, list=25%, signal=60%	PLCG1/PIK3CD/CYTH2/INPPL1
GSE33425_CD161_HIGH_VS_NEG_CD8_TCELL_DN	25	-0.273765	-1.77186	0.0317141	155	tags=40%, list=8%, signal=37%	PRDM1/DNAJB9/HSD17B11/SUCLG2/ADK/RIDA/PHYH/SMPDL3A/OAT/ASS1
GOMF_INORGANIC_MOLECULAR_ENTITY_TRANSMEMBRANE_TRANSPORTER_ACTIVITY	64	0.267562	1.63018	0.031746	787	tags=53%, list=38%, signal=34%	ITPR3/ABCC1/TMC6/ATP2A3/TMC8/PIEZO1/TRPM4/TCIRG1/TTYH3/SLC12A4/ABCC5/TSPOAP1/GABRE/ABCC10/SLC12A7/SLC39A13/CFTR/SLC5A1/TMEM175/RASA3/TPCN1/CLCN7/PKD1/SLC6A6/CTNS/ATP13A1/KCNC3/CATSPER2/CLCN6/CACNA1D/TMEM63A/SLC9A1/ATP13A2/BEST1
GSE19888_ADENOSINE_A3R_ACT_VS_TCELL_MEMBRANES_ACT_IN_MAST_CELL_UP	33	0.330425	1.67062	0.031746	772	tags=61%, list=37%, signal=38%	ADAMTS2/COL3A1/MYO1F/ARHGAP30/COL6A1/MRC2/ADGRE5/SLC12A7/GALNS/DLGAP1-AS1/EFEMP2/FANCA/HLA-DMA/TGFB1/PPP1R18/LAMA4/TIMP1/SNED1/PHC2/PTPN18
GSE3982_DC_VS_NEUTROPHIL_DN	33	0.328685	1.66182	0.031746	276	tags=33%, list=13%, signal=29%	COL5A1/ALPK3/ARHGAP45/TSPYL2/ABCC5/XAF1/BCL3/RARA/LDB1/DENND3/BTN2A1
GSE36888_UNTREATED_VS_IL2_TREATED_TCELL_2H_UP	20	0.404849	1.73138	0.0318802	1166	tags=95%, list=57%, signal=42%	TMC8/NOTCH4/EVL/SLC39A13/SLC44A2/SEMA4C/RASA3/ARHGAP17/CCDC88C/MFSD12/SNED1/MYO19/LBH/TNFRSF1B/UCKL1/SP140L/ADGRE2/VPS53/PARP15
GOCC_CATALYTIC_STEP_2_SPLICEOSOME	11	-0.404642	-1.69939	0.0320172	562	tags=73%, list=27%, signal=53%	XAB2/HNRNPH1/DHX38/SF3B2/SRRM2/HNRNPA1/SNRPB/PNN
GSE16522_MEMORY_VS_NAIVE_CD8_TCELL_DN	30	0.335542	1.64792	0.0320733	667	tags=57%, list=32%, signal=39%	AGRN/KSR1/MFAP4/TNS1/SPPL2B/NOTCH1/TLE3/DHX34/KMT2D/BCL9/CAVIN1/UBALD2/ASXL1/TRIB2/PTPRS/F3/IGF1R
REACTOME_PLATELET_CALCIUM_HOMEOSTASIS	4	0.709093	1.6524	0.0320833	35	tags=50%, list=2%, signal=49%	ITPR3/ATP2A3
GSE16385_MONOCYTE_VS_12H_ROSIGLITAZONE_IFNG_TNF_TREATED_MACROPHAGE_DN	22	0.372119	1.66584	0.0321004	290	tags=36%, list=14%, signal=32%	ABCC1/NOTCH3/TNK2/EVL/DNMT3A/FAM102A/YBX3/CTDP1
GSE25123_WT_VS_PPARG_KO_MACROPHAGE_IL4_AND_ROSIGLITAZONE_STIM_DN	31	0.33767	1.66891	0.0321101	473	tags=45%, list=23%, signal=35%	MDC1/RAI1/FXYD5/APBB3/TCIRG1/DLGAP4/ARHGAP45/RGL2/FOXK1/COL4A4/NFKB2/IL10RA/PRMT2/TP53I13
GSE17721_CTRL_VS_GARDIQUIMOD_24H_BMDC_UP	32	0.332254	1.65533	0.0321101	976	tags=72%, list=47%, signal=38%	CIDEB/CIITA/STXBP2/KRT7/PARVG/ARHGAP45/PCNX3/PIAS3/PNPLA6/CMIP/CAPN15/UBALD2/MAU2/ADCY7/SEPTIN8/LTBP3/NSMF/MMP19/EEPD1/MYOF/DTNBP1/ANKRD10/CEP250
GSE46242_CTRL_VS_EGR2_DELETED_ANERGIC_TH1_CD4_TCELL_UP	36	0.317393	1.65793	0.0322581	653	tags=50%, list=32%, signal=35%	ARHGEF1/TMC6/PARVG/DGKZ/SLCO3A1/ZNF672/RARA/EGFL7/BCAR1/PIGS/INF2/SIGLEC1/MRTFA/TGFB1/ADARB1/SEPTIN9/BAHD1/LTBP3
REACTOME_DISEASES_OF_CARBOHYDRATE_METABOLISM	6	0.61037	1.66163	0.0323446	354	tags=67%, list=17%, signal=55%	SGSH/GYS1/G6PC3/GALNS
GOBP_GROWTH	142	0.210584	1.5214	0.0323559	674	tags=43%, list=33%, signal=31%	LTBP4/TMC8/PLXNA3/RAI1/PML/ZFYVE27/AGRN/COL3A1/CLSTN1/SOX9/TSPYL2/PLXNA1/SEMA4D/FGFR3/HNF1B/RARA/YBX3/BCAR1/TNS2/ZMIZ1/THBS3/GDI1/ULK1/CTDP1/SPHK2/MEG3/FBLN5/COLQ/SMARCA4/PDGFRB/COL27A1/WFS1/FLCN/CTC1/SEMA4C/NOTCH1/DMAP1/CYBA/IP6K2/PRMT2/GAS6/KMT2D/DBNL/BCL9/KLHL22/MEGF8/PPP1R9B/SIPA1/ING5/TGFB1/TAF10/SP2/MMP14/TAOK2/CSF1/ADARB1/PTPRS/DNM2/RASGRP2/ANAPC2/EHMT2
GOMF_SUMO_BINDING	3	0.758254	1.56279	0.0324086	108	tags=67%, list=5%, signal=63%	PML/PELP1
GSE360_L_MAJOR_VS_M_TUBERCULOSIS_MAC_DN	18	0.397567	1.64122	0.0324594	457	tags=50%, list=22%, signal=39%	ZYX/DOT1L/ZNF142/ZFP36/PLXND1/CDK18/CAPN15/TPM1/BTN3A1
GSE4142_NAIVE_VS_GC_BCELL_UP	22	0.371489	1.66302	0.0324631	361	tags=41%, list=18%, signal=34%	ITPR3/CHD3/MLLT6/ARHGAP45/ULK1/CHPF2/STAB1/INO80E/KIFC3
GOBP_BRANCHING_MORPHOGENESIS_OF_AN_EPITHELIAL_TUBE	27	0.35139	1.65162	0.0324826	1131	tags=85%, list=55%, signal=39%	LAMA5/NOTCH4/PML/SOX9/PLXND1/HNF1B/DLG5/NOTCH1/COL4A1/NPNT/PKD1/MMP14/CSF1/TIE1/SLIT2/LRP5L/DCHS1/VEGFA/SRF/PKHD1/FGFR2/EPHA2/ABL1
GSE17301_CTRL_VS_48H_IFNA2_STIM_CD8_TCELL_DN	55	0.283744	1.64585	0.0325029	692	tags=51%, list=34%, signal=35%	ARHGEF1/HDAC7/PACS1/LMBR1L/CIC/PHF1/RGL2/ABCC5/MYO9B/PIK3C2B/GDI1/FBLN5/ATG4B/PRR14/CTC1/MED25/SETD1B/TAFAZZIN/CYHR1/NEIL1/SIPA1/GPRASP1/TINF2/TBC1D17/PLXNB1/TRIB2/NSMF/CD8A
GSE3982_DC_VS_TH1_DN	25	0.354757	1.65722	0.0325581	287	tags=36%, list=14%, signal=31%	HYI/VAMP1/PPRC1/TSPYL2/ZNF142/PIK3CD/ABCA2/LDB1/RBCK1
GSE14699_NAIVE_VS_DELETIONAL_TOLERANCE_CD8_TCELL_UP	20	0.383886	1.64173	0.0326223	987	tags=80%, list=48%, signal=42%	HDAC7/NLRC5/BICRA/SLC12A7/MAPK8IP3/SLC17A9/TRIP6/FAM193B/TECPR1/ADCY7/MGRN1/HDAC4/PNPLA7/PHF21A/PPP1R13B/WDR13
GSE18791_CTRL_VS_NEWCASTLE_VIRUS_DC_10H_UP	20	0.383566	1.64036	0.0326223	659	tags=60%, list=32%, signal=41%	RIPOR1/ATP2A3/IRF3/TNRC18/PLXNA1/PNPLA6/YLPM1/MRTFA/GBA2/TUBB6/BAHD1/PABPN1
GSE30083_SP2_VS_SP3_THYMOCYTE_DN	20	0.383079	1.63828	0.0326223	453	tags=45%, list=22%, signal=35%	RIPOR1/EHBP1L1/NOTCH3/ABCC5/TNFAIP2/ADGRE5/COL27A1/S100A6/IL17RA
WP_DRUG_INDUCTION_OF_BILE_ACID_PATHWAY	4	-0.695622	-1.70444	0.0326227	106	tags=75%, list=5%, signal=71%	BAAT/CYP3A4/SLCO1B1
GOBP_NEGATIVE_REGULATION_OF_SIGNAL_TRANSDUCTION_IN_ABSENCE_OF_LIGAND	4	-0.655474	-1.60714	0.0326524	713	tags=100%, list=35%, signal=65%	CX3CL1/MAP2K5/EYA3
PID_ARF6_DOWNSTREAM_PATHWAY	4	-0.626764	-1.56021	0.0326855	772	tags=100%, list=37%, signal=63%	PLD2/RAB11FIP3/MAPK3
GSE16385_MONOCYTE_VS_12H_IL4_TREATED_MACROPHAGE_DN	70	0.255642	1.57977	0.0327972	1056	tags=69%, list=51%, signal=35%	HDAC7/ADAMTS10/ATXN2L/SH2B1/SNRNP70/DENND4B/C6orf136/MLLT6/CORO1A/RGL2/IFFO1/THBS3/PITPNM2/DDX39B/CIZ1/ZNF384/MAPK8IP3/PPP1R12C/MRTFA/NEIL1/STRN4/CLCN7/TMEM259/UBA7/ARID1A/FAM193B/GSE1/MAP3K11/CPSF7/HMG20B/LRP10/ZBTB48/COQ8B/USP11/RIN3/GALT/SLC5A6/HCLS1/PHRF1/NUP188/STX4/KANSL3/TESK1/PARP6/LRSAM1/UCKL1/POLRMT/TSC22D4
GOBP_PHOSPHATIDYLGLYCEROL_BIOSYNTHETIC_PROCESS	5	0.644109	1.61266	0.0328237	736	tags=100%, list=36%, signal=64%	PLA2G6/SLC27A1/TAFAZZIN/TAMM41/PGS1
GOBP_REGULATION_OF_PHOSPHOLIPID_METABOLIC_PROCESS	5	0.644365	1.6133	0.0328237	466	tags=80%, list=23%, signal=62%	ABCA2/PRKCD/SLC27A1/TAFAZZIN
GOBP_CARDIOLIPIN_BIOSYNTHETIC_PROCESS	5	0.644109	1.61266	0.0328237	736	tags=100%, list=36%, signal=64%	PLA2G6/SLC27A1/TAFAZZIN/TAMM41/PGS1
BIOCARTA_GLEEVEC_PATHWAY	3	-0.750973	-1.62439	0.0330938	516	tags=100%, list=25%, signal=75%	MAPK3/BAD
GOMF_GROWTH_FACTOR_BINDING	35	0.325328	1.66268	0.0332	393	tags=37%, list=19%, signal=31%	COL1A1/COL5A1/LTBP4/LTBP2/COL1A2/COL3A1/COL6A1/LRRC32/FGFR3/SRPX2/PDGFRB/IL10RA/COL4A1
GSE17301_CTRL_VS_48H_IFNA2_STIM_CD8_TCELL_UP	32	0.331719	1.65266	0.0332569	423	tags=41%, list=21%, signal=33%	TMC6/NLRP1/MBD1/DGKZ/KDM6B/ENGASE/ITGAL/MCF2L/TRAF3/SLC12A7/CTC1/PRMT2/CYBC1
GSE21360_SECONDARY_VS_TERTIARY_MEMORY_CD8_TCELL_DN	32	0.330729	1.64773	0.0332569	904	tags=69%, list=44%, signal=39%	NBEAL2/CIITA/MICAL1/FMNL3/EML3/LIG1/MXD4/DDX11/CAVIN1/TPCN1/FANCA/ASPSCR1/PIP5K1C/ADCY7/TMEM63A/FASN/LBH/DIDO1/TGFB3/ABCC3/WDR6/MCM7
GOCC_TRIGLYCERIDE_RICH_PLASMA_LIPOPROTEIN_PARTICLE	3	-0.799125	-1.68599	0.0332669	417	tags=100%, list=20%, signal=80%	PCYOX1/APOH
REACTOME_HEME_DEGRADATION	5	-0.590275	-1.65309	0.0332703	100	tags=80%, list=5%, signal=76%	GSTA1/UGT1A4/ALB/SLCO1B1
GSE360_L_DONOVANI_VS_B_MALAYI_LOW_DOSE_MAC_UP	24	-0.254519	-1.63146	0.0333261	440	tags=54%, list=21%, signal=43%	SRRM2/SERPINE2/FOSL2/IGFBP5/ASB1/MPHOSPH8/EHD1/NTRK2/UBB/BAAT/LEPR/MCFD2/OAT
GSE11864_UNTREATED_VS_CSF1_IFNG_IN_MAC_DN	24	-0.254429	-1.63088	0.0333261	1300	tags=92%, list=63%, signal=34%	NOL3/DHX16/MTHFD1L/CCM2/ZNF234/NUP62/STX3/PDE7A/SLFN11/MAEA/FAM20C/CRELD2/PMM2/SERPINE2/DAXX/POLR2H/C19orf12/ATP1B3/GIT2/APTX/MOV10/BTN3A3
GSE22432_CDC_VS_COMMON_DC_PROGENITOR_UP	36	0.322566	1.68495	0.0336146	328	tags=33%, list=16%, signal=29%	ITGAX/PLEKHG2/CIITA/GRAMD1A/TNK2/DGKD/ARHGAP45/INPP5D/CYTH4/GDI1/MXD4/ADGRE5
GSE15330_HSC_VS_MEGAKARYOCYTE_ERYTHROID_PROGENITOR_DN	18	0.391876	1.61773	0.0337079	832	tags=72%, list=40%, signal=43%	RAI1/DGKA/FOXK1/ADCY6/ALS2CL/SLC17A9/TOM1L2/TPCN1/TRIB2/IGF1R/ID3/MAP3K3/HDAC4
GSE42021_TREG_PLN_VS_CD24LO_TREG_THYMUS_UP	19	0.377072	1.59071	0.0337079	979	tags=79%, list=48%, signal=42%	GABBR1/PLXNA3/MYO1F/IMPDH1/TRIP10/COLQ/CCNK/SPRY4/SLC35C1/HK1/PLXNA2/DIDO1/RXRB/INPP5E/TNFRSF1B
GSE18281_SUBCAPSULAR_CORTICAL_REGION_VS_WHOLE_CORTEX_THYMUS_UP	26	0.347127	1.6296	0.0337602	712	tags=62%, list=35%, signal=41%	LTBP4/C6orf136/MXD4/SLC12A7/TAGLN/BMP1/PPOX/NPNT/HCFC1/DNM1/RASA3/PTPRS/CRIP2/IGF1R/ZNF394/PPDPF
REACTOME_ABC_FAMILY_PROTEINS_MEDIATED_TRANSPORT	8	0.542132	1.65414	0.0337642	392	tags=62%, list=19%, signal=51%	ABCC1/ABCC5/ABCA2/ABCC10/CFTR
GOBP_NEGATIVE_REGULATION_OF_CELL_ADHESION	65	0.263773	1.59878	0.0338266	600	tags=43%, list=29%, signal=32%	COL1A1/JAK3/PLXNA3/AKNA/NOTCH4/FXYD5/JAG1/TNFRSF14/LRRC32/PLXNA1/SEMA4D/MMP2/PLXND1/ZC3H12A/PRKCD/IL4R/DLG5/LGALS9/FBLN1/RCC2/NOTCH1/C1QTNF1/SPI1/SIPA1/TGFB1/MMP14/PLXNB1/SPRY4
REACTOME_CYTOSOLIC_IRON_SULFUR_CLUSTER_ASSEMBLY	3	-0.738813	-1.61988	0.0339136	541	tags=100%, list=26%, signal=74%	MMS19/ERCC2
GSE20715_WT_VS_TLR4_KO_6H_OZONE_LUNG_DN	41	0.309842	1.67003	0.033954	375	tags=34%, list=18%, signal=28%	LENG8/ATN1/AEBP1/BCL9L/ACSS1/POLR2A/TNK2/CAMTA2/USP36/SIN3B/CHPF2/MROH1/CAPN15/FLCN
GOBP_REGULATION_OF_RESPONSE_TO_WOUNDING	30	-0.225121	-1.60929	0.0339582	112	tags=30%, list=5%, signal=29%	FGA/ABAT/PROS1/SERPINC1/APOH/PLG/CPB2/FGB/FGG
GOCC_MICROBODY	13	-0.370821	-1.74602	0.0339817	187	tags=54%, list=9%, signal=49%	PEX26/MVD/BAAT/RIDA/PHYH/SCP2/CAT
GOMF_BETA_TUBULIN_BINDING	4	-0.646715	-1.60037	0.0340796	731	tags=100%, list=36%, signal=65%	HDAC6/EMD/TBCD
GSE1112_HY_CD8AB_VS_HY_CD8AA_THYMOCYTE_RTOC_CULTURE_UP	23	-0.252614	-1.61072	0.034098	884	tags=78%, list=43%, signal=45%	BANP/LYNX1/STX3/SPATS2/STAT2/IRF1/IER2/CD74/GBP2/HLA-DPB1/HLA-DRB6/APOL1/TPT1-AS1/SCPEP1/WARS1/SLC5A9/SLC31A1/UGT2B4
REACTOME_AMINO_ACIDS_REGULATE_MTORC1	6	0.606529	1.65118	0.0341291	554	tags=83%, list=27%, signal=61%	TCIRG1/SZT2/FLCN/ITFG2/NPRL3
GSE43863_NAIVE_VS_MEMORY_TFH_CD4_TCELL_D150_LCMV_UP	34	0.322083	1.63793	0.0341686	814	tags=62%, list=40%, signal=38%	PLEKHG2/BICRA/DGKA/PLCG1/GTPBP2/PHF1/DGKD/BCL3/GDI1/HELZ2/PPOX/RASA3/STK10/UBA7/GSE1/CNN2/RIN3/ZFP36L2/ATP13A2/LBH/YPEL3
GOCC_VESICLE_LUMEN	55	-0.160665	-1.62235	0.0342031	112	tags=24%, list=5%, signal=23%	FGA/HP/AGL/PROS1/APOH/PLG/CAT/ALB/SELENOP/ORM1/FGB/IGF1/FGG
GSE10500_ARTHRITIC_SYNOVIAL_FLUID_VS_HEALTHY_MACROPHAGE_UP	13	-0.347605	-1.61349	0.0342054	719	tags=77%, list=35%, signal=50%	BRD9/RTKN/VARS1/PSME3IP1/TBCB/ASB1/ZMYND8/MVD/POLR1C/SUCLG2
GOBP_STEROID_HORMONE_BIOSYNTHETIC_PROCESS	4	-0.652068	-1.59879	0.0342355	720	tags=75%, list=35%, signal=49%	TSPO/HSD17B11/HSD17B6
GOCC_FICOLIN_1_RICH_GRANULE_MEMBRANE	12	0.455323	1.64887	0.0343949	129	tags=33%, list=6%, signal=31%	NBEAL2/ITGAX/NFASC/TCIRG1
GSE21546_WT_VS_ELK1_KO_DP_THYMOCYTES_UP	31	0.332804	1.64486	0.0344037	291	tags=35%, list=14%, signal=31%	ABCC1/TMC8/BTNL9/COL1A2/PCNX2/VPS37B/ABCA2/BAHCC1/UNC13D/YBX3/TNS1
GSE8921_UNSTIM_VS_TLR1_2_STIM_MONOCYTE_3H_DN	47	0.286338	1.60431	0.0344828	683	tags=51%, list=33%, signal=35%	GABBR1/PLCG1/PML/FLNA/SH2B1/ARHGAP45/SORBS3/ARMCX4/ADAMTSL4/IL4R/CRTC3/PLCB3/MROH1/RNF214/BMP1/RBMS2/PKD1/TINF2/CCDC88C/CSF1/TECPR1/SBNO2/CCNL2/PYGB
GSE17974_IL4_AND_ANTI_IL12_VS_UNTREATED_24H_ACT_CD4_TCELL_UP	16	0.406632	1.5892	0.0346598	966	tags=81%, list=47%, signal=43%	NFASC/ZFYVE27/LRRC32/CHPF2/CTNS/CSF1/USP35/CD8A/CLCN6/TIMP1/DCHS1/MBOAT7/JRK
GSE11864_CSF1_VS_CSF1_IFNG_PAM3CYS_IN_MAC_UP	16	0.406466	1.58856	0.0346598	729	tags=69%, list=35%, signal=45%	PLCB2/ZNF875/UNC5CL/CYHR1/MEGF8/UBA7/ATP13A1/ZDHHC7/NISCH/SGSM2/INTS3
GSE339_CD4POS_VS_CD8POS_DC_IN_CULTURE_DN	39	0.312431	1.65401	0.0347144	704	tags=56%, list=34%, signal=38%	PML/DLGAP4/PLXNA1/MPRIP/SPPL2B/MAN1B1/PPP1R12C/MOGS/NPNT/TAP1/SLC5A1/C1QTNF1/DBNL/SRRT/STK10/TAPBP/IRF7/SLC6A6/CNN2/TUBB6/CLASRP/RPL28
GOMF_TRANSFERASE_ACTIVITY_TRANSFERRING_NITROGENOUS_GROUPS	6	-0.539826	-1.63451	0.034798	99	tags=67%, list=5%, signal=64%	TAT/ABAT/OAT/PSAT1
GSE45739_NRAS_KO_VS_WT_UNSTIM_CD4_TCELL_DN	14	0.427193	1.60715	0.0348837	184	tags=36%, list=9%, signal=33%	ACSS1/CHD3/RBPMS/MEGF6/PLA2G4C
REACTOME_DEVELOPMENTAL_BIOLOGY	131	0.224324	1.58901	0.0349956	662	tags=42%, list=32%, signal=30%	COL5A1/ADIRF/NFASC/PLXNA3/COL4A2/POLR2A/KRT7/PLCG1/PML/EVL/ST14/AGRN/COL3A1/NCOR2/COL6A1/COL6A3/SOX9/PLXNA1/SEMA4D/MMP2/PLXND1/PIK3CD/HNF1B/MED15/ZNF335/RARA/MYO9B/LDB1/COL5A3/HELZ2/LAMB1/COL4A4/SMARCA4/COL6A2/COL4A3/CASC3/NOTCH1/COL4A1/MED25/KMT2D/DNM1/ZSWIM8/SPI1/TGFB1/PIP5K1C/SRGAP2/MEF2D/LAMA2/PLXNB1/TUBB6/RPS17/RNPS1/DNM2/MYL9/ARPC4
GOBP_REGULATION_OF_CARBOHYDRATE_BIOSYNTHETIC_PROCESS	15	-0.323525	-1.53764	0.0351055	1231	tags=93%, list=60%, signal=38%	CLK2/PTH1R/PASK/FAM3A/PTK2B/INPP5K/AP2A1/SIRT7/ZNF692/STK11/KAT2A/LEPR/GNMT/IGF1
GOBP_REGULATION_OF_COLLAGEN_FIBRIL_ORGANIZATION	5	0.640214	1.60291	0.0351191	744	tags=100%, list=36%, signal=64%	AEBP1/EFEMP2/TNXB/EMILIN1/COLGALT1
GSE26488_CTRL_VS_PEPTIDE_INJECTION_OT2_THYMOCYTE_DN	33	0.324007	1.63817	0.0351474	163	tags=27%, list=8%, signal=26%	FMNL1/CIITA/GRAMD1A/AKNA/DGKA/FLNA/DGKD/CORO1A/ARHGAP45
WP_MALIGNANT_PLEURAL_MESOTHELIOMA	77	0.25119	1.62524	0.0351661	850	tags=57%, list=41%, signal=35%	ITPR3/LAMC3/COL4A2/LAMA5/MMP2/PIK3CD/FGFR3/ULK1/LGALS9/LAMB1/COL4A4/PDGFRB/MINK1/TELO2/COL4A3/RASSF4/COL4A1/ACTA2/HCFC1/AXIN1/MAP2K7/ASXL1/TGFB1/FLT4/MEF2D/MMP14/CCL2/LAMA2/CSF1/MAP3K11/CCN2/IGF1R/LAMA4/SLC7A5/DVL3/ITGB2/TSC2/TCF7L1/MDM4/MAP3K3/FGFR1/MKNK1/SETDB1/CTBP1
GOBP_ACTIN_FILAMENT_BASED_PROCESS	154	0.203039	1.48574	0.0352113	1043	tags=61%, list=51%, signal=33%	EHBP1L1/FMNL1/PLEKHG2/MICALL2/ARHGEF17/MICAL1/SH3D21/PARVG/FLNA/EVL/ZYX/FMNL3/MYO1F/TRPM4/SHROOM1/OBSL1/CORO1A/SORBS3/SHANK3/MPRIP/SMTN/ARHGEF2/GSN/MYO9B/PRKCD/BCAR1/TRIP10/OBSCN/EHD2/CYTH2/CDC42EP1/PDGFRB/MINK1/IKBKB/SYNPO/PXN/INF2/ACTA2/MRTFA/HIP1R/DBNL/TPM1/ARHGEF5/PPP1R9B/INPPL1/KIRREL1/GBA2/ELN/ARHGAP17/PIP5K1C/SRGAP2/CCDC88C/SHROOM4/TAOK2/CDK10/CNN2/TNXB/PREX1/CCN2/PLEKHH2/TRIOBP/MYL9/ARPC4…
REACTOME_CELL_DEATH_SIGNALLING_VIA_NRAGE_NRIF_AND_NADE	19	0.399509	1.67608	0.0352369	264	tags=37%, list=13%, signal=32%	ARHGEF1/PLEKHG2/ARHGEF17/ABR/ARHGEF2/MCF2L/OBSCN
GOCC_SYNAPTIC_MEMBRANE	30	0.329424	1.64686	0.0352673	1140	tags=83%, list=55%, signal=38%	GABBR1/STXBP1/CLSTN1/SHANK3/GABRE/SRPX2/SEMA4C/HIP1R/DBNL/DNM1/PPP1R9B/SLC6A6/SRGAP2/KCNC3/PTPRS/DNM2/CLSTN3/STX4/SCRIB/DTNBP1/PICK1/CACNA1C/TRPV1/ARRB2/EXOC3
GSE24634_NAIVE_CD4_TCELL_VS_DAY7_IL4_CONV_TREG_DN	18	-0.296913	-1.61763	0.0353664	1454	tags=100%, list=71%, signal=30%	ENTPD1/ADAM19/MCM7/SRF/ACOT9/NUP62/PREB/NASP/COASY/SP140/CRELD2/WARS1/ACADVL/RAC2/PLTP/DCTN2/SLC16A1
GOBP_ALCOHOL_CATABOLIC_PROCESS	7	-0.512218	-1.64506	0.0354334	118	tags=57%, list=6%, signal=54%	ADH4/SULT1B1/AKR1D1/CYP39A1
GSE46025_WT_VS_FOXO1_KO_KLRG1_LOW_CD8_EFFECTOR_TCELL_DN	9	-0.451796	-1.77048	0.0354482	863	tags=89%, list=42%, signal=52%	EZR/PDE7A/TCERG1/ALG13/TYROBP/HCP5/ARL6IP1/OTC
GSE3039_ALPHABETA_CD8_TCELL_VS_B2_BCELL_UP	32	0.327307	1.63068	0.0355505	951	tags=69%, list=46%, signal=38%	ATP2A3/AKNA/PARVG/EVL/PIK3CD/SZT2/UNC13D/GDI1/PIAS3/TYK2/PPOX/RASA3/ARID1A/CCDC88C/CRIP2/TUBGCP6/MADD/FHIP1B/NUP210/ENTPD6/ARAP1/NAV1
GSE8678_IL7R_LOW_VS_HIGH_EFF_CD8_TCELL_UP	32	0.326506	1.62669	0.0355505	871	tags=66%, list=42%, signal=38%	EHBP1L1/ATP2A3/FLNA/SMTN/MAN1B1/SLC5A1/RRBP1/SYTL2/PCSK7/LRRC75B/RASGRP2/MAST2/PLEKHH3/EHMT2/ENTPD1/CACNA1D/ITGB2/ATP13A2/COG1/PTH1R/DPM2
GSE45365_HEALTHY_VS_MCMV_INFECTION_CD11B_DC_UP	47	0.284081	1.59167	0.0355603	609	tags=47%, list=30%, signal=34%	HDAC7/PACS1/TAF1C/ZFYVE27/SH2B1/LMBR1L/PELP1/ARRDC2/CABIN1/TELO2/TCOF1/EP400/UNK/HCFC1/SETD1B/FAM118A/UNC5CL/MAP3K14/MEF2D/TRMU/CHERP/LTO1
GOBP_MAMMARY_GLAND_EPITHELIAL_CELL_PROLIFERATION	5	-0.604587	-1.6468	0.0355695	370	tags=80%, list=18%, signal=66%	STAT6/DEAF1/RTN4/ID2
WP_NUCLEOTIDE_EXCISION_REPAIR_IN_XERODERMA_PIGMENTOSUM	10	-0.436891	-1.74976	0.0356624	861	tags=90%, list=42%, signal=53%	SLX4/ERCC1/ERCC3/UVSSA/XAB2/GPS1/POLE/ERCC2/POLH
GSE15930_NAIVE_VS_48H_IN_VITRO_STIM_IL12_CD8_TCELL_UP	35	0.316693	1.63561	0.0357143	363	tags=37%, list=18%, signal=31%	GABBR1/QSOX1/SLCO3A1/PHF1/ABCC5/ABCA2/PRKCD/ADCY6/COLQ/MAPK8IP3/COL6A2/MROH1/SLC27A1
WP_PRIMARY_FOCAL_SEGMENTAL_GLOMERULOSCLEROSIS_FSGS	20	0.390066	1.70237	0.0357275	535	tags=55%, list=26%, signal=41%	LAMA5/PLCG1/JAG1/AGRN/COL4A4/COL4A3/SYNPO/NOTCH1/INF2/DNM1/TGFB1
GSE25088_CTRL_VS_IL4_STIM_MACROPHAGE_UP	27	0.346695	1.64426	0.0357555	755	tags=59%, list=37%, signal=38%	AEBP1/TMC8/PARVG/PLCG1/SLCO3A1/CYTH4/LIMS2/DLG5/SEMA4C/MAU2/PIP5K1C/FBRSL1/HEMK1/SEPTIN9/INTS3/RIN3
REACTOME_EGFR_DOWNREGULATION	6	-0.536288	-1.6575	0.0358054	959	tags=100%, list=47%, signal=54%	SH3GL1/EPS15L1/HGS/ARHGEF7/UBB
GSE15930_STIM_VS_STIM_AND_IL12_48H_CD8_T_CELL_UP	44	0.297549	1.63545	0.0358696	824	tags=61%, list=40%, signal=38%	TMC6/ACSS1/DGKA/PLXND1/LIG1/CYTH2/PIGS/ADGRE5/RNASET2/SYNPO/PPOX/TAP1/PRKD2/HLA-DMA/SIPA1/TAPBP/PPP1R18/PTPRS/IGHM/MAST2/LRP10/CD8A/RERE/PHC2/ZFP36L2/POLG/ARHGAP1
REACTOME_HEME_SIGNALING	8	0.537132	1.63889	0.0358877	564	tags=75%, list=27%, signal=55%	RAI1/CRTC1/HELZ2/CRTC3/CRTC2/MEF2D
GOBP_ANATOMICAL_STRUCTURE_FORMATION_INVOLVED_IN_MORPHOGENESIS	192	0.197769	1.49054	0.0360721	393	tags=27%, list=19%, signal=24%	COL1A1/NBEAL2/COL5A1/HDAC7/ITGAX/PHLDB1/NOTCH3/COL4A2/NOTCH4/PLCG1/PML/FLNA/JAG1/FMNL3/ST14/ADGRA2/TCIRG1/COL6A1/KDM6B/HSPG2/OBSL1/SOX9/MMP2/PLXND1/PIK3CD/HNF1B/BCL3/RARA/TNFAIP2/ABCA2/ZC3H12A/LDB1/UNC13D/IL4R/EGFL7/THBS3/OBSCN/EHD2/STAB1/LAMB1/SRPX2/PDGFRB/THBS2/PKM/NFKB2/TCOF1/COL4A3/PTGIS/SEMA4C/NOTCH1/CFTR/COL4A1
GOMF_ACTIVE_TRANSMEMBRANE_TRANSPORTER_ACTIVITY	38	0.310284	1.62863	0.0360767	874	tags=66%, list=42%, signal=39%	ABCC1/ATP2A3/SLCO3A1/SLC12A4/ABCC5/ABCA2/ABCC10/SLC12A7/CFTR/TAP1/SLC5A1/CLCN7/TAPBP/SLC6A6/CTNS/ATP13A1/MFSD12/SLC35C1/SLC7A5/CLCN6/SLC9A1/ATP13A2/SLC5A6/ABCC3/ABCB8
GSE3039_CD4_TCELL_VS_ALPHABETA_CD8_TCELL_UP	26	0.345114	1.62015	0.0360885	434	tags=42%, list=21%, signal=34%	MBD6/ATP2A3/BTNL9/KDM6B/ABCC5/TNKS1BP1/PIAS3/BGN/ARHGAP9/GALNS/GAS6
GOBP_RAS_PROTEIN_SIGNAL_TRANSDUCTION	63	0.267051	1.60406	0.0360934	754	tags=52%, list=37%, signal=34%	ARHGEF1/RIPOR1/COL1A2/COL3A1/RGL3/DENND4B/KSR1/CYTH4/RGL2/ARHGEF2/MYO9B/MCF2L/DENND3/GDI1/CYTH2/CDC42EP1/PDGFRB/DNMT1/FLCN/NOTCH1/DBNL/RASA3/ARHGAP17/CSF1/SPRY4/EPS8L2/DNM2/RASGRP2/NISCH/SYNGAP1/DAB2IP/ADGRG1/MADD
GOMF_MOLECULAR_CARRIER_ACTIVITY	6	-0.538243	-1.62972	0.0362183	528	tags=83%, list=26%, signal=62%	NUP214/XPO6/EIF4ENIF1/EMC10/XPO5
GSE20500_CTRL_VS_RETINOIC_ACID_TREATED_CD4_TCELL_DN	33	0.322722	1.63167	0.0362812	734	tags=58%, list=36%, signal=38%	ITPR3/FBRS/RUSC2/COL6A3/DOT1L/SORBS3/GSN/YBX3/RUBCN/NFKB2/S100A6/TNFSF14/KATNIP/TYMP/DXO/PLOD3/PLEKHA4/ERICH1/SEC16A
GSE22886_TH1_VS_TH2_12H_ACT_UP	33	0.322506	1.63058	0.0362812	611	tags=52%, list=30%, signal=37%	STXBP1/PELP1/TRPM4/COL6A3/TMEM184B/ARHGEF2/TUT1/TRAF3/IER3/PDGFRB/CDC25B/IP6K2/INTS11/TRIP6/PIP5K1C/CCDC88C/KCNC3
GSE14415_INDUCED_TREG_VS_FAILED_INDUCED_TREG_DN	20	0.381344	1.63086	0.0363864	179	tags=30%, list=9%, signal=28%	EHBP1L1/NBEAL2/MICAL1/MYO1F/ITGAL/SEMA4D
GSE4142_PLASMA_CELL_VS_GC_BCELL_UP	34	0.317091	1.61255	0.0364465	1193	tags=85%, list=58%, signal=36%	JAK3/DENND4B/MRI1/PCED1A/MRC2/MAPK8IP3/MROH1/RNF214/ITFG2/EFEMP1/NISCH/CCNL2/PYGB/CTSK/ZFP36L2/CLK2/MAML1/SPATA6L/DNAAF9/NUP210/NR4A1/TCF25/SPG7/ZNF598/FAM193A/PLEKHA6/SMAD6/TMEM8B/TSPAN14
GOBP_VESICLE_DOCKING_INVOLVED_IN_EXOCYTOSIS	5	0.637941	1.59722	0.0364963	510	tags=80%, list=25%, signal=60%	STXBP2/STXBP1/CFTR/SYTL2
GSE30083_SP3_VS_SP4_THYMOCYTE_DN	28	0.33655	1.62261	0.0365297	560	tags=46%, list=27%, signal=34%	EHBP1L1/IFITM10/EVL/D2HGDH/CYTH4/PCED1A/PRKCD/ADGRE5/SLC17A9/MROH1/TNFSF14/IRF7/MAP3K14
GSE39152_CD103_NEG_VS_POS_MEMORY_CD8_TCELL_DN	28	0.335961	1.61977	0.0365297	331	tags=36%, list=16%, signal=30%	ABCC1/JAK3/MIDN/CIC/C6orf136/ZFP36/ARHGEF2/IL4R/IER3/SLC12A7
WP_FAS_LIGAND_PATHWAY_AND_STRESS_INDUCTION_OF_HEAT_SHOCK_PROTEINS	9	-0.426176	-1.60247	0.0365646	638	tags=78%, list=31%, signal=54%	ACTG1/SPTAN1/DAXX/MAPKAPK2/CASP10/HSPB1/ACTB
GSE24142_EARLY_THYMIC_PROGENITOR_VS_DN3_THYMOCYTE_FETAL_DN	29	0.335225	1.62804	0.0366552	438	tags=41%, list=21%, signal=33%	HDAC7/TMC6/NOTCH3/DOCK6/ABCC5/ADCY6/SIN3B/CDC42EP1/ARHGAP9/NOTCH1/TLE3/EFEMP2
GSE9960_GRAM_NEG_VS_GRAM_POS_SEPSIS_PBMC_UP	37	0.311226	1.63356	0.0367483	789	tags=59%, list=38%, signal=37%	JAK3/GRAMD1A/AGRN/LRRC32/XAF1/BCL3/TRIP10/HELZ2/IL10RA/IGHG1/TAPBP/IRF7/MMP14/EPS8L2/PPP1R18/PARP10/F3/ZNF444/PER1/ADPGK/TICAM1/MYO19
REACTOME_FATTY_ACID_METABOLISM	24	-0.253255	-1.57895	0.0369764	445	tags=54%, list=22%, signal=43%	FAAH/ACBD6/MAPKAPK2/PTGES2/THEM4/ACADVL/PHYH/ACSM3/MMUT/SCP2/PON1/HPGD/PON3
GOCC_RECEPTOR_COMPLEX	55	0.265609	1.58729	0.0370774	862	tags=58%, list=42%, signal=35%	ITPR3/ITGAX/GABBR1/PLXNA3/NOTCH3/ITGAL/PLXNA1/PLXND1/FGFR3/GABRE/IL4R/TRAF3/PDGFRB/IKBKB/NOTCH1/CD3E/FLT4/ITGBL1/TAOK2/PLXNB1/IGF1R/PLA2R1/CD8A/EMILIN1/ITGB2/TIE1/PLXNA2/IL11RA/FGFR1/PTPN6/PTH1R/ITGA7
GSE18203_CTRL_VS_INTRATUMORAL_CPG_INJ_MC38_TUMOR_UP	58	0.265419	1.56164	0.0372737	960	tags=64%, list=47%, signal=35%	ITGAX/FLNA/APBB3/ARRDC1/PHF1/ARHGAP45/GGT5/TMEM184A/MARK2/TUT1/SLFN13/ADCY6/SLC12A7/SLC17A9/CAPN15/CAMK2G/MCRIP1/RASA3/TRIP6/STK10/PIP5K1C/DNM2/RASGRP2/NOP56/SEC16A/PGS1/MADD/FASN/SLC9A1/ARHGAP1/RXRB/NOC2L/ADD1/ENTPD6/GRK5/VAMP2/GAA
KEGG_ARGININE_AND_PROLINE_METABOLISM	5	-0.576342	-1.61611	0.0372915	62	tags=60%, list=3%, signal=58%	OTC/OAT/ASS1
GOBP_NEGATIVE_REGULATION_OF_PLASMA_MEMBRANE_BOUNDED_CELL_PROJECTION_ASSEMBLY	10	0.494388	1.62611	0.0372928	1046	tags=100%, list=51%, signal=49%	EVL/PRKCD/CDK10/DNM2/LIMK2/SLIT2/CCL21/TESK1/RAP1GAP/MAP4
GOCC_BETA_CATENIN_TCF_COMPLEX	5	0.629503	1.5837	0.0376506	766	tags=100%, list=37%, signal=63%	BCL9L/LDB1/TLE3/BCL9/TCF7L1
GSE30083_SP2_VS_SP4_THYMOCYTE_DN	28	0.332734	1.60421	0.0376712	468	tags=43%, list=23%, signal=34%	EHBP1L1/IFITM10/ST14/AP1G2/CYTH4/ALS2CL/ADGRE5/SLC17A9/MROH1/TAP1/IL17RA/RASA3
GOMF_TAP1_BINDING	3	0.745136	1.53576	0.0377693	527	tags=100%, list=26%, signal=75%	HLA-F/TAP1/TAPBP
GSE20366_CD103_POS_VS_CD103_KLRG1_DP_TREG_DN	17	0.393431	1.58381	0.0377834	651	tags=59%, list=32%, signal=41%	ADAMTS2/TMC8/CIITA/CDC25B/RASSF4/NPNT/S100A6/SYTL2/PLEKHG3/CRIP2
GSE17721_CPG_VS_GARDIQUIMOD_12H_BMDC_UP	32	0.324982	1.6191	0.037844	387	tags=38%, list=19%, signal=31%	CIDEB/CIITA/MIDN/DOCK6/ZYX/NES/ZNF142/SH3TC1/SIN3B/ADGRE5/KIFC3/RCC2
GOBP_POSITIVE_REGULATION_OF_MORPHOGENESIS_OF_AN_EPITHELIUM	5	0.634953	1.58973	0.0378735	189	tags=60%, list=9%, signal=55%	ITGAX/SOX9/PIK3CD
GSE9988_ANTI_TREM1_VS_CTRL_TREATED_MONOCYTES_DN	46	0.287849	1.59893	0.0378788	887	tags=63%, list=43%, signal=37%	BCL9L/MLXIP/TNRC18/MYO1F/ARRDC2/PIK3CD/TNFAIP2/IFFO1/FOXK1/CRTC3/IL10RA/MRTFA/SETD1B/SIPA1/ARID1A/PIP5K1C/MAP3K14/ZDHHC7/RIN3/PHC2/DHX16/ZFP36L2/CCM2/ARHGAP1/MAML1/TRAPPC12/MAST3/MAVS/AMPD2
GSE7400_CTRL_VS_CSF3_IN_VIVO_TREATED_PBMC_UP	13	-0.341642	-1.58581	0.0380414	1361	tags=100%, list=66%, signal=34%	TGIF1/KDM2B/EXOSC6/DCAF16/TSEN2/TCERG1/NOPCHAP1/MTR/TMEM161A/PCBP1-AS1/OSTC/HSPD1
GSE40277_EOS_AND_LEF1_TRANSDUCED_VS_GATA1_AND_SATB1_TRANSDUCED_CD4_TCELL_DN	27	0.344877	1.63564	0.0380623	333	tags=37%, list=16%, signal=31%	ATN1/ATP2A3/FXYD5/TNFRSF14/SLCO3A1/GGT5/SELENON/FAM102A/ALS2CL/DDX39A
WP_CANONICAL_AND_NONCANONICAL_NOTCH_SIGNALING	6	0.588431	1.60763	0.0381356	388	tags=67%, list=19%, signal=54%	NOTCH3/NOTCH4/JAG1/NOTCH1
GOBP_ADENYLATE_CYCLASE_INHIBITING_G_PROTEIN_COUPLED_RECEPTOR_SIGNALING_PATHWAY	5	0.623865	1.56198	0.0381679	272	tags=60%, list=13%, signal=52%	GABBR1/FLNA/ADCY6
GSE21033_3H_VS_24H_POLYIC_STIM_DC_UP	42	0.298288	1.62006	0.0381679	407	tags=38%, list=20%, signal=31%	VAMP1/POLR2A/TMEM184B/DGKD/ZFP36/INPP5D/SEMA4D/PLXND1/VPS37B/BAZ2A/HELZ2/PIAS3/PLA2G6/MAPK8IP3/SYNPO/IP6K2
GOCC_AZUROPHIL_GRANULE_LUMEN	12	0.44274	1.6033	0.0382166	364	tags=50%, list=18%, signal=41%	IMPDH1/ARHGAP45/PRKCD/UNC13D/GALNS/RNASET2
GOBP_KIDNEY_MORPHOGENESIS	13	0.454191	1.65351	0.0382586	539	tags=62%, list=26%, signal=46%	LAMA5/SOX9/HNF1B/PDGFRB/NPNT/FRAS1/ASXL1/PKD1
GSE17186_MEMORY_VS_CD21HIGH_TRANSITIONAL_BCELL_DN	38	0.312143	1.64038	0.0383315	430	tags=39%, list=21%, signal=32%	HDAC7/ZMIZ2/RAI1/DGKZ/SH2B1/AP1G2/PIK3CD/PRKCD/ADGRE5/CNTROB/CDC25B/CAPN15/TYK2/MRTFA/TAP1
[truncated: 202 more rows]

## Sheet: Suppl 7
Description	Set Size	ES	NES	p-value	Rank	Leading edge	Core enrichment
[truncated: 679 more rows]

## Sheet: Suppl 8
Gene Symbol	Approved name	EC number	Process	Locus
AHCY	adenosylhomocysteinase	EC 3.3.1.1	OCM	20q11.22
[truncated: 88 more rows]
